# Supplementary material for: NAD-dependent dehydrogenases enable efficient growth of Paracoccus denitrificans on the PET monomer ethylene glycol
Source: Nat Commun. 2025 Jul 1;16:5845. doi: 10.1038/s41467-025-61056-x (PMC12214560; doi:10.1038/s41467-025-61056-x)
Supplement: Supplementary file 4 — Supplementary Data 1 [file 41467_2025_61056_MOESM4_ESM.xlsx]

## Sheet: Sheet 1
phylum name	number of genome hits	proportion of all hits	number of genomes in clade
Proteobacteria	1801	0.474822	9474
SAR324	1	0.000263644	21
Myxococcota	46	0.0121276	168
Myxococcota_B	2	0.000527287	2
Desulfobacterota_B	7	0.0018455	28
Bdellovibrionota	5	0.00131822	110
Desulfobacterota_D	1	0.000263644	17
SZUA-79	2	0.000527287	4
Desulfobacterota	4	0.00105457	560
Acidobacteriota	42	0.011073	380
Bacteroidota	858	0.226206	3781
Marinisomatota	1	0.000263644	104
Gemmatimonadota	7	0.0018455	101
Verrucomicrobiota_A	2	0.000527287	52
Campylobacterota	16	0.0042183	323
Deferribacterota	6	0.00158186	16
Spirochaetota	5	0.00131822	310
Firmicutes	451	0.118903	2737
Firmicutes_B	1	0.000263644	183
Actinobacteriota	531	0.139995	4261
Chloroflexota	3	0.000790931	520
Cyanobacteria	1	0.000263644	727
class name	number of genome hits	proportion of all hits	number of genomes in clade
Gammaproteobacteria	855	0.225415	5779
Alphaproteobacteria	946	0.249407	3659
SAR324	1	0.000263644
Polyangia	14	0.00369101	68
Myxococcia	30	0.00790931	51
Bradimonadia	2	0.000527287	18
UBA6777	2	0.000527287
Binatia	7	0.0018455
Bacteriovoracia	2	0.000527287	47
Bdellovibrionia	3	0.000790931	39
UBA1144	1	0.000263644
SZUA-79	2	0.000527287
Desulfobulbia	1	0.000263644	63
MBNT15	3	0.000790931	11
Acidobacteriae	36	0.00949117	227
Blastocatellia	4	0.00105457	35
Vicinamibacteria	1	0.000263644	38
Holophagae	1	0.000263644	13
Bacteroidia	833	0.219615	3524
Rhodothermia	23	0.0060638	109
Chlorobia	2	0.000527287	34
Marinisomatia	1	0.000263644	92
Gemmatimonadetes	7	0.0018455	100
Chlamydiia	2	0.000527287
Campylobacteria	16	0.0042183	317
Deferribacteres	6	0.00158186
Spirochaetia	1	0.000263644	203
Brachyspirae	2	0.000527287	13
Leptospirae	2	0.000527287	75
Bacilli	447	0.117849	2702
Alicyclobacillia	4	0.00105457	33
Desulfitobacteriia	1	0.000263644	37
Actinomycetia	529	0.139467	3491
Acidimicrobiia	1	0.000263644	233
Thermoleophilia	1	0.000263644	90
Chloroflexia	3	0.000790931	39
Sericytochromatia	1	0.000263644	4
order name	number of genome hits	proportion of all hits	number of genomes in clade
Pseudomonadales	63	0.0166095	1503
Legionellales	1	0.000263644	79
Thiomicrospirales	1	0.000263644	29
Ectothiorhodospirales	1	0.000263644	46
Thiotrichales	1	0.000263644	15
UBA4575	1	0.000263644	2
Methylococcales	7	0.0018455	96
Chromatiales	10	0.00263644	52
Nitrosococcales	2	0.000527287	28
Beggiatoales	5	0.00131822	11
Thiohalomonadales	2	0.000527287	7
Nitrococcales	9	0.00237279	27
Competibacterales	8	0.00210915	17
Xanthomonadales	87	0.022937	360
Steroidobacterales	6	0.00158186	25
Nevskiales	7	0.0018455	37
UBA4486	2	0.000527287	14
Ga0077536	1	0.000263644	5
UBA7966	1	0.000263644	3
Immundisolibacterales	2	0.000527287	3
Burkholderiales	637	0.167941	1620
Acidithiobacillales	1	0.000263644	10
Rhizobiales	576	0.151859	1181
Rhodobacterales	116	0.0305827	756
Caulobacterales	33	0.00870024	243
Sphingomonadales	112	0.0295281	534
Zavarziniales	3	0.000790931	3
UBA828	3	0.000790931	5
Rhodospirillales	35	0.00922752	98
Acetobacterales	19	0.00500923	143
Reyranellales	1	0.000263644	14
Elsterales	1	0.000263644	3
Azospirillales	32	0.00843659	38
UBA2562	1	0.000263644
Puniceispirillales	3	0.000790931	42
Pelagibacterales	11	0.00290008	133
SAR324	1	0.000263644	17
Nannocystales	6	0.00158186	8
Polyangiales	8	0.00210915	34
Myxococcales	30	0.00790931	49
Bradymonadales	2	0.000527287	16
UBA6777	2	0.000527287
UTPRO1	6	0.00158186	7
UBA1149	1	0.000263644	2
Bacteriovoracales	2	0.000527287
Bdellovibrionales	3	0.000790931
UBA2774	1	0.000263644	8
Acidulodesulfobacterales	2	0.000527287
Desulfobulbales	1	0.000263644
MBNT15	3	0.000790931	10
Acidobacteriales	35	0.00922752	141
Bryobacterales	1	0.000263644	36
Pyrinomonadales	4	0.00105457	27
Vicinamibacterales	1	0.000263644
Holophagales	1	0.000263644	10
Bacteroidales	1	0.000263644	1367
Flavobacteriales	450	0.11864	1304
AKYH767	2	0.000527287	18
Sphingobacteriales	115	0.030319	212
Chitinophagales	76	0.0200369	249
NS11-12g	1	0.000263644	22
Cytophagales	188	0.049565	340
Balneolales	11	0.00290008	75
Rhodothermales	12	0.00316372	34
Chlorobiales	2	0.000527287
Marinisomatales	1	0.000263644	66
Gemmatimonadales	3	0.000790931	58
SG8-23	4	0.00105457	42
Parachlamydiales	2	0.000527287	32
Campylobacterales	16	0.0042183	311
Deferribacterales	6	0.00158186	15
Treponematales	1	0.000263644	94
Brachyspirales	2	0.000527287
Leptospirales	2	0.000527287	73
Staphylococcales	5	0.00131822	114
Exiguobacterales	22	0.00580016	24
Bacillales	339	0.0893752	775
Brevibacillales	29	0.00764566	29
Aneurinibacillales	5	0.00131822	10
Paenibacillales	32	0.00843659	280
Thermoactinomycetales	13	0.00342737	27
Bacillales_F	2	0.000527287	2
Alicyclobacillales	3	0.000790931	24
Kyrpidiales	1	0.000263644	2
Desulfitobacteriales	1	0.000263644	35
Mycobacteriales	302	0.0796204	1128
Streptomycetales	115	0.030319	638
Streptosporangiales	7	0.0018455	150
Actinomycetales	70	0.018455	1246
Propionibacteriales	35	0.00922752	213
Acidimicrobiales	1	0.000263644	195
UBA2241	1	0.000263644	7
Chloroflexales	3	0.000790931	23
UBA7694	1	0.000263644	2
family name	number of genome hits	proportion of all hits	number of genomes in clade
Pseudomonadaceae	1	0.000263644	597
Oleiphilaceae	2	0.000527287	84
Litoricolaceae	5	0.00131822	10
Porticoccaceae	8	0.00210915	52
Halieaceae	1	0.000263644	47
Pseudohongiellaceae	2	0.000527287	38
Moraxellaceae	44	0.0116003	219
Legionellaceae	1	0.000263644
Thiomicrospiraceae	1	0.000263644
Acidihalobacteraceae	1	0.000263644	4
Thiotrichaceae	1	0.000263644
UBA4575	1	0.000263644
Methylomonadaceae	3	0.000790931	65
Methylococcaceae	3	0.000790931	14
Methylothermaceae	1	0.000263644	2
Chromatiaceae	8	0.00210915	26
Sedimenticolaceae	2	0.000527287	26
Nitrosococcaceae	2	0.000527287	5
Beggiatoaceae	5	0.00131822
Thiohalomonadaceae	2	0.000527287
Halorhodospiraceae	1	0.000263644	8
Nitrococcaceae	3	0.000790931	7
AK92	1	0.000263644
Aquisalimonadaceae	4	0.00105457	11
Competibacteraceae	8	0.00210915	15
Xanthomonadaceae	61	0.0160823	233
Rhodanobacteraceae	24	0.00632745	93
Ahniellaceae	2	0.000527287	4
Steroidobacteraceae	6	0.00158186
Nevskiaceae	5	0.00131822	20
Algiphilaceae	1	0.000263644
Salinisphaeraceae	1	0.000263644	14
UBA4486	2	0.000527287
Ga0077536	1	0.000263644
UBA7966	1	0.000263644
Immundisolibacteraceae	2	0.000527287
Burkholderiaceae	501	0.132085	1096
Neisseriaceae	2	0.000527287	80
Chromobacteriaceae	9	0.00237279	32
Aquaspirillaceae	2	0.000527287	5
Chitinibacteraceae	3	0.000790931	16
SCOH01	1	0.000263644
Leeiaceae	1	0.000263644
Methylophilaceae	43	0.0113367	55
Gallionellaceae	2	0.000527287	32
Sulfuricellaceae	1	0.000263644	8
Thiobacillaceae	2	0.000527287	32
Rhodocyclaceae	61	0.0160823	114
Nitrosomonadaceae	2	0.000527287	58
Ferrovaceae	2	0.000527287	3
UBA3065	1	0.000263644
Palsa-1005	1	0.000263644	11
Hydrogenophilaceae	3	0.000790931	4
Acidithiobacillaceae	1	0.000263644	9
Rhizobiaceae	377	0.0993936	607
Afifellaceae	2	0.000527287	4
Devosiaceae	9	0.00237279	47
Cohaesibacteraceae	4	0.00105457	6
Stappiaceae	1	0.000263644	38
Rhodobiaceae	1	0.000263644	2
Pleomorphomonadaceae	3	0.000790931	9
Kaistiaceae	1	0.000263644	4
Pseudoxanthobacteraceae	1	0.000263644
Ancalomicrobiaceae	1	0.000263644	3
Xanthobacteraceae	30	0.00790931	201
Beijerinckiaceae	106	0.0279462	173
Phreatobacteraceae	1	0.000263644	6
Labraceae	2	0.000527287	2
Methylopilaceae	7	0.0018455	8
Hyphomicrobiaceae	17	0.00448194	29
Methyloligellaceae	10	0.00263644	14
Rhodomicrobiaceae	1	0.000263644	6
Anderseniellaceae	1	0.000263644	7
OSC116	1	0.000263644	2
Rhodobacteraceae	115	0.030319	754
Neomegalonemataceae	1	0.000263644
Caulobacteraceae	2	0.000527287	137
Hyphomonadaceae	26	0.00685473	61
Maricaulaceae	4	0.00105457	34
Parvularculaceae	1	0.000263644	11
Sphingomonadaceae	111	0.0292644	511
Kordiimonadaceae	1	0.000263644	6
Zavarziniaceae	3	0.000790931
UBA828	3	0.000790931
UBA3470	1	0.000263644	4
Thalassospiraceae	22	0.00580016	22
Magnetospirillaceae	7	0.0018455	18
Rhodospirillaceae	5	0.00131822	19
Acetobacteraceae	19	0.00500923
Reyranellaceae	1	0.000263644
Elsteraceae	1	0.000263644
Azospirillaceae	31	0.00817295	35
Inquilinaceae	1	0.000263644	3
UBA2562	1	0.000263644
Puniceispirillaceae	2	0.000527287	23
UBA1172	1	0.000263644	2
Pelagibacteraceae	11	0.00290008	128
NAC60-12	1	0.000263644	16
Nannocystaceae	6	0.00158186
Polyangiaceae	6	0.00158186	22
SG8-38	2	0.000527287	6
Myxococcaceae	29	0.00764566	33
40CM-4-68-19	1	0.000263644	7
Bradymonadaceae	2	0.000527287	11
UBA6777	2	0.000527287
DP-6	4	0.00105457	5
UTPRO1	2	0.000527287	2
UBA1149	1	0.000263644
Bacteriovoracaceae	2	0.000527287
Bdellovibrionaceae	3	0.000790931	28
CSP1-2	1	0.000263644	2
SZUA-79	2	0.000527287
Desulfocapsaceae	1	0.000263644	25
MBNT15	3	0.000790931
Acidobacteriaceae	34	0.00896388	75
Koribacteraceae	1	0.000263644	60
Bryobacteraceae	1	0.000263644	35
Pyrinomonadaceae	4	0.00105457
Vicinamibacteraceae	1	0.000263644	2
Holophagaceae	1	0.000263644
Dysgonomonadaceae	1	0.000263644	44
Flavobacteriaceae	283	0.0746111	871
Weeksellaceae	149	0.0392829	210
Schleiferiaceae	5	0.00131822	32
Crocinitomicaceae	7	0.0018455	46
T3Sed10-241	2	0.000527287	3
Salibacteraceae	4	0.00105457	12
B-17BO	2	0.000527287	7
Sphingobacteriaceae	115	0.030319
Chitinophagaceae	58	0.0152913	196
Saprospiraceae	18	0.00474558	37
UKL13-3	1	0.000263644	4
Spirosomaceae	58	0.0152913	86
Microscillaceae	7	0.0018455	9
Hymenobacteraceae	60	0.0158186	78
Catalimonadaceae	2	0.000527287	2
Flammeovirgaceae	2	0.000527287	9
Bernardetiaceae	6	0.00158186	8
Cyclobacteriaceae	53	0.0139731	121
Balneolaceae	9	0.00237279	48
PXAI01	1	0.000263644	6
M1805	1	0.000263644
Salinibacteraceae	8	0.00210915	21
Rubricoccaceae	3	0.000790931	3
UBA2364	1	0.000263644
Chloroherpetonaceae	2	0.000527287	4
TCS55	1	0.000263644	25
Gemmatimonadaceae	3	0.000790931	21
UBA6960	4	0.00105457	39
Parachlamydiaceae	2	0.000527287	10
Arcobacteraceae	15	0.00395465	53
Sulfurospirillaceae	1	0.000263644	19
Denitrovibrionaceae	5	0.00131822	9
Flexistipitaceae	1	0.000263644	2
UBA1318	1	0.000263644
Brachyspiraceae	2	0.000527287
Leptospiraceae	1	0.000263644	69
Leptonemataceae	1	0.000263644	4
Salinicoccaceae	5	0.00131822	21
Exiguobacteraceae	22	0.00580016
Planococcaceae	111	0.0292644	140
Jeotgalibacillaceae	3	0.000790931	8
Bacillaceae_B	17	0.00448194	17
Domibacillaceae	13	0.00342737	17
Bacillaceae_A	12	0.00316372	127
Caldibacillaceae_A	1	0.000263644
Bacillaceae	5	0.00131822	48
Bacillaceae_I	6	0.00158186	7
Bacillaceae_L	2	0.000527287	9
Anoxybacillaceae	31	0.00817295	35
Caldibacillaceae	2	0.000527287	4
Bacillaceae_G	1	0.000263644	66
Bacillaceae_J	1	0.000263644	3
Bacillaceae_N	1	0.000263644
Salisediminibacteriaceae	11	0.00290008	22
Marinococcaceae	18	0.00474558	19
Bacillaceae_D	18	0.00474558	29
Amphibacillaceae	53	0.0139731	101
Halobacillaceae	22	0.00580016	27
Alkalibacillaceae	11	0.00290008	11
Brevibacillaceae	29	0.00764566
Aneurinibacillaceae	5	0.00131822	7
Paenibacillaceae	32	0.00843659	277
Thermoactinomycetaceae	13	0.00342737	25
Bacillaceae_M	2	0.000527287
Alicyclobacillaceae	2	0.000527287	21
Acidibacillaceae	1	0.000263644	3
Kyrpidiaceae	1	0.000263644
Desulfitobacteriaceae	1	0.000263644	29
Mycobacteriaceae	225	0.0593198	671
Pseudonocardiaceae	71	0.0187187	191
Nakamurellaceae	2	0.000527287	8
Geodermatophilaceae	1	0.000263644	67
Jatrophihabitantaceae	2	0.000527287	6
Cryptosporangiaceae	1	0.000263644	3
Streptomycetaceae	114	0.0300554	635
Streptomycetaceae_A	1	0.000263644
Streptosporangiaceae	7	0.0018455
Microbacteriaceae	26	0.00685473	479
Micrococcaceae	23	0.0060638	244
Brevibacteriaceae	6	0.00158186	24
Actinomycetaceae	1	0.000263644	129
Cellulomonadaceae	1	0.000263644	90
Kineosporiaceae	3	0.000790931	3
Dermatophilaceae	10	0.00263644	97
Nocardioidaceae	19	0.00500923	116
Kribbellaceae	16	0.0042183	23
RAAP-2	1	0.000263644	49
UBA2241	1	0.000263644
Herpetosiphonaceae	3	0.000790931	4
UBA7694	1	0.000263644
genus name	number of genome hits	proportion of all hits	number of genomes in clade
Pseudomonas_E	1	0.000263644	476
Halospina	2	0.000527287	4
Litoricola	5	0.00131822
50-400-T64	5	0.00131822	5
HB2-32-21	3	0.000790931	3
Halioglobus	1	0.000263644	11
UBA9145	2	0.000527287	22
Psychrobacter	43	0.0113367	48
Agitococcus	1	0.000263644	3
Legionella	1	0.000263644	34
Thiomicrorhabdus	1	0.000263644	9
Acidihalobacter_A	1	0.000263644
Thiolinea	1	0.000263644	4
UBA1858	1	0.000263644
Methylobacter	1	0.000263644	2
Methylovulum	1	0.000263644	8
Methylomonas	1	0.000263644	12
UBA6136	1	0.000263644	3
Methyloumidiphilus	1	0.000263644
Methylogaea	1	0.000263644	2
Methylohalobius	1	0.000263644
Thiorhodococcus	1	0.000263644
Imhoffiella	1	0.000263644
Thiobaca	1	0.000263644
Thiocapsa	1	0.000263644	5
Lamprocystis	1	0.000263644
Thiodictyon	1	0.000263644
Thiosymbion	1	0.000263644
Thiohalocapsa	1	0.000263644	2
41T-STBD-0c-01a	1	0.000263644
Thiolapillus	1	0.000263644	2
Nitrosococcus	2	0.000527287	4
Thiomargarita	1	0.000263644	3
Beggiatoa	2	0.000527287	2
Thioflexothrix	1	0.000263644
SZUA-411	1	0.000263644
Sulfurivermis	1	0.000263644	3
SZUA-467	1	0.000263644
Alkalilimnicola	1	0.000263644	2
Spiribacter	2	0.000527287	4
Arhodomonas	1	0.000263644
AK92	1	0.000263644
SKGQ01	2	0.000527287	2
Aquisalimonas	2	0.000527287	5
Competibacter	3	0.000790931	5
Contendobacter	2	0.000527287	2
RXIV01	1	0.000263644
RXIW01	1	0.000263644
Plasticicumulans_A	1	0.000263644
Stenotrophomonas	16	0.0042183	69
Xanthomonas	31	0.00817295	40
VAHJ01	1	0.000263644
UBA8801	1	0.000263644
Xanthomonas_B	1	0.000263644	2
Pseudoxanthomonas_A	9	0.00237279	19
Luteimonas	2	0.000527287	19
Rhodanobacter	7	0.0018455	29
Dyella_A	3	0.000790931	3
Dyella	2	0.000527287	20
Fulvimonas	1	0.000263644	3
Oleiagrimonas	2	0.000527287	2
66-474	1	0.000263644	3
Metallibacterium	1	0.000263644	2
Dokdonella	3	0.000790931	6
Dokdonella_A	1	0.000263644	5
Rudaea	1	0.000263644	4
Tahibacter	2	0.000527287	2
0-14-3-00-62-12	1	0.000263644
Ahniella	1	0.000263644
PALSA-1196	1	0.000263644
FEN-1191	1	0.000263644	2
Bog-1198	4	0.00105457	5
Solimonas	1	0.000263644	4
CAU-1509	1	0.000263644
Polycyclovorans	1	0.000263644	2
SCVA01	2	0.000527287	2
Algiphilus	1	0.000263644
Salinisphaera	1	0.000263644	11
UBA11869	1	0.000263644	3
RBG-16-51-14	1	0.000263644
TMED69	1	0.000263644
UBA7966	1	0.000263644	2
Immundisolibacter	1	0.000263644	2
QNFC01	1	0.000263644
Paraburkholderia	81	0.0213551	89
Trinickia	3	0.000790931	10
Caballeronia	34	0.00896388	40
Burkholderia	3	0.000790931	53
Mycetohabitans	2	0.000527287	3
DHC34	1	0.000263644
Pandoraea	2	0.000527287	17
Cupriavidus	25	0.00659109	37
Polynucleobacter	4	0.00105457	34
Pseudoduganella	9	0.00237279	17
Duganella	8	0.00210915	13
Rugamonas	1	0.000263644
Janthinobacterium	22	0.00580016	23
Massilia	24	0.00632745	35
AVCC01	1	0.000263644
Herbaspirillum	11	0.00290008	19
Collimonas	7	0.0018455	11
Glaciimonas	1	0.000263644
Herminiimonas	2	0.000527287	10
Noviherbaspirillum	4	0.00105457	9
Paucimonas	2	0.000527287	4
Undibacterium	4	0.00105457	4
Rhodoferax	19	0.00500923	30
Pseudorhodoferax	2	0.000527287	4
Albidiferax	1	0.000263644	3
Polaromonas	2	0.000527287	20
Variovorax	24	0.00632745	45
Curvibacter	3	0.000790931	3
BIGb0124	1	0.000263644
Xylophilus	1	0.000263644	2
Limnohabitans	8	0.00210915	33
SCMQ01	1	0.000263644
Acidovorax_D	22	0.00580016	25
Verminephrobacter	1	0.000263644	2
Acidovorax_B	5	0.00131822	6
Acidovorax_A	13	0.00342737	13
Giesbergeria	7	0.0018455	9
Comamonas	10	0.00263644	18
UBA2121	1	0.000263644
Diaphorobacter	1	0.000263644
Comamonas_D	1	0.000263644
Ottowia	1	0.000263644	7
Brachymonas	2	0.000527287	2
Lampropedia	1	0.000263644	8
Hydrogenophaga	12	0.00316372	22
UBA2334	2	0.000527287	2
Malikia	2	0.000527287	2
BK-30	1	0.000263644
UBA997	1	0.000263644
Serpentinomonas	3	0.000790931	3
Pelomonas	4	0.00105457	10
Paucibacter_A	2	0.000527287	6
Rhizobacter	7	0.0018455	15
Ideonella_A	1	0.000263644
Rubrivivax	1	0.000263644	10
JOSHI-001	2	0.000527287	4
Vitreoscilla_A	4	0.00105457	4
Aquincola	1	0.000263644
Azohydromonas	2	0.000527287	2
Aquabacterium	9	0.00237279	13
Leptothrix	1	0.000263644	2
Sphaerotilus_A	1	0.000263644
Sphaerotilus	1	0.000263644
Methylibium	2	0.000527287	2
C1-9	1	0.000263644
Schlegelella	1	0.000263644	2
Thiomonas	4	0.00105457	7
Derxia	2	0.000527287	2
Achromobacter	32	0.00843659	32
Bordetella	5	0.00131822	9
Bordetella_B	4	0.00105457	4
Bordetella_C	4	0.00105457	11
Candidimonas_A	1	0.000263644	12
Limnobacter	4	0.00105457	6
SXZD01	1	0.000263644
Hydromonas	1	0.000263644	2
GJ-E10	1	0.000263644	3
UBA7377	3	0.000790931	6
Vitreoscilla	2	0.000527287	2
Aquitalea	5	0.00131822	5
Pseudogulbenkiania	3	0.000790931	3
Vogesella	1	0.000263644	3
Rivicola	2	0.000527287	2
Iodobacter	3	0.000790931	4
Chitinivorax	1	0.000263644
Leeia	1	0.000263644
Methylophilus	11	0.00290008	11
GCA-2401735	1	0.000263644	2
Methylotenera_A	3	0.000790931	3
Methylotenera	9	0.00237279	14
Methylopumilus	3	0.000790931	5
BACL14	4	0.00105457	4
Methylopumilus_A	1	0.000263644
Methylobacillus	3	0.000790931	3
Methylovorus	1	0.000263644
MM1	1	0.000263644
UBA6140	4	0.00105457	6
MM2	1	0.000263644
Novimethylophilus	1	0.000263644
Gallionella	1	0.000263644	17
PALSA-1006	1	0.000263644	2
UBA9220	1	0.000263644
Thiobacillus	2	0.000527287	19
Thauera	12	0.00316372	16
Azoarcus_C	3	0.000790931	3
Azoarcus	3	0.000790931	3
Thauera_A	4	0.00105457	4
Azoarcus_A	3	0.000790931	5
UBA2357	1	0.000263644	3
UBA5533	1	0.000263644
Zoogloea	2	0.000527287	2
Methyloversatilis	6	0.00158186	6
Azonexus	15	0.00395465	19
UBA1934	1	0.000263644
Paddy-1	1	0.000263644
Accumulibacter	2	0.000527287	11
Propionivibrio	1	0.000263644	4
66-26	1	0.000263644
Rugosibacter	3	0.000790931	5
UBA2250	1	0.000263644	4
AWTP1-18	1	0.000263644
Nitrosospira	2	0.000527287	20
PN-J185	2	0.000527287	2
UBA3065	1	0.000263644
PALSA-1005	1	0.000263644
Tepidiphilus	3	0.000790931	3
Acidithiobacillus	1	0.000263644	6
Rhizobium	97	0.0255734	108
Neorhizobium	17	0.00448194	33
Rhizobium_A	3	0.000790931	4
QFOR01	1	0.000263644
Allorhizobium	38	0.0100185	39
Sinorhizobium	20	0.00527287	20
Ensifer	12	0.00316372	12
Pararhizobium	24	0.00632745	26
Shinella	7	0.0018455	7
Mycoplana	1	0.000263644	3
Ensifer_A	3	0.000790931	3
Martelella	7	0.0018455	7
Hoeflea	1	0.000263644	8
Mesorhizobium	70	0.018455	113
Aminobacter	5	0.00131822	7
Pseudaminobacter	1	0.000263644	5
GR13	1	0.000263644
UBA1059	1	0.000263644
Mesorhizobium_B	1	0.000263644
Aquamicrobium_A	1	0.000263644	4
Nitratireductor	3	0.000790931	6
Ochrobactrum	12	0.00316372	12
Brucella	1	0.000263644
Ochrobactrum_B	4	0.00105457	4
63-22	2	0.000527287	2
Ochrobactrum_A	8	0.00210915	8
Falsochrobactrum	1	0.000263644	2
Pseudochrobactrum	3	0.000790931	3
Paramesorhizobium	3	0.000790931	4
Phyllobacterium	15	0.00395465	15
Ahrensia	1	0.000263644	2
Oricola	2	0.000527287	3
Aureimonas	8	0.00210915	13
Leaf454	1	0.000263644	2
Mangrovicella	1	0.000263644
Consotaella	1	0.000263644
Afifella	2	0.000527287	3
Devosia	5	0.00131822	34
Pelagibacterium	2	0.000527287	9
Maritalea	2	0.000527287	2
Cohaesibacter	4	0.00105457
Breoghania	1	0.000263644	2
Rhodobium	1	0.000263644
Oharaeibacter	1	0.000263644
Methylobrevis	1	0.000263644
Hartmannibacter	1	0.000263644
Kaistia	1	0.000263644	3
Pseudoxanthobacter	1	0.000263644
Siculibacillus	1	0.000263644	2
Bradyrhizobium	22	0.00580016	112
SCUB01	1	0.000263644
Azorhizobium	1	0.000263644	2
Ancylobacter	3	0.000790931	3
Starkeya_A	1	0.000263644
Starkeya	1	0.000263644
GCF-000702305	1	0.000263644
Methylobacterium	51	0.0134458	54
Enterovirga	1	0.000263644
Microvirga	7	0.0018455	16
Chelatococcus	3	0.000790931	4
Bosea	11	0.00290008	40
Methylocella	10	0.00263644	11
Beijerinckia	2	0.000527287	2
Methylovirgula	2	0.000527287	2
Methyloferula	1	0.000263644
RH-AL1	1	0.000263644
Lichenihabitans	2	0.000527287	3
4M-Z18	1	0.000263644
Methylocystis	11	0.00290008	14
Rhodoblastus	2	0.000527287	2
Roseiarcus	1	0.000263644	4
Phreatobacter	1	0.000263644
Labrys	2	0.000527287
Hansschlegelia	4	0.00105457	4
Methylopila	2	0.000527287	2
Ga0077545	1	0.000263644	2
Hyphomicrobium	14	0.00369101	16
Hyphomicrobium_A	2	0.000527287	2
Filomicrobium	1	0.000263644	2
Methyloceanibacter	9	0.00237279	10
Methyloligella	1	0.000263644
R-RK-3	1	0.000263644
SCPD01	1	0.000263644	4
OCS116	1	0.000263644
Leisingera	5	0.00131822	12
OMPR01	1	0.000263644
Ruegeria	2	0.000527287	20
SH-1	1	0.000263644
MED-G52	3	0.000790931	9
Thalassobius	1	0.000263644	6
Shimia	2	0.000527287	11
Cognatishimia	1	0.000263644	2
Donghicola	2	0.000527287	2
Limimaricola	2	0.000527287	5
Rubellimicrobium	3	0.000790931	4
Celeribacter	8	0.00210915	9
Aquimixticola	1	0.000263644
Marinosulfonomonas	2	0.000527287	6
Nereida	1	0.000263644
Aliiroseovarius	1	0.000263644	7
Actibacterium	3	0.000790931	8
Mangrovicoccus	3	0.000790931	6
Paracoccus	53	0.0139731	63
Paenirhodobacter	1	0.000263644	4
Thioclava	4	0.00105457	12
Phaeovulum	2	0.000527287	4
Rhodobacter_C	1	0.000263644
PHEC01	1	0.000263644
Cypionkella	2	0.000527287	7
Falsirhodobacter	1	0.000263644	3
Pseudorhodobacter_B	1	0.000263644
GCA-002705045	1	0.000263644	7
Amylibacter	2	0.000527287	9
UBA3077	1	0.000263644	6
Amaricoccus	3	0.000790931	3
Neomegalonema	1	0.000263644
Brevundimonas	1	0.000263644	58
BOG-935	1	0.000263644
Hyphomonas	12	0.00316372	21
Henriciella	3	0.000790931	10
Ponticaulis	6	0.00158186	7
Hirschia	1	0.000263644	3
SWB02	1	0.000263644	9
VFBF01	1	0.000263644
UBA1942	2	0.000527287	2
Maricaulis	3	0.000790931	6
Robiginitomaculum_A	1	0.000263644	7
CV81	1	0.000263644	2
Porphyrobacter	6	0.00158186	25
Altererythrobacter	1	0.000263644	8
Erythrobacter_A	3	0.000790931	14
Citromicrobium	3	0.000790931	6
Erythrobacter_B	1	0.000263644	14
Altererythrobacter_E	1	0.000263644	2
Caenibius	1	0.000263644	4
Croceicoccus	5	0.00131822	7
Novosphingobium	25	0.00659109	57
Sphingopyxis	2	0.000527287	39
Sphingobium	26	0.00685473	49
Sphingomonas	24	0.00632745	138
Sphingomonas_B	2	0.000527287	5
Sphingomonas_D	1	0.000263644
Rhizorhabdus	5	0.00131822	11
Sphingomonas_I	1	0.000263644	2
B12	1	0.000263644	2
Allosphingosinicella	1	0.000263644	11
Sandaracinobacter	1	0.000263644	3
GCA-005144965	1	0.000263644
Eilatimonas	1	0.000263644
Zavarzinia	3	0.000790931
GCA-2714015	1	0.000263644
GCA-2728135	1	0.000263644
UBA828	1	0.000263644
TMED8	1	0.000263644	2
Thalassospira	22	0.00580016
Magnetospirillum_A	3	0.000790931	8
Magnetospirillum	4	0.00105457	5
Novispirillum	1	0.000263644
Insolitispirillum	1	0.000263644
Caenispirillum	2	0.000527287	2
Rhodospira	1	0.000263644
VCDI01	1	0.000263644
Granulibacter	2	0.000527287	2
BOG-908	1	0.000263644
Rhodopila	1	0.000263644	2
Acidocella	4	0.00105457	6
Acidiphilium	3	0.000790931	4
Acidicaldus	1	0.000263644
Paracraurococcus	1	0.000263644	4
Roseomonas	5	0.00131822	12
Reyranella	1	0.000263644	13
Elstera	1	0.000263644	2
Azospirillum	20	0.00527287	21
Skermanella	2	0.000527287	2
Niveispirillum	4	0.00105457	5
NAU-10	1	0.000263644
Rhodocista	1	0.000263644
Indioceanicola	1	0.000263644
Nitrospirillum	2	0.000527287	2
Inquilinus	1	0.000263644
UBA2562	1	0.000263644
HIMB100	2	0.000527287	5
UBA1172	1	0.000263644
Pelagibacter	6	0.00158186	72
Pelagibacter_A	3	0.000790931	14
MED-G40	2	0.000527287	3
JCVI-SCAAA005	1	0.000263644	5
Enhygromyxa	3	0.000790931	3
Plesiocystis	1	0.000263644
Nannocystis	1	0.000263644
Ga0077550	1	0.000263644
Chondromyces	2	0.000527287	2
Polyangium	1	0.000263644	2
Minicystis	1	0.000263644
Labilithrix	2	0.000527287	2
UBA1660	1	0.000263644
GCA-2699025	1	0.000263644
Corallococcus	11	0.00290008	12
Myxococcus	7	0.0018455	7
Stigmatella	3	0.000790931	3
Hyalangium	1	0.000263644
Cystobacter	3	0.000790931	3
Melittangium	1	0.000263644
Archangium	2	0.000527287	2
Vitiosangium	1	0.000263644
40CM-4-68-19	1	0.000263644
SKON01	1	0.000263644
YN101	1	0.000263644
UBA6777	1	0.000263644
M3003	1	0.000263644
DP-3	3	0.000790931	3
DP-6	1	0.000263644
UTPRO1	1	0.000263644
DP-19	1	0.000263644
UBA1149	1	0.000263644
UBA7317	1	0.000263644	2
UBA4096	1	0.000263644	5
Bdellovibrio	1	0.000263644	12
UBA2316	2	0.000527287	3
CSP1-2	1	0.000263644
Acididesulfobacter	2	0.000527287	2
UBA2775	1	0.000263644	2
1935-02-01	1	0.000263644
CG2-30-66-27	2	0.000527287	4
Terracidiphilus	13	0.00342737	32
Silvibacterium	1	0.000263644	2
EB88	1	0.000263644
Acidipila	1	0.000263644
KBS-83	1	0.000263644
Edaphobacter	7	0.0018455	10
Palsa-288	1	0.000263644	5
Granulicella	4	0.00105457	4
Bryocella	1	0.000263644
Terriglobus	4	0.00105457	5
Bog-209	1	0.000263644	13
Bryobacter	1	0.000263644
OLB17	1	0.000263644	9
GCA-002050365	1	0.000263644	3
SXVE01	1	0.000263644
QQUY01	1	0.000263644
Luteitalea	1	0.000263644
Geothrix	1	0.000263644	3
Dysgonomonas	1	0.000263644	17
Flavobacterium	100	0.0263644	239
Myroides	8	0.00210915	18
Joostella	1	0.000263644
Zhouia	1	0.000263644
Sinomicrobium	2	0.000527287	3
Imtechella	1	0.000263644
Pustulibacterium	1	0.000263644
Maribacter	17	0.00448194	24
Zobellia	3	0.000790931	3
Euzebyella	1	0.000263644
Pricia	1	0.000263644
Arenibacter	6	0.00158186	13
Sediminicola	1	0.000263644
Cellulophaga	1	0.000263644	8
Muricauda	14	0.00369101	31
Croceivirga	2	0.000527287	2
Croceitalea	1	0.000263644
Robiginitalea	2	0.000527287	4
Gramella	6	0.00158186	11
Zunongwangia	3	0.000790931	3
Salegentibacter	8	0.00210915	11
Gillisia	3	0.000790931	7
Antarcticibacterium	1	0.000263644
Mesonia	3	0.000790931	7
Nonlabens	5	0.00131822	16
Psychroflexus	7	0.0018455	13
Aquimarina	17	0.00448194	24
Leeuwenhoekiella	7	0.0018455	11
Aequorivita	2	0.000527287	15
Ulvibacter	1	0.000263644	2
LPB0005	1	0.000263644
Marixanthomonas	4	0.00105457	5
Marinirhabdus	1	0.000263644	4
UBA4166	1	0.000263644
BACL21	1	0.000263644	5
CG2-30-34-30	1	0.000263644	2
Algibacter	1	0.000263644
Flaviramulus	1	0.000263644
Tamlana_B	1	0.000263644	2
Formosa	2	0.000527287	4
Olleya	6	0.00158186	7
Mesoflavibacter	1	0.000263644	2
Lacinutrix	5	0.00131822	8
Oceanihabitans	1	0.000263644	2
Xanthomarina	1	0.000263644	4
Mangrovimonas	3	0.000790931	3
Winogradskyella	8	0.00210915	24
TPBH4	2	0.000527287	2
Meridianimaribacter	1	0.000263644
Psychroserpens	2	0.000527287	8
Kordia	3	0.000790931	6
Polaribacter	1	0.000263644	30
Tenacibaculum	2	0.000527287	24
Lutibacter	2	0.000527287	15
GCA-002401385	1	0.000263644	3
LPB0138	1	0.000263644	4
UBA7949	3	0.000790931	5
Chryseobacterium	105	0.0276826	119
Epilithonimonas	19	0.00500923	21
Kaistella	6	0.00158186	24
Bergeyella_A	1	0.000263644	2
Elizabethkingia	8	0.00210915	9
Empedobacter	3	0.000790931	3
Chishuiella	3	0.000790931	3
Algoriella	1	0.000263644
YIM-102668	1	0.000263644
Vaginella	1	0.000263644
Moheibacter	1	0.000263644
M3009	1	0.000263644
UBA10364	1	0.000263644	12
Owenweeksia	1	0.000263644	2
UBA7878	2	0.000527287	2
UBA5422	1	0.000263644
40-80	1	0.000263644
Brumimicrobium	1	0.000263644	7
Lishizhenia	1	0.000263644
Crocinitomix	2	0.000527287	2
SM1701	1	0.000263644
T3Sed10-241	2	0.000527287	2
UBA6057	1	0.000263644
UBA6049	1	0.000263644
GCA-2705995	1	0.000263644
PXEK01	1	0.000263644
UBA2475	1	0.000263644	3
UBA4416	1	0.000263644	3
Sphingobacterium	40	0.0105457	48
Parapedobacter	1	0.000263644	4
Pseudosphingobacterium	1	0.000263644	3
Olivibacter	1	0.000263644
Daejeonella	1	0.000263644	4
Mucilaginibacter	24	0.00632745	40
Pelobium	1	0.000263644	7
Pedobacter	46	0.0121276	87
JJ008	1	0.000263644	9
46-32	4	0.00105457	5
Terrimonas	2	0.000527287	2
Niabella	1	0.000263644	6
Cnuella	2	0.000527287	2
Flavihumibacter	1	0.000263644	6
Niastella	1	0.000263644	7
Pseudobacter	1	0.000263644	3
Gynurincola	1	0.000263644
UBA3961	1	0.000263644
UBA8621	3	0.000790931	8
NS-102	1	0.000263644	2
Lacibacter	1	0.000263644	3
Sediminibacterium	2	0.000527287	23
UBA1930	1	0.000263644	2
Arachidicoccus	1	0.000263644	3
QFOI01	2	0.000527287	2
Filimonas	3	0.000790931	4
Dinghuibacter	1	0.000263644
Ferruginibacter	1	0.000263644	8
Chitinophaga	19	0.00500923	36
Flavipsychrobacter	1	0.000263644	12
UBA1312	1	0.000263644	2
Taibaiella_A	6	0.00158186	7
Lewinella_A	9	0.00237279	10
Lewinella	2	0.000527287	2
Phaeodactylibacter	1	0.000263644
UBA2329	1	0.000263644
OLB9	1	0.000263644	2
PWJY01	1	0.000263644	5
SLDF01	1	0.000263644
Saprospira	2	0.000527287	2
B1	1	0.000263644
Spirosoma	15	0.00395465	17
Fibrisoma	2	0.000527287	2
Arsenicibacter	1	0.000263644
Fibrella	2	0.000527287	2
Larkinella	6	0.00158186	7
Dyadobacter	14	0.00369101	20
Runella	3	0.000790931	7
REAB01	1	0.000263644
Flectobacillus	2	0.000527287	2
Arcicella	1	0.000263644
Pseudarcicella	1	0.000263644
Siphonobacter	4	0.00105457	4
Leadbetterella	2	0.000527287	3
Arcticibacterium	1	0.000263644
TFI-002	1	0.000263644
Emticicia	2	0.000527287	4
UBA8158	1	0.000263644
RDZE01	1	0.000263644
Eisenibacter	1	0.000263644
RDXI01	1	0.000263644
Microscilla	3	0.000790931	3
Hymenobacter	42	0.011073	44
Solirubrum	5	0.00131822	6
Pontibacter	12	0.00316372	18
Adhaeribacter	1	0.000263644	3
Catalinimonas	1	0.000263644
Flexibacter	1	0.000263644
Flexithrix	1	0.000263644
GCA-2729595	1	0.000263644
Bernardetia	2	0.000527287	2
Hugenholtzia	1	0.000263644
RDZD01	1	0.000263644
UBA2561	1	0.000263644
RDXG01	1	0.000263644
Algoriphagus	12	0.00316372	30
Nitritalea	1	0.000263644
Cecembia	4	0.00105457	5
Mariniradius	1	0.000263644	2
Aquiflexum	1	0.000263644
Indibacter	1	0.000263644
Mongoliibacter	1	0.000263644
Belliella	3	0.000790931	3
Rhodonellum	1	0.000263644
Echinicola	4	0.00105457	5
Anditalea	1	0.000263644
Cyclobacterium	4	0.00105457	5
Negadavirga	1	0.000263644	2
Lunatimonas	1	0.000263644
Fabibacter_A	1	0.000263644
Fabibacter	2	0.000527287	7
Roseivirga	3	0.000790931	5
ELB16-189	2	0.000527287	9
Marinoscillum	1	0.000263644	2
UBA4465	1	0.000263644	3
Reichenbachiella	1	0.000263644	4
Marivirga	3	0.000790931	4
Cesiribacter	2	0.000527287	2
Persicobacter	1	0.000263644
QGGB01	4	0.00105457	4
Rhodohalobacter	1	0.000263644	3
SW132	3	0.000790931	3
UBA7797	1	0.000263644
PXCK01	1	0.000263644
M1805	1	0.000263644
Salinibacter	1	0.000263644	6
Salinivenus	2	0.000527287	5
Longibacter	1	0.000263644
Salisaeta	1	0.000263644
Longimonas	1	0.000263644
Tc-Br11-B2g6-7	2	0.000527287	2
Rubrivirga	2	0.000527287	2
Rubricoccus	1	0.000263644
UBA2364	1	0.000263644
Thermochlorobacter	2	0.000527287	2
UBA2126	1	0.000263644	7
Gemmatimonas	1	0.000263644	5
Palsa-1248	1	0.000263644
FEN-1250	1	0.000263644
CSSed11-55	2	0.000527287	4
PWLA01	2	0.000527287	3
Protochlamydia	1	0.000263644	3
HS-T3	1	0.000263644
Aliarcobacter	4	0.00105457	21
Poseidonibacter	1	0.000263644	5
Halarcobacter	6	0.00158186	10
Arcobacter	3	0.000790931	3
UBA4036	1	0.000263644	2
Sulfurospirillum	1	0.000263644	14
Seleniivibrio	3	0.000790931	3
Geovibrio	2	0.000527287	2
Flexistipes	1	0.000263644
UBA1318	1	0.000263644
Brachyspira	2	0.000527287
Leptospira_B	1	0.000263644	22
Leptonema	1	0.000263644
Salinicoccus	5	0.00131822	11
Exiguobacterium_A	13	0.00342737	13
Exiguobacterium	9	0.00237279	11
Ureibacillus	13	0.00342737	17
Solibacillus	3	0.000790931	5
Lysinibacillus_B	2	0.000527287	2
Metasolibacillus	1	0.000263644	4
Caryophanon	2	0.000527287	2
Lysinibacillus	5	0.00131822	22
Metalysinibacillus	1	0.000263644	2
Kurthia	7	0.0018455	7
Rummeliibacillus	3	0.000790931	3
Viridibacillus	3	0.000790931	3
Psychrobacillus	9	0.00237279	9
Chryseomicrobium	2	0.000527287	2
Paenisporosarcina	6	0.00158186	7
Sporosarcina	21	0.00553651	22
Bhargavaea	6	0.00158186	6
Planococcus	25	0.00659109	25
Metaplanococcus	2	0.000527287	2
Jeotgalibacillus	3	0.000790931
Bacillus_F	13	0.00342737	13
Bacillus_BQ	1	0.000263644
Bacillus_BM	3	0.000790931	3
Domibacillus	7	0.0018455	9
Bacillus_N	3	0.000790931	3
Quasibacillus	1	0.000263644
FJAT-46582	2	0.000527287	3
Bacillus_AA	2	0.000527287	20
Bacillus_BE	1	0.000263644
Bacillus_W	2	0.000527287	28
Bacillus_X	2	0.000527287	16
Bacillus_AD	1	0.000263644	3
Bacillus_BN	1	0.000263644
FJAT-27916	3	0.000790931	3
Bacillus_BF	1	0.000263644
Bacillus_AY	3	0.000790931	11
SJS	2	0.000527287	2
Bacillus_G	5	0.00131822	5
Bacillus_AU	1	0.000263644
Bacillus_AX	2	0.000527287	2
Geobacillus	16	0.0042183	16
Parageobacillus_A	2	0.000527287	2
Parageobacillus	4	0.00105457	4
Anoxybacillus_A	3	0.000790931	3
Anoxybacillus_B	1	0.000263644
Anoxybacillus	4	0.00105457	8
Thermolongibacillus	1	0.000263644
Bacillus_J	1	0.000263644	2
Caldibacillus	1	0.000263644
Bacillus_BP	1	0.000263644
Bacillus_B	1	0.000263644	2
Bacillus_AV	1	0.000263644
Alkalicoccus	5	0.00131822	5
Salipaludibacillus	1	0.000263644	4
Bacillus_AS	5	0.00131822	5
Salibacterium	1	0.000263644	2
Bacillus_AP	1	0.000263644
Alteribacillus	2	0.000527287	2
Alteribacillus_A	1	0.000263644
Marinococcus	3	0.000790931	3
Sinobaca	1	0.000263644
Geomicrobium	3	0.000790931	3
Natribacillus	3	0.000790931	3
Salsuginibacillus	2	0.000527287	2
C254	1	0.000263644
Bacillus_L	4	0.00105457	6
Bacillus_S	3	0.000790931	3
Bacillus_K	2	0.000527287	3
Bacillus_H	7	0.0018455	11
Bacillus_AN	1	0.000263644
Bacillus_M	1	0.000263644
Oceanobacillus	18	0.00474558	20
Lentibacillus_A	1	0.000263644
Virgibacillus_G	2	0.000527287	2
Virgibacillus	8	0.00210915	11
Lentibacillus	7	0.0018455	8
Virgibacillus_D	1	0.000263644
Virgibacillus_C	1	0.000263644
Virgibacillus_E	1	0.000263644	3
Virgibacillus_F	2	0.000527287	2
UBA11269	1	0.000263644
Pseudogracilibacillus	1	0.000263644	2
Virgibacillus_B	1	0.000263644
Gracilibacillus	3	0.000790931	10
Sediminibacillus	4	0.00105457	4
Sediminibacillus_A	1	0.000263644
Aquibacillus	1	0.000263644
Halobacillus	8	0.00210915	11
Salimicrobium	4	0.00105457	4
Halobacillus_A	3	0.000790931	3
Thalassobacillus	4	0.00105457	4
Pontibacillus	3	0.000790931	4
Piscibacillus	2	0.000527287	2
Filobacillus	1	0.000263644
Tenuibacillus	1	0.000263644
Aquisalibacillus	1	0.000263644
Alkalibacillus	1	0.000263644
Halalkalibacillus	1	0.000263644
B3227	1	0.000263644
Salinibacillus	1	0.000263644
Salirhabdus	1	0.000263644
Melghiribacillus	1	0.000263644
Brevibacillus	21	0.00553651	21
Brevibacillus_D	1	0.000263644
CFH-S0501	1	0.000263644
Brevibacillus_B	4	0.00105457	4
Brevibacillus_C	1	0.000263644
SCSIO-07484	1	0.000263644
Aneurinibacillus	3	0.000790931	5
Aneurinibacillus_A	1	0.000263644
Aneurinibacillus_B	1	0.000263644
Paenibacillus	3	0.000790931	100
Paenibacillus_K	1	0.000263644	2
Paenibacillus_C	4	0.00105457	27
Paenibacillus_Z	1	0.000263644	9
Cohnella	3	0.000790931	17
Paenibacillus_E	6	0.00158186	13
18JY21-1	1	0.000263644
Paenibacillus_G	7	0.0018455	9
Paenibacillus_M	1	0.000263644
Paenibacillus_S	4	0.00105457	7
N2SHLJ1	1	0.000263644
Thermoactinomyces	1	0.000263644
Thermoactinomyces_A	1	0.000263644
CDF	1	0.000263644
Thermoflavimicrobium	2	0.000527287	2
Melghirimyces	3	0.000790931	3
Kroppenstedtia	1	0.000263644
Marininema	2	0.000527287	2
Paludifilum	1	0.000263644
Desmospora	1	0.000263644
Bacillus_BB	2	0.000527287
Alicyclobacillus_A	1	0.000263644	2
Alicyclobacillus_G	1	0.000263644	3
Acidibacillus_A	1	0.000263644
Kyrpidia	1	0.000263644
Desulfosporosinus	1	0.000263644	22
Mycobacterium	70	0.018455	287
Gordonia	36	0.00949117	38
Williamsia	7	0.0018455	7
Williamsia_B	1	0.000263644
Jongsikchunia	1	0.000263644
Tsukamurella	2	0.000527287	6
Nocardia	41	0.0108094	92
Aldersonia	1	0.000263644
Rhodococcus	53	0.0139731	69
Millisia	1	0.000263644
Hoyosella	2	0.000527287	2
Tomitella	1	0.000263644
Dietzia	9	0.00237279	10
Amycolatopsis	28	0.00738202	51
Saccharomonospora	7	0.0018455	18
Amycolatopsis_C	1	0.000263644
Haloechinothrix	1	0.000263644
Lentzea	4	0.00105457	15
Kutzneria	1	0.000263644	3
QZFT01	1	0.000263644
Saccharopolyspora	7	0.0018455	12
Halopolyspora	1	0.000263644
Sciscionella	2	0.000527287	2
Pseudonocardia	15	0.00395465	24
Actinomycetospora	3	0.000790931	3
Nakamurella	2	0.000527287
Klenkia	1	0.000263644	6
Jatrophihabitans	1	0.000263644
Iso899	1	0.000263644
Cryptosporangium	1	0.000263644
Streptomyces	110	0.0290008	571
Streptomyces_B	4	0.00105457	13
Streptomyces_F	1	0.000263644
Thermopolyspora	2	0.000527287	2
Palsa-504	1	0.000263644	3
Bog-532	1	0.000263644
UBA9676	1	0.000263644
Nocardiopsis	1	0.000263644	23
Allosalinactinospora	1	0.000263644	2
Cryobacterium	6	0.00158186	40
Herbiconiux	2	0.000527287	4
Cnuibacter	1	0.000263644
Microbacterium	11	0.00290008	155
Leucobacter	2	0.000527287	25
Gulosibacter	1	0.000263644	6
Pontimonas	2	0.000527287	5
Pseudoclavibacter_A	1	0.000263644
Pseudarthrobacter	4	0.00105457	41
Arthrobacter_I	5	0.00131822	22
Arthrobacter	1	0.000263644	7
Paenarthrobacter	3	0.000790931	13
MA-N2	2	0.000527287	4
Arthrobacter_G	2	0.000527287	4
Arthrobacter_D	1	0.000263644	25
Paeniglutamicibacter	1	0.000263644	6
Micrococcus	1	0.000263644	4
Citricoccus	1	0.000263644	4
Nesterenkonia	1	0.000263644	11
Kocuria	1	0.000263644	17
Brevibacterium	6	0.00158186
Georgenia	1	0.000263644	4
Xylanimonas	1	0.000263644	5
R-H-3	2	0.000527287	2
Kineosporia	1	0.000263644
Janibacter	1	0.000263644	9
Kribbia	1	0.000263644
Terrabacter	1	0.000263644	9
Humibacillus	2	0.000527287	2
Intrasporangium_B	1	0.000263644
Branchiibius	2	0.000527287	2
Flexivirga	1	0.000263644
Piscicoccus	1	0.000263644
Nocardioides	18	0.00474558	84
Aeromicrobium	1	0.000263644	17
Kribbella	16	0.0042183
RAAP-2	1	0.000263644	32
PALSA-647	1	0.000263644
Herpetosiphon	3	0.000790931	3
UBA7694	1	0.000263644
species name	number of genome hits	proportion of all hits	number of genomes in clade
Pseudomonas_E sp002165135	1	0.000263644
Halospina sp002286965	1	0.000263644
Halospina utahensis	1	0.000263644
Litoricola sp004213775	1	0.000263644
Litoricola sp003513265	1	0.000263644
Litoricola sp002731015	1	0.000263644
Litoricola sp002714245	1	0.000263644
Litoricola sp002730235	1	0.000263644
50-400-T64 sp002162755	1	0.000263644
50-400-T64 sp002746135	1	0.000263644
50-400-T64 sp003646355	1	0.000263644
50-400-T64 sp002162815	1	0.000263644
50-400-T64 sp002162825	1	0.000263644
HB2-32-21 sp003448675	1	0.000263644
HB2-32-21 sp003645535	1	0.000263644
HB2-32-21 sp002431545	1	0.000263644
Halioglobus sp003646415	1	0.000263644
UBA9145 sp002719575	1	0.000263644
UBA9145 sp002729315	1	0.000263644
Psychrobacter sp000586415	1	0.000263644
Psychrobacter sp000586435	1	0.000263644
Psychrobacter sp002836505	1	0.000263644
Psychrobacter sp002836715	1	0.000263644
Psychrobacter sp001435845	1	0.000263644
Psychrobacter sp002377945	1	0.000263644
Psychrobacter proteolyticus	1	0.000263644
Psychrobacter sp002836735	1	0.000263644
Psychrobacter piscatorii	1	0.000263644
Psychrobacter pacificensis	1	0.000263644
Psychrobacter alimentarius	1	0.000263644
Psychrobacter sp900163785	1	0.000263644
Psychrobacter sp002366815	1	0.000263644
Psychrobacter aquaticus	1	0.000263644
Psychrobacter fozii	1	0.000263644
Psychrobacter sp000586455	1	0.000263644
Psychrobacter sp001435295	1	0.000263644
Psychrobacter cibarius	1	0.000263644
Psychrobacter sp003530515	1	0.000263644
Psychrobacter sp000586475	1	0.000263644
Psychrobacter immobilis	1	0.000263644
Psychrobacter glacincola	1	0.000263644
Psychrobacter sp003542795	1	0.000263644
Psychrobacter sp000247495	1	0.000263644
Psychrobacter sp000511065	1	0.000263644
Psychrobacter arcticus	1	0.000263644
Psychrobacter cryohalolentis	1	0.000263644
Psychrobacter sp900168255	1	0.000263644
Psychrobacter sp001652315	1	0.000263644
Psychrobacter sp002377905	1	0.000263644
Psychrobacter sp002414005	1	0.000263644
Psychrobacter sp002453355	1	0.000263644
Psychrobacter sp002352555	1	0.000263644
Psychrobacter sp002810365	1	0.000263644
Psychrobacter sp001593285	1	0.000263644
Psychrobacter sp001921745	1	0.000263644
Psychrobacter urativorans	1	0.000263644
Psychrobacter sp000511655	1	0.000263644
Psychrobacter sp002385225	1	0.000263644
Psychrobacter piechaudii	1	0.000263644
Psychrobacter phenylpyruvicus	1	0.000263644
Psychrobacter pasteurii	1	0.000263644
Psychrobacter sp000016885	1	0.000263644
Agitococcus sp006546595	1	0.000263644
Legionella rowbothamii	1	0.000263644
Thiomicrorhabdus arctica	1	0.000263644
Acidihalobacter_A ferrooxidans	1	0.000263644
Thiolinea sp002747435	1	0.000263644
UBA1858 sp002338385	1	0.000263644
Methylobacter luteus	1	0.000263644
Methylovulum oryzae	1	0.000263644
Methylomonas sp002929135	1	0.000263644
UBA6136 sp007280285	1	0.000263644
Methyloumidiphilus alinensis	1	0.000263644
Methylogaea oryzae	1	0.000263644
Methylohalobius crimeensis	1	0.000263644
Thiorhodococcus drewsii	1	0.000263644
Imhoffiella purpurea	1	0.000263644
Thiobaca trueperi	1	0.000263644
Thiocapsa rosea	1	0.000263644
Lamprocystis purpurea	1	0.000263644
Thiodictyon syntrophicum	1	0.000263644
Thiosymbion oneisti	1	0.000263644
Thiohalocapsa sp003525925	1	0.000263644
41T-STBD-0c-01a sp002009425	1	0.000263644
Thiolapillus brandeum	1	0.000263644
Nitrosococcus oceani	1	0.000263644
Nitrosococcus watsonii	1	0.000263644
Thiomargarita nelsonii_B	1	0.000263644
Beggiatoa alba	1	0.000263644
Beggiatoa leptomitoformis	1	0.000263644
Thioflexothrix psekupsii	1	0.000263644
SZUA-411 sp003245895	1	0.000263644
Sulfurivermis sp002840095	1	0.000263644
SZUA-467 sp003252455	1	0.000263644
Alkalilimnicola ehrlichii	1	0.000263644
Spiribacter curvatus	1	0.000263644
Spiribacter sp001715285	1	0.000263644
Arhodomonas aquaeolei	1	0.000263644
AK92 sp003399765	1	0.000263644
SKGQ01 sp003565775	1	0.000263644
SKGQ01 sp007117515	1	0.000263644
Aquisalimonas asiatica	1	0.000263644
Aquisalimonas sp007127625	1	0.000263644
Competibacter sp002433805	1	0.000263644
Competibacter denitrificans	1	0.000263644
Competibacter sp002352125	1	0.000263644
Contendobacter odensis_A	1	0.000263644
Contendobacter sp002352185	1	0.000263644
RXIV01 sp003989085	1	0.000263644
RXIW01 sp003989065	1	0.000263644
Plasticicumulans_A lactativorans	1	0.000263644
Stenotrophomonas sp003086795	1	0.000263644
Stenotrophomonas sp003086895	1	0.000263644
Stenotrophomonas sp003086695	1	0.000263644
Stenotrophomonas sp003484865	1	0.000263644
Stenotrophomonas maltophilia_Z	1	0.000263644
Stenotrophomonas rhizophila_B	1	0.000263644
Stenotrophomonas maltophilia_AN	1	0.000263644
Stenotrophomonas maltophilia_AA	1	0.000263644
Stenotrophomonas maltophilia_N	1	0.000263644
Stenotrophomonas bentonitica	1	0.000263644
Stenotrophomonas rhizophila	1	0.000263644
Stenotrophomonas maltophilia_AP	1	0.000263644
Stenotrophomonas maltophilia_AB	1	0.000263644
Stenotrophomonas maltophilia_AC	1	0.000263644
Stenotrophomonas maltophilia_AO	1	0.000263644
Stenotrophomonas maltophilia_AG	1	0.000263644
Xanthomonas arboricola	1	0.000263644
Xanthomonas arboricola_C	1	0.000263644
Xanthomonas arboricola_B	1	0.000263644
Xanthomonas arboricola_D	1	0.000263644
Xanthomonas arboricola_E	1	0.000263644
Xanthomonas arboricola_A	1	0.000263644
Xanthomonas sp001423495	1	0.000263644
Xanthomonas populi	1	0.000263644
Xanthomonas hortorum	1	0.000263644
Xanthomonas cynarae	1	0.000263644
Xanthomonas citri	1	0.000263644
Xanthomonas perforans	1	0.000263644
Xanthomonas axonopodis	1	0.000263644
Xanthomonas prunicola	1	0.000263644
Xanthomonas bromi	1	0.000263644
Xanthomonas nasturtii	1	0.000263644
Xanthomonas sp001423585	1	0.000263644
Xanthomonas dyei	1	0.000263644
Xanthomonas pisi	1	0.000263644
Xanthomonas vesicatoria	1	0.000263644
Xanthomonas melonis	1	0.000263644
Xanthomonas codiaei	1	0.000263644
Xanthomonas cassavae	1	0.000263644
Xanthomonas floridensis	1	0.000263644
Xanthomonas cannabis	1	0.000263644
Xanthomonas campestris	1	0.000263644
Xanthomonas sp001043115	1	0.000263644
Xanthomonas sacchari	1	0.000263644
Xanthomonas sacchari_A	1	0.000263644
Xanthomonas translucens	1	0.000263644
Xanthomonas hyacinthi	1	0.000263644
VAHJ01 sp006386585	1	0.000263644
UBA8801 sp003505795	1	0.000263644
Xanthomonas_B massiliensis	1	0.000263644
Pseudoxanthomonas_A acidaminiphila_A	1	0.000263644
Pseudoxanthomonas_A sp001427585	1	0.000263644
Pseudoxanthomonas_A sp006542425	1	0.000263644
Pseudoxanthomonas_A wuyuanensis	1	0.000263644
Pseudoxanthomonas_A spadix	1	0.000263644
Pseudoxanthomonas_A sp900109775	1	0.000263644
Pseudoxanthomonas_A sp004284195	1	0.000263644
Pseudoxanthomonas_A spadix_A	1	0.000263644
Pseudoxanthomonas_A sp004122095	1	0.000263644
Luteimonas huabeiensis	1	0.000263644
Luteimonas sp002849595	1	0.000263644
Rhodanobacter sp000427505	1	0.000263644
Rhodanobacter sp004298505	1	0.000263644
Rhodanobacter sp900142825	1	0.000263644
Rhodanobacter sp004298015	1	0.000263644
Rhodanobacter sp004322005	1	0.000263644
Rhodanobacter sp001899565	1	0.000263644
Rhodanobacter glycinis	1	0.000263644
Dyella_A thiooxydans	1	0.000263644
Dyella_A sp002279065	1	0.000263644
Dyella_A ginsengisoli	1	0.000263644
Dyella sp003121485	1	0.000263644
Dyella sp003332825	1	0.000263644
Fulvimonas sp003967035	1	0.000263644
Oleiagrimonas soli	1	0.000263644
Oleiagrimonas sp003267965	1	0.000263644
66-474 sp004299705	1	0.000263644
Metallibacterium sp003233305	1	0.000263644
Dokdonella sp002483055	1	0.000263644
Dokdonella denitrificans_A	1	0.000263644
Dokdonella koreensis	1	0.000263644
Dokdonella_A sp002297645	1	0.000263644
Rudaea cellulosilytica	1	0.000263644
Tahibacter sp001725155	1	0.000263644
Tahibacter aquaticus	1	0.000263644
0-14-3-00-62-12 sp002785585	1	0.000263644
Ahniella affigens	1	0.000263644
PALSA-1196 sp003140135	1	0.000263644
FEN-1191 sp003132025	1	0.000263644
Bog-1198 sp003134045	1	0.000263644
Bog-1198 sp003164785	1	0.000263644
Bog-1198 sp003165495	1	0.000263644
Bog-1198 sp003132425	1	0.000263644
Solimonas aquatica	1	0.000263644
CAU-1509 sp005047655	1	0.000263644
Polycyclovorans algicola	1	0.000263644
SCVA01 sp003730135	1	0.000263644
SCVA01 sp004297005	1	0.000263644
Algiphilus aromaticivorans	1	0.000263644
Salinisphaera hydrothermalis	1	0.000263644
UBA11869 sp002698845	1	0.000263644
RBG-16-51-14 sp001802375	1	0.000263644
TMED69 sp002170535	1	0.000263644
UBA7966 sp002299125	1	0.000263644
Immundisolibacter cernigliae	1	0.000263644
QNFC01 sp003645395	1	0.000263644
Paraburkholderia xenovorans	1	0.000263644
Paraburkholderia sp000178415	1	0.000263644
Paraburkholderia aromaticivorans	1	0.000263644
Paraburkholderia sp900104795	1	0.000263644
Paraburkholderia phytofirmans	1	0.000263644
Paraburkholderia sp003002025	1	0.000263644
Paraburkholderia sp004339745	1	0.000263644
Paraburkholderia sp000745015	1	0.000263644
Paraburkholderia bryophila	1	0.000263644
Paraburkholderia sp002973525	1	0.000263644
Paraburkholderia ginsengiterrae	1	0.000263644
Paraburkholderia fungorum	1	0.000263644
Paraburkholderia fungorum_B	1	0.000263644
Paraburkholderia sp900142905	1	0.000263644
Paraburkholderia aspalathi	1	0.000263644
Paraburkholderia sp900230185	1	0.000263644
Paraburkholderia sp003610295	1	0.000263644
Paraburkholderia sp001634365	1	0.000263644
Paraburkholderia caffeinilytica	1	0.000263644
Paraburkholderia sp003353175	1	0.000263644
Paraburkholderia ginsengisoli	1	0.000263644
Paraburkholderia sp003634845	1	0.000263644
Paraburkholderia fungorum_A	1	0.000263644
Paraburkholderia sp000148685	1	0.000263644
Paraburkholderia sp000472545	1	0.000263644
Paraburkholderia sp000472445	1	0.000263644
Paraburkholderia phenoliruptrix	1	0.000263644
Paraburkholderia graminis	1	0.000263644
Paraburkholderia caledonica	1	0.000263644
Paraburkholderia kirstenboschensis	1	0.000263644
Paraburkholderia dilworthii	1	0.000263644
Paraburkholderia rhynchosiae	1	0.000263644
Paraburkholderia terricola	1	0.000263644
Paraburkholderia sp004197395	1	0.000263644
Paraburkholderia ribeironis	1	0.000263644
Paraburkholderia sp005503145	1	0.000263644
Paraburkholderia phenazinium	1	0.000263644
Paraburkholderia phenazinium_A	1	0.000263644
Paraburkholderia phenazinium_C	1	0.000263644
Paraburkholderia phenazinium_B	1	0.000263644
Paraburkholderia sp003429005	1	0.000263644
Paraburkholderia sp004361815	1	0.000263644
Paraburkholderia sartisoli	1	0.000263644
Paraburkholderia acidophila	1	0.000263644
Paraburkholderia megapolitana	1	0.000263644
Paraburkholderia sp004359985	1	0.000263644
Paraburkholderia terrae	1	0.000263644
Paraburkholderia hospita	1	0.000263644
Paraburkholderia caribensis	1	0.000263644
Paraburkholderia sp003121405	1	0.000263644
Paraburkholderia sp001319865	1	0.000263644
Paraburkholderia phymatum	1	0.000263644
Paraburkholderia sp000519245	1	0.000263644
Paraburkholderia piptadeniae	1	0.000263644
Paraburkholderia diazotrophica	1	0.000263644
Paraburkholderia sp001922345	1	0.000263644
Paraburkholderia rhizosphaerae	1	0.000263644
Paraburkholderia nodosa_A	1	0.000263644
Paraburkholderia sp004353905	1	0.000263644
Paraburkholderia nodosa	1	0.000263644
Paraburkholderia heleia	1	0.000263644
Paraburkholderia silvatlantica	1	0.000263644
Paraburkholderia unamae	1	0.000263644
Paraburkholderia mimosarum	1	0.000263644
Paraburkholderia sp900096975	1	0.000263644
Paraburkholderia oxyphila	1	0.000263644
Paraburkholderia sp004353915	1	0.000263644
Paraburkholderia sacchari	1	0.000263644
Paraburkholderia sp003286395	1	0.000263644
Paraburkholderia bannensis	1	0.000263644
Paraburkholderia eburnea	1	0.000263644
Paraburkholderia tropica	1	0.000263644
Paraburkholderia acidipaludis	1	0.000263644
Paraburkholderia ferrariae	1	0.000263644
Paraburkholderia sp003837865	1	0.000263644
Paraburkholderia sp004298475	1	0.000263644
Paraburkholderia sp003253405	1	0.000263644
Paraburkholderia caballeronis	1	0.000263644
Paraburkholderia kururiensis_A	1	0.000263644
Paraburkholderia kururiensis	1	0.000263644
Paraburkholderia phosphatilytica	1	0.000263644
Trinickia sp003628145	1	0.000263644
Trinickia sp005144415	1	0.000263644
Trinickia sp005280735	1	0.000263644
Caballeronia jiangsuensis	1	0.000263644
Caballeronia megalochromosomata	1	0.000263644
Caballeronia turbans	1	0.000263644
Caballeronia novacaledonica	1	0.000263644
Caballeronia pedi	1	0.000263644
Caballeronia zhejiangensis	1	0.000263644
Caballeronia fortuita	1	0.000263644
Caballeronia temeraria	1	0.000263644
Caballeronia glebae	1	0.000263644
Caballeronia hypogeia	1	0.000263644
Caballeronia arvi	1	0.000263644
Caballeronia catudaia	1	0.000263644
Caballeronia cordobensis	1	0.000263644
Caballeronia calidae	1	0.000263644
Caballeronia insecticola	1	0.000263644
Caballeronia peredens	1	0.000263644
Caballeronia ptereochthonis	1	0.000263644
Caballeronia verschuerenii	1	0.000263644
Caballeronia humilis	1	0.000263644
Caballeronia grimmiae	1	0.000263644
Caballeronia concitans	1	0.000263644
Caballeronia sordidicola_A	1	0.000263644
Caballeronia sordidicola_C	1	0.000263644
Caballeronia udeis	1	0.000263644
Caballeronia mineralivorans	1	0.000263644
Caballeronia sp001424345	1	0.000263644
Caballeronia sp001557535	1	0.000263644
Caballeronia sordidicola_B	1	0.000263644
Caballeronia humi	1	0.000263644
Caballeronia terrestris	1	0.000263644
Caballeronia choica	1	0.000263644
Caballeronia telluris	1	0.000263644
Caballeronia arationis	1	0.000263644
Caballeronia glathei	1	0.000263644
Burkholderia glumae	1	0.000263644
Burkholderia plantarii	1	0.000263644
Burkholderia gladioli	1	0.000263644
Mycetohabitans endofungorum	1	0.000263644
Mycetohabitans sp900155955	1	0.000263644
DHC34 sp003628125	1	0.000263644
Pandoraea thiooxydans	1	0.000263644
Pandoraea sp004297875	1	0.000263644
Cupriavidus taiwanensis	1	0.000263644
Cupriavidus taiwanensis_A	1	0.000263644
Cupriavidus taiwanensis_C	1	0.000263644
Cupriavidus nantongensis	1	0.000263644
Cupriavidus taiwanensis_B	1	0.000263644
Cupriavidus alkaliphilus	1	0.000263644
Cupriavidus taiwanensis_D	1	0.000263644
Cupriavidus necator	1	0.000263644
Cupriavidus sp002011925	1	0.000263644
Cupriavidus sp000379565	1	0.000263644
Cupriavidus sp000426345	1	0.000263644
Cupriavidus oxalaticus	1	0.000263644
Cupriavidus oxalaticus_A	1	0.000263644
Cupriavidus sp003402535	1	0.000263644
Cupriavidus pickettii_A	1	0.000263644
Cupriavidus necator_A	1	0.000263644
Cupriavidus sp000812465	1	0.000263644
Cupriavidus pinatubonensis	1	0.000263644
Cupriavidus sp001725945	1	0.000263644
Cupriavidus basilensis_D	1	0.000263644
Cupriavidus basilensis_A	1	0.000263644
Cupriavidus sp000955785	1	0.000263644
Cupriavidus basilensis_B	1	0.000263644
Cupriavidus sp001854325	1	0.000263644
Cupriavidus gilardii	1	0.000263644
Polynucleobacter necessarius_I	1	0.000263644
Polynucleobacter aenigmaticus	1	0.000263644
Polynucleobacter sp002797575	1	0.000263644
Polynucleobacter victoriensis	1	0.000263644
Pseudoduganella lutea	1	0.000263644
Pseudoduganella umbonata	1	0.000263644
Pseudoduganella albidiflava	1	0.000263644
Pseudoduganella sp002454505	1	0.000263644
Pseudoduganella sp001427305	1	0.000263644
Pseudoduganella sp001425045	1	0.000263644
Pseudoduganella sp001425265	1	0.000263644
Pseudoduganella sp003053665	1	0.000263644
Pseudoduganella namucuonensis	1	0.000263644
Duganella zoogloeoides	1	0.000263644
Duganella phyllosphaerae	1	0.000263644
Duganella sp001423125	1	0.000263644
Duganella sp000381565	1	0.000263644
Duganella sp003416895	1	0.000263644
Duganella sp003416985	1	0.000263644
Duganella sp000335815	1	0.000263644
Duganella sp900110275	1	0.000263644
Rugamonas rubra	1	0.000263644
Janthinobacterium svalbardensis	1	0.000263644
Janthinobacterium sp002869965	1	0.000263644
Janthinobacterium sp002813325	1	0.000263644
Janthinobacterium lividum_D	1	0.000263644
Janthinobacterium sp002846335	1	0.000263644
Janthinobacterium sp000745325	1	0.000263644
Janthinobacterium sp002735705	1	0.000263644
Janthinobacterium lividum	1	0.000263644
Janthinobacterium sp002002885	1	0.000263644
Janthinobacterium lividum_C	1	0.000263644
Janthinobacterium sp002797895	1	0.000263644
Janthinobacterium sp001758725	1	0.000263644
Janthinobacterium sp002127655	1	0.000263644
Janthinobacterium sp002127585	1	0.000263644
Janthinobacterium sp900156175	1	0.000263644
Janthinobacterium sp001865675	1	0.000263644
Janthinobacterium sp900112025	1	0.000263644
Janthinobacterium sp002878455	1	0.000263644
Janthinobacterium sp001677885	1	0.000263644
Janthinobacterium sp002250505	1	0.000263644
Janthinobacterium sp000344615	1	0.000263644
Janthinobacterium sp003133225	1	0.000263644
Massilia niastensis	1	0.000263644
Massilia sp002007115	1	0.000263644
Massilia yuzhufengensis	1	0.000263644
Massilia sp002354135	1	0.000263644
Massilia sp001424165	1	0.000263644
Massilia sp004798585	1	0.000263644
Massilia sp000759615	1	0.000263644
Massilia sp900101265	1	0.000263644
Massilia sp001426525	1	0.000263644
Massilia phosphatilytica	1	0.000263644
Massilia putida	1	0.000263644
Massilia sp001425685	1	0.000263644
Massilia sp000745265	1	0.000263644
Massilia sp006715485	1	0.000263644
Massilia sp001412595	1	0.000263644
Massilia sp003590855	1	0.000263644
Massilia sp001485665	1	0.000263644
Massilia violaceinigra	1	0.000263644
Massilia sp003953935	1	0.000263644
Massilia sp900129765	1	0.000263644
Massilia sp002428015	1	0.000263644
Massilia eurypsychrophila	1	0.000263644
Massilia psychrophila	1	0.000263644
Massilia glaciei	1	0.000263644
AVCC01 sp000622895	1	0.000263644
Herbaspirillum aquaticum	1	0.000263644
Herbaspirillum huttiense	1	0.000263644
Herbaspirillum sp000261365	1	0.000263644
Herbaspirillum rubrisubalbicans	1	0.000263644
Herbaspirillum seropedicae	1	0.000263644
Herbaspirillum frisingense	1	0.000263644
Herbaspirillum robiniae	1	0.000263644
Herbaspirillum chlorophenolicum	1	0.000263644
Herbaspirillum sp006715495	1	0.000263644
Herbaspirillum sp000577615	1	0.000263644
Herbaspirillum autotrophicum	1	0.000263644
Collimonas fungivorans_A	1	0.000263644
Collimonas fungivorans	1	0.000263644
Collimonas sp900112135	1	0.000263644
Collimonas sp900111995	1	0.000263644
Collimonas sp900113705	1	0.000263644
Collimonas sp900107095	1	0.000263644
Collimonas sp002564105	1	0.000263644
Glaciimonas sp003056055	1	0.000263644
Herminiimonas sp003132085	1	0.000263644
Herminiimonas sp001770855	1	0.000263644
Noviherbaspirillum autotrophicum	1	0.000263644
Noviherbaspirillum sp004804275	1	0.000263644
Noviherbaspirillum denitrificans	1	0.000263644
Noviherbaspirillum sp003591035	1	0.000263644
Paucimonas sp003590835	1	0.000263644
Paucimonas sp004114795	1	0.000263644
Undibacterium parvum	1	0.000263644
Undibacterium sp003970805	1	0.000263644
Undibacterium sp002482715	1	0.000263644
Undibacterium pigrum	1	0.000263644
Rhodoferax sp001771065	1	0.000263644
Rhodoferax sp001871515	1	0.000263644
Rhodoferax sp002381045	1	0.000263644
Rhodoferax antarcticus	1	0.000263644
Rhodoferax ferrireducens_A	1	0.000263644
Rhodoferax fermentans	1	0.000263644
Rhodoferax sp002786915	1	0.000263644
Rhodoferax sp007280205	1	0.000263644
Rhodoferax sp003347515	1	0.000263644
Rhodoferax sp002943465	1	0.000263644
Rhodoferax sp004293725	1	0.000263644
Rhodoferax sp001795455	1	0.000263644
Rhodoferax sp002251855	1	0.000263644
Rhodoferax sp002163715	1	0.000263644
Rhodoferax sp005876985	1	0.000263644
Rhodoferax sp002390825	1	0.000263644
Rhodoferax saidenbachensis	1	0.000263644
Rhodoferax sp006974105	1	0.000263644
Rhodoferax sp003415675	1	0.000263644
Pseudorhodoferax sp001422365	1	0.000263644
Pseudorhodoferax soli	1	0.000263644
Albidiferax koreense	1	0.000263644
Polaromonas glacialis	1	0.000263644
Polaromonas naphthalenivorans	1	0.000263644
Variovorax paradoxus_A	1	0.000263644
Variovorax guangxiensis	1	0.000263644
Variovorax sp003952185	1	0.000263644
Variovorax sp001899795	1	0.000263644
Variovorax sp003019815	1	0.000263644
Variovorax sp900106655	1	0.000263644
Variovorax sp000282635	1	0.000263644
Variovorax boronicumulans	1	0.000263644
Variovorax sp002754375	1	0.000263644
Variovorax sp003096925	1	0.000263644
Variovorax sp900112425	1	0.000263644
Variovorax sp003852515	1	0.000263644
Variovorax sp900100965	1	0.000263644
Variovorax sp900115375	1	0.000263644
Variovorax sp001541225	1	0.000263644
Variovorax sp003014875	1	0.000263644
Variovorax sp001984055	1	0.000263644
Variovorax sp002157355	1	0.000263644
Variovorax sp900101545	1	0.000263644
Variovorax sp900090195	1	0.000263644
Variovorax sp900107745	1	0.000263644
Variovorax sp000620225	1	0.000263644
Variovorax soli	1	0.000263644
Variovorax sp900114785	1	0.000263644
Curvibacter lanceolatus	1	0.000263644
Curvibacter gracilis	1	0.000263644
Curvibacter sp003987795	1	0.000263644
BIGb0124 sp003752175	1	0.000263644
Xylophilus sp001421705	1	0.000263644
Limnohabitans sp003063355	1	0.000263644
Limnohabitans sp002256145	1	0.000263644
Limnohabitans sp003063265	1	0.000263644
Limnohabitans parvus	1	0.000263644
Limnohabitans sp001517545	1	0.000263644
Limnohabitans sp001269385	1	0.000263644
Limnohabitans sp003063315	1	0.000263644
Limnohabitans sp002282445	1	0.000263644
SCMQ01 sp005503335	1	0.000263644
Acidovorax_D sp001633105	1	0.000263644
Acidovorax_D sp003852545	1	0.000263644
Acidovorax_D sp005405905	1	0.000263644
Acidovorax_D sp003060895	1	0.000263644
Acidovorax_D kalamii	1	0.000263644
Acidovorax_D sp000302535	1	0.000263644
Acidovorax_D sp002754175	1	0.000263644
Acidovorax_D sp003058055	1	0.000263644
Acidovorax_D sp006715665	1	0.000263644
Acidovorax_D sp001464865	1	0.000263644
Acidovorax_D sp001714725	1	0.000263644
Acidovorax_D radicis	1	0.000263644
Acidovorax_D sp002797445	1	0.000263644
Acidovorax_D sp001411535	1	0.000263644
Acidovorax_D sp001422735	1	0.000263644
Acidovorax_D sp001424425	1	0.000263644
Acidovorax_D sp001428665	1	0.000263644
Acidovorax_D sp003208485	1	0.000263644
Acidovorax_D sp003053545	1	0.000263644
Acidovorax_D temperans	1	0.000263644
Acidovorax_D sp003663825	1	0.000263644
Acidovorax_D sp002754495	1	0.000263644
Verminephrobacter eiseniae	1	0.000263644
Acidovorax_B sp002176815	1	0.000263644
Acidovorax_B delafieldii_B	1	0.000263644
Acidovorax_B defluvii	1	0.000263644
Acidovorax_B soli	1	0.000263644
Acidovorax_B delafieldii_A	1	0.000263644
Acidovorax_A avenae	1	0.000263644
Acidovorax_A avenae_B	1	0.000263644
Acidovorax_A avenae_A	1	0.000263644
Acidovorax_A avenae_C	1	0.000263644
Acidovorax_A oryzae	1	0.000263644
Acidovorax_A cattleyae	1	0.000263644
Acidovorax_A citrulli	1	0.000263644
Acidovorax_A sp002397315	1	0.000263644
Acidovorax_A konjaci	1	0.000263644
Acidovorax_A anthurii	1	0.000263644
Acidovorax_A valerianellae	1	0.000263644
Acidovorax_A sp001424265	1	0.000263644
Acidovorax_A wautersii	1	0.000263644
Giesbergeria metamorpha	1	0.000263644
Giesbergeria psychrophila	1	0.000263644
Giesbergeria suum	1	0.000263644
Giesbergeria sp003570885	1	0.000263644
Giesbergeria sp001770955	1	0.000263644
Giesbergeria lacusdiani	1	0.000263644
Giesbergeria sp003096555	1	0.000263644
Comamonas sp002754475	1	0.000263644
Comamonas tsuruhatensis	1	0.000263644
Comamonas acidovorans	1	0.000263644
Comamonas kerstersii	1	0.000263644
Comamonas sp002501455	1	0.000263644
Comamonas aquatica	1	0.000263644
Comamonas terrigena	1	0.000263644
Comamonas sp003105075	1	0.000263644
Comamonas sp004364775	1	0.000263644
Comamonas sp002472915	1	0.000263644
UBA2121 sp002331385	1	0.000263644
Diaphorobacter nitroreducens	1	0.000263644
Comamonas_D granuli	1	0.000263644
Ottowia thiooxydans	1	0.000263644
Brachymonas chironomi	1	0.000263644
Brachymonas denitrificans	1	0.000263644
Lampropedia hyalina	1	0.000263644
Hydrogenophaga palleronii	1	0.000263644
Hydrogenophaga sp005503365	1	0.000263644
Hydrogenophaga sp001428625	1	0.000263644
Hydrogenophaga sp002840835	1	0.000263644
Hydrogenophaga taeniospiralis	1	0.000263644
Hydrogenophaga sp001770905	1	0.000263644
Hydrogenophaga sp002842215	1	0.000263644
Hydrogenophaga sp003509765	1	0.000263644
Hydrogenophaga sp002001205	1	0.000263644
Hydrogenophaga crassostreae	1	0.000263644
Hydrogenophaga flava	1	0.000263644
Hydrogenophaga pseudoflava	1	0.000263644
UBA2334 sp002344885	1	0.000263644
UBA2334 sp002479815	1	0.000263644
Malikia granosa	1	0.000263644
Malikia spinosa	1	0.000263644
BK-30 sp002837145	1	0.000263644
UBA997 sp002291945	1	0.000263644
Serpentinomonas sp000696225	1	0.000263644
Serpentinomonas raichei	1	0.000263644
Serpentinomonas mccroryi	1	0.000263644
Pelomonas sp001425705	1	0.000263644
Pelomonas sp003550215	1	0.000263644
Pelomonas saccharophila	1	0.000263644
Pelomonas puraquae	1	0.000263644
Paucibacter_A sp003852425	1	0.000263644
Paucibacter_A sp001984095	1	0.000263644
Rhizobacter sp000799605	1	0.000263644
Rhizobacter sp000800095	1	0.000263644
Rhizobacter sp900142965	1	0.000263644
Rhizobacter sp001425785	1	0.000263644
Rhizobacter gummiphilus	1	0.000263644
Rhizobacter sp001425865	1	0.000263644
Rhizobacter sp003852895	1	0.000263644
Ideonella_A sakaiensis	1	0.000263644
Rubrivivax sp001464055	1	0.000263644
JOSHI-001 sp002198735	1	0.000263644
JOSHI-001 sp000244995	1	0.000263644
Vitreoscilla_A sp000333615	1	0.000263644
Vitreoscilla_A filiformis	1	0.000263644
Vitreoscilla_A sp002255925	1	0.000263644
Vitreoscilla_A sp004359425	1	0.000263644
Aquincola tertiaricarbonis	1	0.000263644
Azohydromonas australica	1	0.000263644
Azohydromonas lata	1	0.000263644
Aquabacterium sp001770775	1	0.000263644
Aquabacterium parvum	1	0.000263644
Aquabacterium sp005502875	1	0.000263644
Aquabacterium sp001770725	1	0.000263644
Aquabacterium commune	1	0.000263644
Aquabacterium olei	1	0.000263644
Aquabacterium sp002339015	1	0.000263644
Aquabacterium sp003933735	1	0.000263644
Aquabacterium sp004310865	1	0.000263644
Leptothrix cholodnii	1	0.000263644
Sphaerotilus_A hippei	1	0.000263644
Sphaerotilus natans	1	0.000263644
Methylibium petroleiphilum	1	0.000263644
Methylibium sp001425905	1	0.000263644
C1-9 sp006386545	1	0.000263644
Schlegelella brachyspora	1	0.000263644
Thiomonas delicata	1	0.000263644
Thiomonas sp900089495	1	0.000263644
Thiomonas sp000733775	1	0.000263644
Thiomonas sp000377645	1	0.000263644
Derxia gummosa	1	0.000263644
Derxia lacustris	1	0.000263644
Achromobacter spanius_D	1	0.000263644
Achromobacter sp003454835	1	0.000263644
Achromobacter sp002331005	1	0.000263644
Achromobacter mucicolens	1	0.000263644
Achromobacter sp900156745	1	0.000263644
Achromobacter arsenitoxydans	1	0.000263644
Achromobacter sp001428845	1	0.000263644
Achromobacter piechaudii	1	0.000263644
Achromobacter spanius_B	1	0.000263644
Achromobacter spanius	1	0.000263644
Achromobacter spanius_C	1	0.000263644
Achromobacter sp001298955	1	0.000263644
Achromobacter marplatensis	1	0.000263644
Achromobacter sp002975275	1	0.000263644
Achromobacter xylosoxidans_B	1	0.000263644
Achromobacter xylosoxidans_C	1	0.000263644
Achromobacter bronchisepticus_A	1	0.000263644
Achromobacter aegrifaciens	1	0.000263644
Achromobacter insolitus	1	0.000263644
Achromobacter sp000757485	1	0.000263644
Achromobacter pulmonis	1	0.000263644
Achromobacter sp900496975	1	0.000263644
Achromobacter agilis	1	0.000263644
Achromobacter denitrificans	1	0.000263644
Achromobacter ruhlandii	1	0.000263644
Achromobacter dolens	1	0.000263644
Achromobacter xylosoxidans	1	0.000263644
Achromobacter sp001299435	1	0.000263644
Achromobacter insuavis	1	0.000263644
Achromobacter sp000633435	1	0.000263644
Achromobacter sp002902905	1	0.000263644
Achromobacter sp001270295	1	0.000263644
Bordetella sp002261355	1	0.000263644
Bordetella hinzii	1	0.000263644
Bordetella trematum	1	0.000263644
Bordetella sp002261335	1	0.000263644
Bordetella sp002261475	1	0.000263644
Bordetella_B ansorpii_B	1	0.000263644
Bordetella_B ansorpii_A	1	0.000263644
Bordetella_B sp002119665	1	0.000263644
Bordetella_B sp000382185	1	0.000263644
Bordetella_C sp001433395	1	0.000263644
Bordetella_C sp002209485	1	0.000263644
Bordetella_C aloeverae	1	0.000263644
Bordetella_C sp002261225	1	0.000263644
Candidimonas_A ginsengisoli	1	0.000263644
Limnobacter sp001601825	1	0.000263644
Limnobacter sp000170915	1	0.000263644
Limnobacter sp005871185	1	0.000263644
Limnobacter thiooxidans	1	0.000263644
SXZD01 sp005788065	1	0.000263644
Hydromonas sp003339525	1	0.000263644
GJ-E10 sp900290295	1	0.000263644
UBA7377 sp002167365	1	0.000263644
UBA7377 sp004214155	1	0.000263644
UBA7377 sp002170395	1	0.000263644
Vitreoscilla stercoraria	1	0.000263644
Vitreoscilla massiliensis	1	0.000263644
Aquitalea sp002909855	1	0.000263644
Aquitalea sp005155025	1	0.000263644
Aquitalea magnusonii	1	0.000263644
Aquitalea pelogenes	1	0.000263644
Aquitalea magnusonii_B	1	0.000263644
Pseudogulbenkiania ferrooxidans_A	1	0.000263644
Pseudogulbenkiania subflava	1	0.000263644
Pseudogulbenkiania sp000527175	1	0.000263644
Vogesella sp900090205	1	0.000263644
Rivicola sp002002905	1	0.000263644
Rivicola pingtungensis	1	0.000263644
Iodobacter sp002735645	1	0.000263644
Iodobacter fluviatilis	1	0.000263644
Iodobacter sp000969645	1	0.000263644
Chitinivorax sp005503445	1	0.000263644
Leeia oryzae	1	0.000263644
Methylophilus sp000384155	1	0.000263644
Methylophilus sp000515275	1	0.000263644
[truncated: 3,055 more rows]
