# Supplementary material for: NAD-dependent dehydrogenases enable efficient growth of Paracoccus denitrificans on the PET monomer ethylene glycol
Source: Nat Commun. 2025 Jul 1;16:5845. doi: 10.1038/s41467-025-61056-x (PMC12214560; doi:10.1038/s41467-025-61056-x)
Supplement: Supplementary file 6 — Supplementary Data 3 [file 41467_2025_61056_MOESM6_ESM.zip]

Archive with 16 entries (16 files):
- Tepidiphilus succinatimandens strain DSM 15512.gb
- Anoxybacillus ayderensis strain SK3-4.gb
- Brucella anthropi ATCC 49188.gb
- Brucella melitensis bv. 1 str. 16M.gb
- Chryseobacterium sp. 36-9.gb
- Cupriavidus pinatubonensis JMP134.gb
- Epilithonimonas vandammei strain H6466.gb
- Flavobacterium frigidimaris strain DSM 15937.gb
- Flavobacterium psychrophilum strain Z1.gb
- Micrococcus luteus strain AS2.gb
- Paracidovorax avenae strain T10_61.gb
- Paracoccus aminovorans strain HPD-2.gb
- Paracoccus denitrificans PD1222.gb
- Psychrobacter sp. JCM 18901.gb
- Ralstonia pickettii DTP0602.gb
- Stenotrophomonas tumulicola strain JCM 30961.gb
