# Supplementary material for: NAD-dependent dehydrogenases enable efficient growth of Paracoccus denitrificans on the PET monomer ethylene glycol
Source: Nat Commun. 2025 Jul 1;16:5845. doi: 10.1038/s41467-025-61056-x (PMC12214560; doi:10.1038/s41467-025-61056-x)
Supplement: Supplementary file 6 — Supplementary Data 3 [file 41467_2025_61056_MOESM6_ESM.zip › Tepidiphilus succinatimandens strain DSM 15512.gb]

LOCUS       NZ_SBIK01000010         6565 bp    DNA     linear   CON 30-MAR-2024
DEFINITION  Tepidiphilus succinatimandens strain DSM 15512 Scaffold10, whole
            genome shotgun sequence.
ACCESSION   NZ_SBIK01000010 REGION: 81596..88160
VERSION     NZ_SBIK01000010.1
DBLINK      BioProject: PRJNA224116
            BioSample: SAMN10716071
            Assembly: GCF_006503695.1
KEYWORDS    WGS; RefSeq.
SOURCE      Tepidiphilus succinatimandens
  ORGANISM  Tepidiphilus succinatimandens
            Bacteria; Pseudomonadota; Hydrogenophilia; Hydrogenophilales;
            Hydrogenophilaceae; Tepidiphilus.
REFERENCE   1  (bases 1 to 6565)
  AUTHORS   Wang,X., Li,D. and Wang,L.
  TITLE     Direct Submission
  JOURNAL   Submitted (09-JAN-2019) College of Life Sciences, China
            Agricultural University, Yuanmingyuan West Road 2#, Beijing,
            Beijing 100193, China
COMMENT     REFSEQ INFORMATION: The reference sequence is identical to
            SBIK01000010.1.
            The annotation was added by the NCBI Prokaryotic Genome Annotation
            Pipeline (PGAP). Information about PGAP can be found here:
            https://www.ncbi.nlm.nih.gov/genome/annotation_prok/
            
            ##Genome-Assembly-Data-START##
            Assembly Method        :: SOAPdenovo v. 2.04
            Genome Representation  :: Full
            Expected Final Version :: Yes
            Genome Coverage        :: 100.0x
            Sequencing Technology  :: Illumina HiSeq
            ##Genome-Assembly-Data-END##
            
            ##Genome-Annotation-Data-START##
            Annotation Provider               :: NCBI RefSeq
            Annotation Name                   :: GCF_006503695.1-RS_2024_03_28
            Annotation Date                   :: 03/28/2024 22:59:43
            Annotation Pipeline               :: NCBI Prokaryotic Genome
                                                 Annotation Pipeline (PGAP)
            Annotation Method                 :: Best-placed reference protein
                                                 set; GeneMarkS-2+
            Annotation Software revision      :: 6.7
            Features Annotated                :: Gene; CDS; rRNA; tRNA; ncRNA
            Genes (total)                     :: 2,369
            CDSs (total)                      :: 2,313
            Genes (coding)                    :: 2,275
            CDSs (with protein)               :: 2,275
            Genes (RNA)                       :: 56
            rRNAs                             :: 1, 2, 2 (5S, 16S, 23S)
            partial rRNAs                     :: 1, 2, 2 (5S, 16S, 23S)
            tRNAs                             :: 48
            ncRNAs                            :: 3
            Pseudo Genes (total)              :: 38
            CDSs (without protein)            :: 38
            Pseudo Genes (ambiguous residues) :: 0 of 38
            Pseudo Genes (frameshifted)       :: 9 of 38
            Pseudo Genes (incomplete)         :: 31 of 38
            Pseudo Genes (internal stop)      :: 3 of 38
            Pseudo Genes (multiple problems)  :: 5 of 38
            CRISPR Arrays                     :: 3
            ##Genome-Annotation-Data-END##
FEATURES             Location/Qualifiers
     source          1..6565
                     /organism="Tepidiphilus succinatimandens"
                     /mol_type="genomic DNA"
                     /submitter_seqid="Scaffold10"
                     /strain="DSM 15512"
                     /isolation_source="oil reservoir"
                     /culture_collection="DSM:15512"
                     /type_material="type strain of Petrobacter
                     succinatimandens"
                     /db_xref="taxon:224436"
                     /collection_date="2004-05-15"
     gene            complement(1..1836)
                     /locus_tag="EPD82_RS07505"
     CDS             complement(1..1836)
                     /locus_tag="EPD82_RS07505"
                     /inference="COORDINATES: protein motif:HMM:NF025885.4"
                     /note="Derived by automated computational analysis using
                     gene prediction method: Protein Homology."
                     /codon_start=1
                     /transl_table=11
                     /product="sigma-54-dependent Fis family transcriptional
                     regulator"
                     /protein_id="WP_206202236.1"
                     /translation="MATPILHSWKRCREHHVAAERLLPPEEGVVETLILEQARQSVEE
                     WLRLARPVLEGVFGGFDTSRSVLVVADTQGLIVEAEGNSSFLERAQRVHLARGAIWHE
                     GVRGTNAVGTAIAEGAPVEVLGPEHYLSCNEFLACTAAPIFDGTGRLVAVLDVSCDWH
                     DHHPHTRALVDTAVRLIENHAIVARHRGLRIHLHRDAHALGSFVDDAIVCVDDDGRVV
                     AANSAARRLFSLRHEELGAVPLERLFRRAAPVPRGDEPVLLYDPQGNPLYARFEGRRA
                     RVVIRRADPAPANDALAELDTGDEALRRVIAQARRVLDKDIPILLRGESGVGKELFAQ
                     ALHRSSPRRDKPFVAVNCAALPEALIEAELFGYAPGAYTGARREGSLGRIREAHGGTL
                     FLDEIGDMPLALQGRLLRVLETKEVVPLGGKPVRVEFALIAATHRDLPAEVEAGRFRA
                     DLYYRLAGLTLTLPPLRERSDLPVLVERILRACAPDRDLRLAPEVAAAFAAHSWPGNV
                     RELAQALRVAAALVDEEEMVIGWEALPEGLAAALKQRTSMSPSLPQGQEETLELATLS
                     RAAIERALVASRGNRTAAARRLGISRATLYRKLREMGSTPAQAAG"
     gene            2158..3328
                     /locus_tag="EPD82_RS12275"
                     /pseudo
     CDS             2158..3328
                     /locus_tag="EPD82_RS12275"
                     /inference="COORDINATES: similar to AA
                     sequence:RefSeq:WP_004733137.1"
                     /GO_function="GO:0030554 - adenyl nucleotide binding
                     [Evidence IEA]; GO:0046872 - metal ion binding [Evidence
                     IEA]; GO:0016616 - oxidoreductase activity, acting on the
                     CH-OH group of donors, NAD or NADP as acceptor [Evidence
                     IEA]"
                     /note="frameshifted; Derived by automated computational
                     analysis using gene prediction method: Protein Homology."
                     /pseudo
                     /codon_start=1
                     /transl_table=11
                     /product="iron-containing alcohol dehydrogenase"
     gene            3453..4973
                     /gene="adh"
                     /locus_tag="EPD82_RS07515"
     CDS             3453..4973
                     /gene="adh"
                     /locus_tag="EPD82_RS07515"
                     /EC_number="1.2.1.3"
                     /inference="COORDINATES: protein motif:HMM:NF012398.4"
                     /note="Derived by automated computational analysis using
                     gene prediction method: Protein Homology."
                     /codon_start=1
                     /transl_table=11
                     /product="aldehyde dehydrogenase"
                     /protein_id="WP_141056295.1"
                     /translation="MTYPFPGAAGAPVQFKAKYDNFIGGKWVPPVKGQYFDNITPITG
                     KVFCQAARSTAEDIELALDAAHAAKEKWGKTPPAQRAQVLLAIADRLEQNLEKLAYAD
                     TVDNGKPIRETLAADIPLTVDHFRYFAGCIRAQEGTLSEIDENTVAYHFHEPLGVVGQ
                     IIPWNFPILMAAWKLAPALAAGNCVVLKPAEQTPVSIMVLMELIADIIPPGVVNVVNG
                     FGLEAGKPLATSPRIAKIAFTGETTTGRLIMQYASQNLIPVTLELGGKSPNIFFEDVA
                     AADDDFFDKAIEGMVLFAFNQGEVCTCPSRALIQESIYDKFMSRALERVKAIKQGNPL
                     DPTTMIGAQASSEQLEKILSYLDIGKQEGAQCLIGGEQAKLPGELAGGYYVKPTIFKG
                     HNKMRIFQEEIFGPVLAVTTFKDEAEALSIANDTLYGLGAGVWTRDGSRAYRMGRGIQ
                     AGRVWTNCYHLYPAHAAFGGYKQSGIGRENHKMMLEHYQQTKNLLVSYSPKKLGFF"
     gene            5036..6091
                     /locus_tag="EPD82_RS07520"
     CDS             5036..6091
                     /locus_tag="EPD82_RS07520"
                     /inference="COORDINATES: protein motif:HMM:NF012335.4"
                     /note="Derived by automated computational analysis using
                     gene prediction method: Protein Homology."
                     /codon_start=1
                     /transl_table=11
                     /product="zinc-dependent alcohol dehydrogenase family
                     protein"
                     /protein_id="WP_141056296.1"
                     /translation="MKAAVLVKHRNPLKIDDLPNPTPGPDDVILKVEACGICRSDWHA
                     WQGDWSWIGISPDLPIVPGHEFGGVVEEVGSNVKRYRKGDAVTVPFHSACGHCEYCLK
                     GQPNICENVVIFGLSTGYNGGYAQYVLVRNADFNLIRLPENVDGKTAAAIGCRYMTAY
                     HGVVRAGGKPGDWVAVHGAGGVGLSAVQIAAALGKNVIAVDIDDAKLEKAKQEGAVAV
                     VNAKRDKVPEAIKEITKGGAHASIEALGVRETTTNSVLSLRRGGRHVQIGLTTKEEGG
                     MVPLPVDLFTAMELEFVGSFGNPHPDYAGLLALIAQGKLNPKSLISREVALEEVNSVF
                     QAMSEFKTMGFHVITRF"
     gene            6191..6565
                     /locus_tag="EPD82_RS07525"
     CDS             6191..6565
                     /locus_tag="EPD82_RS07525"
                     /inference="COORDINATES: protein motif:HMM:NF017426.4"
                     /note="Derived by automated computational analysis using
                     gene prediction method: Protein Homology."
                     /codon_start=1
                     /transl_table=11
                     /product="DUF779 domain-containing protein"
                     /protein_id="WP_141056297.1"
                     /translation="MQPPPQVVATPAALELIEKLKAKYGPVMFHQSGGCCDGSSPMCY
                     PQGEFLVGDNDVLLGEIGGAPFYISKPQFEYWKHTQLIIDVVPGRGGMFSLENGEGVR
                     FLVRSRLFTDEEYAALQAAGKV"
ORIGIN      
        1 tcaacccgcc gcttgcgcgg gggtgctgcc catctcgcgc aatttgcggt agagcgtggc
       61 gcggctgatg cccaggcgcc ttgccgccgc cgtgcggttg ccgcggcttg cgacgagcgc
      121 ccgctcgatc gcggcgcgcg acagggttgc cagttccaat gtctcttcct gcccttgcgg
      181 cagggagggg gacatgctgg tccgttgctt cagcgccgcc gcgagcccct cgggcagcgc
      241 ctcccagccg atcaccattt cttcctcatc caccagggct gcggccacgc gcagcgcctg
      301 cgccagttcc cgcacgttgc ccggccagga atgggccgcg aacgcggcgg ccacctcggg
      361 cgcgagcctc aggtcccggt ccggcgcgca ggcgcgcagg atgcgctcca ccagcacggg
      421 tagatcgctg cgctcgcgca gcggcggcag ggtcagcgtc aggcccgcca gccgatagta
      481 gagatcggcg cggaatcgcc ccgcctcgac ttctgccggc aggtcgcggt gcgtggccgc
      541 gatgagcgca aactcgacgc gcaccggttt tccgcccagt ggcacgacct ccttcgtctc
      601 cagcacccgc agcagtcgcc cctgcagcgc gagcggcatg tcgccgatct cgtcgagaaa
      661 gagcgtgccg ccgtgcgcct cgcggatgcg cccgaggctc ccctcgcggc gcgcgccggt
      721 ataggcgccg ggggcatagc cgaagagctc ggcctcgatg agcgcttccg gtaacgcagc
      781 gcaattgacc gctacgaacg gtttgtcgcg ccgcggcgag ctgcgatgga gggcttgggc
      841 gaagagttcc ttgcccacgc cgctctcgcc gcgcagcagg atggggatgt ccttgtcgag
      901 cacccgacgg gcctgggcga tgacccggcg cagcgcctcg tcgccggtgt cgagctcggc
      961 caaggcatcg ttggccggtg caggatcggc gcggcggatc acgacgcgcg cgcggcgtcc
     1021 ttcgaagcgc gcatagaggg gattgccctg cggatcgtac agcagcaccg gttcgtcgcc
     1081 gcgcggcacg ggggcggcgc ggcggaagag ccgttccagt ggcaccgcac caagctcctc
     1141 gtgccgtaga gaaaaaaggc ggcgggcagc ggaattggct gccaccacgc gaccgtcgtc
     1201 gtccacgcag acgatggcgt catcgacgaa gctgcccagg gcgtgcgcat cgcgatgcaa
     1261 atggatgcgc agaccgcggt ggcgggcaac gatggcgtgg ttctcgatca ggcgcaccgc
     1321 cgtatcgacc agggcgcggg tgtgtggatg gtggtcgtgc cagtcgcagg agacgtcgag
     1381 caccgccacc aagcggccag tgccgtcgaa gatgggggcg gcggtgcagg cgagaaattc
     1441 gttgcagctc agataatgct ccggccccag cacctcgacc ggagcccctt cggcgatcgc
     1501 cgtacccacg gcgttggtgc cgcgcacgcc ttcgtgccag atcgcaccgc gggccaggtg
     1561 gacccgttgc gcgcgttcga ggaaagacga atttccctcc gcctctacga tcaaaccctg
     1621 tgtgtcggcg acgacgagta cgctgcgact cgtgtcgaag ccgccgaaaa caccctccaa
     1681 tactggacgg gcaagccgta gccattcctc gaccgactgg cgagcctgct cgaggatgag
     1741 tgtttctact acaccttctt cgggaggcag gagacgctcg gctgctacat ggtgctcacg
     1801 gcagcgtttc cacgagtgta ggatgggtgt cgccaaggga agggcgggaa gttcacctcg
     1861 ttcgacaaag attcgcttag cttgacgtac ggattctgga caaacccgga attcgatctc
     1921 catttcctcc tccactatgt gagacggtgt cgcagattgc gaccctgtat ttcggtgtat
     1981 cgtctcgaat tgcgacactt ttccgttttt tggccccgat acccctcttc atgagtgaag
     2041 ttacagggat gcggtttgcg gcatgttttt tgctatatca atttcaccga tggatcgatc
     2101 catcggtatg atgaaaattg tatctctata ttttgagagg agacttccat gagtttggtg
     2161 aattatcttc aactggccga ccgcaccgat ggtttcttca tcccttcagt gaccctcgtt
     2221 ggccctggat gtgtcaaaga agttgggcca cgggccaaga tgctgggagc gaaacgggcg
     2281 ttgatcgtca ccgacgctgg gttgcacaag atggggttgt cgcaggaaat tgccgaccta
     2341 ctgcgcagcg agggcattga cagtgtaatt ttcgctggtg ccgaacccaa tccaaccgac
     2401 atcaatgttc atgatggtgt aaaagtttat cagaaagaga agtgcgattt catcgtttcc
     2461 ttgggtggcg gatcctcgca cgactgtgcc aaaggtatcg gtctggtcac cgcggggggg
     2521 gcatatccgc gactacgaag gagtcgacaa gtccaaggtg ccgatgacgc cgctgatcgc
     2581 catcaacacc actgccggta ccgcctcgga aatgacccgc ttttgcatca tcaccaatac
     2641 cgatacccac gtgaaaatgg ccatcgtcga ctggcgctgt accccgttgg tagcgatcga
     2701 tgatcctcgc ttgatggtga agatgccgcc tgcgcttacc gccgccacgg gtatggacgc
     2761 tttgacgcac gcggtcgagg cttatgtttc caccgccgcc acccccatca ccgatacttg
     2821 tgccgaaaag gccatcgaac tcatcggtca atggctcccc aaagcggtgg ccaacggtga
     2881 ttggatggaa gcgcgcgccg ccatgtgcta tgcccagtat cttgccggca tggcgttcaa
     2941 caatgcctcg ctcggttacg tccatgccat ggcgcaccag ctcggcggtt tctataatct
     3001 gccgcatggt gtgtgcaatg ccatcctact gccgcacgtc tgccagttca atctcatcgc
     3061 agccactgaa cgctatgccc ggattgccgc cttgctgggt gtagacactt caggcatgga
     3121 gacgcgagag gctgccttgg cggcgatcgc tgccatcaag gagctttctt catccattgg
     3181 cattccccgt ggtctgagtg agctgggtgt gaaggcggcc gatcacaagg taatggccga
     3241 aaacgcccag aaggatgcct gcatgctcac caatccgcgc aaagctacgt tggaacaggt
     3301 gatcggcatc ttcgaggcgg ccatgtgaca tcctcccttt cggaagagac gacttgatgg
     3361 aggattgaat ttatctgtgc atgtgctaat tttatctata cgctgcccat agatgtggca
     3421 acgaaatcat tgatccacga ggagacgcga agatgaccta ccctttcccc ggcgctgctg
     3481 gtgccccggt ccagttcaag gccaagtacg acaacttcat cggcggcaaa tgggtgccgc
     3541 ccgtcaaggg gcagtacttc gacaacatca cgcccatcac tggcaaggtg ttctgccaag
     3601 cggcgcgctc cacggccgaa gacatcgagc tcgcgctcga tgccgcgcat gccgccaagg
     3661 aaaaatgggg caagaccccg ccggcgcaac gcgcccaggt gttgctcgcg attgccgatc
     3721 ggctcgagca gaacctggaa aaactcgcct acgccgacac ggtggacaac ggcaagccga
     3781 tccgcgaaac ccttgcggcc gacattccgc tcaccgtcga tcacttccgc tacttcgccg
     3841 gctgcatccg cgcccaagaa gggacgctct ccgagatcga cgaaaatacc gtcgcctacc
     3901 acttccacga gccgctgggc gtggtcggtc agatcattcc ctggaacttc cccatcctga
     3961 tggcggcctg gaaactcgcc ccggcgctgg cggctggcaa ctgcgtggtg ctcaagcccg
     4021 ccgagcagac gcccgtgagc atcatggtgc tcatggagct catcgccgac atcattccgc
     4081 cgggcgtggt caacgtcgtc aacggctttg gtctcgaggc gggcaagccc ctggccacca
     4141 gcccgcgcat cgccaagatc gccttcaccg gcgagaccac caccggccgg ctcatcatgc
     4201 agtacgccag ccagaacctc attccggtca cactggagct cggcggcaaa tcgcccaaca
     4261 tcttcttcga ggacgtggcc gcggccgacg acgacttctt tgacaaggca atcgaaggca
     4321 tggtgctctt cgccttcaac cagggcgaag tgtgcacctg tccttcgcgc gccctcatcc
     4381 aggagtcgat ctacgacaaa ttcatgtcgc gcgccctgga acgcgtcaag gcgatcaaac
     4441 agggcaaccc gctcgatccg acgacgatga tcggcgctca ggcttcctcc gagcaactgg
     4501 agaagatcct ctcctatctc gacatcggca agcaagaggg ggcgcagtgc ctcatcggcg
     4561 gcgaacaggc gaaactgccc ggagaactcg ccggcggcta ctacgtcaag cccacgatct
     4621 tcaaagggca caacaagatg cgcatcttcc aggaggagat cttcggcccc gtgctggcgg
     4681 tcaccacctt caaggacgaa gccgaggcgc tctcgatcgc caacgacacg ctctacggcc
     4741 ttggcgcggg cgtgtggacg cgcgacggca gccgggccta tcgcatgggc cgcggcatcc
     4801 aagccggtcg ggtgtggacc aactgctacc acctctatcc ggcgcacgcg gccttcggcg
     4861 gttacaagca gtccggcatc ggccgtgaga accacaagat gatgctggag cattatcagc
     4921 agacgaagaa cctactggtg agctactcgc cgaagaaact cggtttcttc taatagggat
     4981 ggggagggag gagattctcc ctccttccct tctattggta gtagaggagc gaatcatgaa
     5041 agcagccgtt ttggtcaagc accgcaatcc cctcaaaatc gatgatctgc ccaatcccac
     5101 acccggaccc gatgatgtca tcctcaaggt cgaggcctgt ggtatctgtc gctccgactg
     5161 gcacgcctgg cagggcgact ggtcgtggat cggcatttcc cccgaccttc cgatcgttcc
     5221 cgggcacgag ttcggtgggg tggtggaaga agtcggcagc aacgtcaagc gctaccgcaa
     5281 gggggacgcc gttaccgtcc cgttccattc agcttgcggc cattgtgaat actgtctcaa
     5341 agggcagccc aacatctgcg aaaacgtggt cattttcggc ttgagcacgg gctataacgg
     5401 cggctatgcg caatacgtgc tcgtgcgcaa tgccgatttc aacctcatcc gcctgcccga
     5461 aaatgtagac ggcaagacgg ctgccgccat cggttgccgt tatatgaccg cctatcacgg
     5521 ggtggtacgc gccggcggca aacccggtga ctgggtggcg gtgcatggag cgggaggcgt
     5581 gggattgtcg gcggtgcaga tcgccgccgc cttgggcaag aacgtgatcg ccgtcgacat
     5641 cgacgatgcc aagctcgaaa aagccaagca ggaaggggcg gtggccgtgg tcaacgccaa
     5701 gcgcgataaa gtccctgagg cgatcaagga aatcaccaaa ggcggggcgc atgccagcat
     5761 cgaagccttg ggtgtgcgcg agacgacgac caattcggtc ctgtcgcttc gccgtggcgg
     5821 ccggcacgtg cagatcgggc tcaccaccaa ggaagagggc ggaatggtgc ctctacccgt
     5881 ggatctcttc acggcgatgg agctcgagtt cgtgggtagc ttcggtaatc cgcatcccga
     5941 ctacgccgga ctactcgcgc tcatcgcaca aggcaagctc aatccgaagt cactcatcag
     6001 ccgcgaggtg gcgctggagg aggtcaacag cgtcttccag gcgatgagtg agttcaagac
     6061 gatgggcttc cacgtcatta cgcgcttttg aggttccgga tgccgggggc tgtgcccccg
     6121 gcgctttgtc tgggaggcta cgatggctgc agaaatgtcc gcacaaactg catccgggga
     6181 acgccctcgg atgcaaccgc cgccacaggt cgttgccacg ccggccgcgc tcgagctcat
     6241 cgaaaagctc aaagcgaagt acgggccggt gatgttccac caatccggcg gctgctgcga
     6301 cggctcctcg ccgatgtgct atccgcaggg ggaatttctc gtgggcgaca acgacgtgct
     6361 gctcggcgag atcggcgggg cgccgttcta catcagcaag ccgcagttcg agtactggaa
     6421 acacacgcag ctcatcatcg acgtcgtgcc cggccggggc ggcatgttct ccctggaaaa
     6481 tggcgaagga gtgcgcttcc tcgtgcgttc tcggcttttt actgatgaag aatatgccgc
     6541 cttgcaggcg gccggcaagg tgtga
//
