# Supplementary material for: NAD-dependent dehydrogenases enable efficient growth of Paracoccus denitrificans on the PET monomer ethylene glycol
Source: Nat Commun. 2025 Jul 1;16:5845. doi: 10.1038/s41467-025-61056-x (PMC12214560; doi:10.1038/s41467-025-61056-x)
Supplement: Supplementary file 6 — Supplementary Data 3 [file 41467_2025_61056_MOESM6_ESM.zip › Anoxybacillus ayderensis strain SK3-4.gb]

LOCUS       NZ_ANOC01000032         4570 bp    DNA     linear   CON 26-JAN-2024
DEFINITION  Anoxybacillus ayderensis strain SK3-4 contig32, whole genome
            shotgun sequence.
ACCESSION   NZ_ANOC01000032 REGION: 1414..5983
VERSION     NZ_ANOC01000032.1
DBLINK      BioProject: PRJNA224116
            BioSample: SAMN02471430
            Assembly: GCF_000443775.1
KEYWORDS    WGS; RefSeq.
SOURCE      Anoxybacillus ayderensis
  ORGANISM  Anoxybacillus ayderensis
            Bacteria; Bacillota; Bacilli; Bacillales; Bacillaceae;
            Anoxybacillus.
REFERENCE   1  (bases 1 to 4570)
  AUTHORS   Kahar,U.M., Chan,K.G., Salleh,M.M., Hii,S.M. and Goh,K.M.
  TITLE     A high molecular-mass Anoxybacillus sp. SK3-4 amylopullulanase:
            characterization and its relationship in carbohydrate utilization
  JOURNAL   Int J Mol Sci 14 (6), 11302-11318 (2013)
   PUBMED   23759984
  REMARK    Publication Status: Online-Only
REFERENCE   2  (bases 1 to 4570)
  AUTHORS   Goh,K.M., Chan,G.F. and Gan,H.M.
  TITLE     Direct Submission
  JOURNAL   Submitted (03-DEC-2012) Faculty of Biosciences and Medical
            Engineering, Universiti Teknologi Malaysia, Department of
            Biosciences and Health Sciences, Johor Bahru, Johor 81310, Malaysia
COMMENT     REFSEQ INFORMATION: The reference sequence is identical to
            ANOC01000032.1.
            The annotation was added by the NCBI Prokaryotic Genome Annotation
            Pipeline (PGAP). Information about PGAP can be found here:
            https://www.ncbi.nlm.nih.gov/genome/annotation_prok/
            
            ##Genome-Assembly-Data-START##
            Assembly Method       :: CLC De Novo Assembler v. 5.5
            Genome Coverage       :: 199.2x
            Sequencing Technology :: Illumina MiSeq
            ##Genome-Assembly-Data-END##
            
            ##Genome-Annotation-Data-START##
            Annotation Provider               :: NCBI RefSeq
            Annotation Date                   :: 01/24/2024 00:54:19
            Annotation Pipeline               :: NCBI Prokaryotic Genome
                                                 Annotation Pipeline (PGAP)
            Annotation Method                 :: Best-placed reference protein
                                                 set; GeneMarkS-2+
            Annotation Software revision      :: 6.6
            Features Annotated                :: Gene; CDS; rRNA; tRNA; ncRNA
            Genes (total)                     :: 2,932
            CDSs (total)                      :: 2,852
            Genes (coding)                    :: 2,749
            CDSs (with protein)               :: 2,749
            Genes (RNA)                       :: 80
            rRNAs                             :: 1, 3, 1 (5S, 16S, 23S)
            complete rRNAs                    :: 1 (5S)
            partial rRNAs                     :: 3, 1 (16S, 23S)
            tRNAs                             :: 71
            ncRNAs                            :: 4
            Pseudo Genes (total)              :: 103
            CDSs (without protein)            :: 103
            Pseudo Genes (ambiguous residues) :: 0 of 103
            Pseudo Genes (frameshifted)       :: 14 of 103
            Pseudo Genes (incomplete)         :: 87 of 103
            Pseudo Genes (internal stop)      :: 9 of 103
            Pseudo Genes (multiple problems)  :: 7 of 103
            CRISPR Arrays                     :: 1
            ##Genome-Annotation-Data-END##
FEATURES             Location/Qualifiers
     source          1..4570
                     /organism="Anoxybacillus ayderensis"
                     /mol_type="genomic DNA"
                     /submitter_seqid="contig32"
                     /strain="SK3-4"
                     /isolation_source="hot spring"
                     /db_xref="taxon:265546"
                     /geo_loc_name="Malaysia: Sungai Klah"
                     /collection_date="2008"
     gene            1..1449
                     /locus_tag="C289_RS07890"
                     /old_locus_tag="C289_1617"
     CDS             1..1449
                     /locus_tag="C289_RS07890"
                     /old_locus_tag="C289_1617"
                     /inference="COORDINATES: similar to AA
                     sequence:RefSeq:WP_013401843.1"
                     /GO_function="GO:0005524 - ATP binding [Evidence IEA]"
                     /GO_process="GO:0006355 - regulation of DNA-templated
                     transcription [Evidence IEA]"
                     /note="Derived by automated computational analysis using
                     gene prediction method: Protein Homology."
                     /codon_start=1
                     /transl_table=11
                     /product="sigma-54 dependent transcriptional regulator"
                     /protein_id="WP_021095041.1"
                     /translation="MNSILVIDDEREVGTFFRHFLEEKGYDVKIGFNGKDFSELIRKH
                     HFDLALIDVKLPDANGLDLLKQLKISIPSCKVVIMTGYSTVKTAVEAIKYGASDYVEK
                     PFDDIEQLEQLIDGLLHSGATSMQNDMYKLAETLGFVVGKNKEMNDLLKLAYKIAKKN
                     VNVLIEGETGTGKEVLAHFIHSASMRYDHPFIGVNCGAVSETLLESELFGYEKGAFTG
                     AVKEKKGIFEIANRGTLFLDEIGEATLATQVKLLRVLETGEYMRVGGETVRKTNTRII
                     AATHVNLFKAVQEKTFREDLLYRLDVVKLTIPPLRERLEDLSLLIEYFLKKLNSSLSF
                     SEDSIDCMKQYHWPGNVRELFNVVKRAVTLAEGEATIITPLYLPEKLKLSLSVKSVMA
                     EKVKKNEMDFDIYLQKWVSNVLSMWRSSEKVDLEHVLSLVKEMEVEMSRSFIMKTLKE
                     TVGNRKEAADRLNITVRKLRYLLKEKGIDSKV"
     gene            complement(1570..1899)
                     /locus_tag="C289_RS07895"
                     /old_locus_tag="C289_1618"
     CDS             complement(1570..1899)
                     /locus_tag="C289_RS07895"
                     /old_locus_tag="C289_1618"
                     /inference="COORDINATES: similar to AA
                     sequence:RefSeq:WP_006321807.1"
                     /note="Derived by automated computational analysis using
                     gene prediction method: Protein Homology."
                     /codon_start=1
                     /transl_table=11
                     /product="DUF779 domain-containing protein"
                     /protein_id="WP_021095042.1"
                     /translation="MQPKVIATDAALQLIEKLKAKYGPLMFHQSGGCCDGSSPMCYPQ
                     GEFMIGDSDVLLGEIGGCPFYMHAAQYEYWKHTQLIIDVVPGRGGMFSLEGSEGVRFL
                     TRSKVFE"
     gene            complement(1950..3470)
                     /gene="adh"
                     /locus_tag="C289_RS07900"
                     /old_locus_tag="C289_1619"
     CDS             complement(1950..3470)
                     /gene="adh"
                     /locus_tag="C289_RS07900"
                     /old_locus_tag="C289_1619"
                     /EC_number="1.2.1.3"
                     /inference="COORDINATES: similar to AA
                     sequence:RefSeq:WP_017436460.1"
                     /note="Derived by automated computational analysis using
                     gene prediction method: Protein Homology."
                     /codon_start=1
                     /transl_table=11
                     /product="aldehyde dehydrogenase"
                     /protein_id="WP_021095043.1"
                     /translation="MIYAQPGQPGSLITFKKRYENFIGGEWVPPIDGEYFENISPVTG
                     QVYCEVPRSKAADIELALDAAHAAKETWGRTSVAERARLLNKIADRMEENLDMLAVAE
                     TWENGKPIRETRAADIPLAIDHFRYFAGCIRAEEGTLAELDDDTVAYHFKEPLGVVGQ
                     IIPWNFPILMAAWKLAPALAAGNCVVLKPAEQTPTSILVLIELIQDLLPKGVVNVVNG
                     FGLEAGKPLASNPRIAKVAFTGETTTGRLIMQYASQNLIPVTLELGGKSPNIFFADVV
                     AKDDEFFDKALEGFTMFALNQGEVCTCPSRALIEESIYDVFMERALERVKQIKQGNPL
                     DTSTMIGAQASSEQLEKILSYIDIGKQEGAELLIGGERNMLEGDLQGGYYVKPTVFKG
                     HNRMRIFQEEIFGPVVSVTTFKDKDEALAIANDTLYGLGAGVWTRDINTAYRFGRGIQ
                     AGRVWTNCYHAYPAHAAFGGYKMSGIGRETHKMMLEHYQQTKNLLVSYSPKKLGFF"
     gene            complement(3560..4570)
                     /gene="adhP"
                     /locus_tag="C289_RS07905"
                     /old_locus_tag="C289_1620"
     CDS             complement(3560..4570)
                     /gene="adhP"
                     /locus_tag="C289_RS07905"
                     /old_locus_tag="C289_1620"
                     /EC_number="1.1.1.1"
                     /inference="COORDINATES: similar to AA
                     sequence:RefSeq:WP_011230234.1"
                     /note="Derived by automated computational analysis using
                     gene prediction method: Protein Homology."
                     /codon_start=1
                     /transl_table=11
                     /product="alcohol dehydrogenase AdhP"
                     /protein_id="WP_021095044.1"
                     /translation="MKAAVVHEFKQKLRIEEVEKPKLEYGEVLVKIEACGVCHTDLHA
                     AHGDWPVKPKLPLIPGHEGVGVVVEIGEGVKSIKVGDRVGIPWLYSACGECEYCLSGQ
                     ETLCPHQLNGGYSVDGGYAEYCKAPADYVAKIPENLDPVEVAPILCAGVTTYKALKVS
                     GAKPGDWVAIYGIGGLGHIALQYAKAMGFNVVAVDISDEKAELATKLGADISINGLKE
                     NPVAAIHEKVGGVQAAISVAVTKKAFEQAYQSIKRGGCLVVVGLPHDELPIPIFDTVL
                     NGITVKGSIVGTRKDMQEALDFAARGKVRPIVEAVPLDKVNEVFERMEKGQINGRVVL
                     TL"
ORIGIN      
        1 atgaatagta ttttagtcat tgatgacgaa cgtgaagtag gtacattttt tcgtcatttc
       61 ctagaggaga aagggtatga tgtgaaaatt ggttttaatg gaaaagactt ttctgagctt
      121 attaggaaac accactttga tttggcatta attgatgtga aattaccaga tgcaaacggg
      181 ctagatttgt taaagcaact aaagatttcg atcccttctt gtaaagtggt tataatgaca
      241 ggttatagta ctgtaaaaac agcggtagaa gccattaaat atggggcaag tgattatgta
      301 gaaaagccat ttgacgatat tgaacaacta gaacaactaa ttgatgggtt gttgcatagt
      361 ggtgctactt cgatgcaaaa tgatatgtat aagttagctg aaacgcttgg atttgttgtt
      421 gggaagaata aagaaatgaa tgatttatta aaacttgcat ataaaattgc gaaaaaaaat
      481 gtcaatgtac tcattgaagg agaaacaggg acaggaaagg aagttcttgc acattttatt
      541 cacagtgcta gcatgcgata tgatcatcca tttattgggg ttaattgtgg cgcagtttca
      601 gaaacattat tggaaagtga gctatttggt tacgaaaaag gggcatttac gggggctgtt
      661 aaggaaaaaa aaggtatttt cgaaattgct aatcgtggta cgttattttt agatgagatt
      721 ggtgaagcca cacttgctac acaagtaaag ctgttgagag tattggagac gggagaatac
      781 atgcgggttg gtggtgaaac agtcaggaaa accaatacac gtattattgc ggcaacgcat
      841 gtaaatcttt ttaaagcagt acaagaaaaa actttccgag aagatttgtt gtatcgcctt
      901 gatgtcgtga agctaactat cccacctctt cgtgaacgtt tggaagattt gtcacttctt
      961 attgagtact ttttaaaaaa attaaacagt tccttatcgt tttctgaaga tagcattgat
     1021 tgtatgaagc aatatcattg gcccggaaat gttagagagt tatttaacgt cgttaaacga
     1081 gcagtgacat tggcggaagg ggaagctact attattactc ctttatattt accagaaaaa
     1141 ttaaagctct ccctatctgt gaagtcagta atggcggaaa aagtcaaaaa aaatgaaatg
     1201 gattttgata tatatttgca aaaatgggta tctaatgttt tatctatgtg gcgaagcagt
     1261 gaaaaggttg atcttgaaca cgtgctttct ttagtaaaag agatggaagt agaaatgagt
     1321 cgttcgttta ttatgaagac attaaaagag acagttggaa acagaaaaga agccgcagat
     1381 cgtttaaata ttaccgtccg aaagctaaga tatttactga aagaaaaggg gatcgattcg
     1441 aaagtgtaac tcacttttga tctgatcccc tctagtatga atataatgtg gcattggtgc
     1501 aaacatggta catcttagat aataaaaaat attgtgttgt attgtaattg ataagaagtt
     1561 gaagacaatt cactcaaaca cttttgatct tgtcaaaaaa cgtactcctt cggatccttc
     1621 aagtgaaaac atgccaccgc ggccaggtac aacatcaata atcagttgtg tatgtttcca
     1681 atattcgtat tgagcagcat gcatataaaa tggacatcca ccaatttcgc caagcaacac
     1741 gtctgagtca ccgatcataa actctccttg cgggtaacac atcggtgaac ttccatcgca
     1801 acatccacct gattgatgaa acatcagtgg accatatttt gcttttagtt tttcaataag
     1861 ttgtagagct gcgtcggtcg ctattacttt cggttgcatg tgtcccatcc tttcaaaaag
     1921 gcagcgcttt cgagacgctg ccttgacgat taaaaaaatc caagtttttt cggtgagtag
     1981 ctaacaagta agtttttcgt ttgttgataa tgttcgagca tcattttgtg cgtttcacgt
     2041 ccgattcctg acattttata tccaccaaat gccgcatgcg caggatatgc gtgataacaa
     2101 tttgtccata cacgtccagc ttgaatgcca cgtccaaagc gatacgctgt attgatatcg
     2161 cgcgtccata ccccagcacc taatccgtat aatgtatcat ttgcgatcgc taacgcttca
     2221 tctttatctt taaatgtggt gacagataca accggaccga aaatttcttc ttggaagatg
     2281 cgcatccgat tatgcccttt aaagacggtt ggtttgacat agtaaccacc ttgtaagtct
     2341 ccttctaaca tattgcgctc gccgccgatt agaagttcag ccccttcttg tttaccgatg
     2401 tcgatgtatg acaaaatttt ctctagctgt tcagatgagg cttgagcgcc aatcatcgta
     2461 ctcgtatcga gcggatttcc ttgtttaatt tgcttcactc gttctaaagc ccgttccata
     2521 aacacatcgt aaatcgattc ttcgattaac gcgcgtgaag ggcatgtaca aacttcccct
     2581 tgatttaatg caaacatcgt aaaaccttcc aatgctttat cgaaaaattc gtcatctttc
     2641 gcaacaacgt cagcgaagaa aatgtttggt gattttcctc cgagttcaag cgtaaccgga
     2701 attaaatttt gagatgcata ttgcataatc aaacgtcctg tcgtcgtttc gccagtaaag
     2761 gcaactttcg caattcgtgg gttagaagcg agcggtttac cagcttcaag accaaatccg
     2821 ttgacgacgt tgacaacacc tttcggtaat aagtcttgaa ttaactcgat tagcacaaga
     2881 atcgatgttg gagtttgttc tgctggcttt aatacgacgc agttaccagc agctaaagca
     2941 ggtgcgagtt tccacgctgc cattaaaatc gggaagttcc aagggataat ttgtccgaca
     3001 actccaagcg gctctttgaa atgataagca acggtatcat cgtcaagctc tgcaagcgtg
     3061 ccttcttccg cacgaatgca accagcaaaa tagcggaaat gatcaattgc caacggaatg
     3121 tcagcggcac gcgtttcacg aatcggtttt ccgttttccc atgtttctgc gaccgcaagc
     3181 atgtctaaat tctcttccat tcggtctgcg attttattta ataggcgtgc acgttcagcg
     3241 acagatgtgc gtccccatgt ttctttcgcc gcatgagcag catcgagtgc taattcgata
     3301 tcagctgctt tcgagcgagg aacttcgcaa tatacttgtc cagtaacggg cgaaatattt
     3361 tcaaaatatt caccgtcaat gggaggtacc cattctccgc cgatgaaatt ttcgtatctc
     3421 tttttgaatg taatgagtga gccaggttgc ccaggctgag cataaatcat gtaaactcct
     3481 cctcctaaga ttttaggcta ggggacagtg gatttccgcc ccccatatat ctcgattttt
     3541 ataacgtttt ttataaagtc tatagagtta aaacaacacg tccgttaatt tgccctttct
     3601 ccattcgttc aaacacttca ttgactttat ctaaaggaac cgcttccaca attggacgaa
     3661 ctttcccacg cgcagcaaag tccaatgctt cttgcatgtc ttttcttgtt cctacgatcg
     3721 atcctttgac cgtaatacca ttcaagactg tatcgaaaat tggtatcggt aattcatcgt
     3781 gaggtaatcc tacaacgaca aggcatccac cacgtttgat ggattgataa gcttgttcaa
     3841 aagctttttt tgtaacggca acactaatag ccgcttgaac accgcctact ttttcatgaa
     3901 ttgctgctac cggattttct tttaatccat taatggagat atcggcacct agtttcgttg
     3961 ctagttccgc tttttcatcg ctaatgtcta ctgcaacaac gttgaagccc atggctttgg
     4021 cgtattgtaa ggcgatgtga cctaatccac cgatgccgta aatcgcgacc caatcgcctg
     4081 gcttggcgcc cgatactttc aaagctttat atgtcgttac tccggcgcat agaataggtg
     4141 caacctctac aggatctaaa ttttctggta ttttcgctac atagtctgct ggcgctttgc
     4201 aatattctgc atatccaccg tctactgagt atccaccatt taattgatgt gggcaaagtg
     4261 tttcttgtcc acttaggcaa tattcgcatt ctccacacgc tgaatatagc caaggaatac
     4321 ctactcgatc accaactttt atcgatttta ctccttctcc tatctcgaca acgactccca
     4381 ctccttcatg accagggata agagggagtt taggtttaac tggccaatcc ccgtgggccg
     4441 catgtaagtc tgtgtgacat acaccgcaag cctcgatttt gacgagcacc tcaccgtact
     4501 ctaattttgg cttttctact tcctcgatgc gtagtttttg tttgaactca tgaacgactg
     4561 cagctttcat
//
