# Supplementary material for: NAD-dependent dehydrogenases enable efficient growth of Paracoccus denitrificans on the PET monomer ethylene glycol
Source: Nat Commun. 2025 Jul 1;16:5845. doi: 10.1038/s41467-025-61056-x (PMC12214560; doi:10.1038/s41467-025-61056-x)
Supplement: Supplementary file 6 — Supplementary Data 3 [file 41467_2025_61056_MOESM6_ESM.zip › Brucella anthropi ATCC 49188.gb]

LOCUS       NC_009667               4339 bp    DNA     linear   CON 03-SEP-2024
DEFINITION  Brucella anthropi ATCC 49188 chromosome 1, complete sequence.
ACCESSION   NC_009667 REGION: 278933..283271
VERSION     NC_009667.1
DBLINK      BioProject: PRJNA224116
            BioSample: SAMN02598421
            Assembly: GCF_000017405.1
KEYWORDS    RefSeq.
SOURCE      Brucella anthropi ATCC 49188
  ORGANISM  Brucella anthropi ATCC 49188
            Bacteria; Pseudomonadati; Pseudomonadota; Alphaproteobacteria;
            Hyphomicrobiales; Brucellaceae; Brucella/Ochrobactrum group;
            Brucella.
REFERENCE   1  (bases 1 to 4339)
  AUTHORS   Chain,P.S., Lang,D.M., Comerci,D.J., Malfatti,S.A., Vergez,L.M.,
            Shin,M., Ugalde,R.A., Garcia,E. and Tolmasky,M.E.
  TITLE     Genome of Ochrobactrum anthropi ATCC 49188 T, a versatile
            opportunistic pathogen and symbiont of several eukaryotic hosts
  JOURNAL   J Bacteriol 193 (16), 4274-4275 (2011)
   PUBMED   21685287
REFERENCE   2  (bases 1 to 4339)
  AUTHORS   Copeland,A., Lucas,S., Lapidus,A., Barry,K., Glavina del Rio,T.,
            Dalin,E., Tice,H., Pitluck,S., Chain,P., Malfatti,S., Shin,M.,
            Vergez,L., Schmutz,J., Larimer,F., Land,M., Hauser,L., Kyrpides,N.,
            Mikhailova,N., Garcia,E., Tolmasky,M.E. and Richardson,P.
  TITLE     Direct Submission
  JOURNAL   Submitted (10-JUL-2007) US DOE Joint Genome Institute, 2800
            Mitchell Drive B100, Walnut Creek, CA 94598-1698, USA
COMMENT     REFSEQ INFORMATION: The reference sequence is identical to
            CP000758.1.
            URL -- http://www.jgi.doe.gov
            JGI Project ID: 2773013
            Source DNA available from Emilio Garcia (garcia12@llnl.gov)
            Bacteria available from ATCC: ATCC 49188
            Contacts: Emilio Garcia (garcia12@llnl.gov)
                      Paul Richardson (microbes@cuba.jgi-psf.org)
            Quality assurance done by JGI-Stanford
            Annotation done by JGI-ORNL and JGI-PGF
            Finishing done by JGI-LLNL
            Finished microbial genomes have been curated to close all gaps with
            greater than 98% coverage of at least two independent clones. Each
            base pair has a minimum q (quality) value of 30 and the total error
            rate is less than one per 50000.
            The JGI and collaborators endorse the principles for the
            distribution and use of large scale sequencing data adopted by the
            larger genome sequencing community and urge users of this data to
            follow them. It is our intention to publish the work of this
            project in a timely fashion and we welcome collaborative
            interaction on the project and analysis.
            (http://www.genome.gov/page.cfm?pageID=10506376)
            Additional Note: This projects consists of 2 chromosomes and 4
            plasmids.
            The annotation was added by the NCBI Prokaryotic Genome Annotation
            Pipeline (PGAP). Information about PGAP can be found here:
            https://www.ncbi.nlm.nih.gov/genome/annotation_prok/
            
            ##Genome-Annotation-Data-START##
            Annotation Provider               :: NCBI RefSeq
            Annotation Name                   :: GCF_000017405.1-RS_2024_09_03
            Annotation Date                   :: 09/03/2024 02:35:19
            Annotation Pipeline               :: NCBI Prokaryotic Genome
                                                 Annotation Pipeline (PGAP)
            Annotation Method                 :: Best-placed reference protein
                                                 set; GeneMarkS-2+
            Annotation Software revision      :: 6.8
            Features Annotated                :: Gene; CDS; rRNA; tRNA; ncRNA
            Genes (total)                     :: 5,004
            CDSs (total)                      :: 4,928
            Genes (coding)                    :: 4,848
            CDSs (with protein)               :: 4,848
            Genes (RNA)                       :: 76
            rRNAs                             :: 4, 4, 4 (5S, 16S, 23S)
            complete rRNAs                    :: 4, 4, 4 (5S, 16S, 23S)
            tRNAs                             :: 60
            ncRNAs                            :: 4
            Pseudo Genes (total)              :: 80
            CDSs (without protein)            :: 80
            Pseudo Genes (ambiguous residues) :: 0 of 80
            Pseudo Genes (frameshifted)       :: 23 of 80
            Pseudo Genes (incomplete)         :: 62 of 80
            Pseudo Genes (internal stop)      :: 7 of 80
            Pseudo Genes (multiple problems)  :: 11 of 80
            ##Genome-Annotation-Data-END##
            COMPLETENESS: full length.
FEATURES             Location/Qualifiers
     source          1..4339
                     /organism="Brucella anthropi ATCC 49188"
                     /mol_type="genomic DNA"
                     /strain="ATCC 49188"
                     /type_material="type strain of Ochrobactrum anthropi"
                     /db_xref="ATCC:49188"
                     /db_xref="taxon:439375"
                     /chromosome="1"
     gene            1..972
                     /locus_tag="OANT_RS01435"
                     /old_locus_tag="Oant_0270"
     CDS             1..972
                     /locus_tag="OANT_RS01435"
                     /old_locus_tag="Oant_0270"
                     /inference="COORDINATES: similar to AA
                     sequence:RefSeq:WP_006084861.1"
                     /GO_function="GO:0005515 - protein binding [Evidence IEA]"
                     /note="Derived by automated computational analysis using
                     gene prediction method: Protein Homology."
                     /codon_start=1
                     /transl_table=11
                     /product="GAF domain-containing protein"
                     /protein_id="WP_010658041.1"
                     /translation="MGTPQDRTHADLIQSAIMTAGGAARSALVASWRRSSELHGLDPA
                     ELGSVRTLSDGEFRTAHQRIERLVSIAQASMDRLYLAVGGVGCCVLLADSEGVPVERR
                     GAPGDDDTFYRWGLWTGAVWSEQSEGTNGIGTCIVEQRPLTIHRDQHFHTRNIGLSCT
                     VAPIHDHQGRLMAALDVSSCRADLTEAFAQLISVAVIDAARRIEAENFRQAFPEARIM
                     LAPSPDRTGGALIAVDKDDLVIGATRAARLAMGLDDAAIAVPLPAADLLGWHADPRED
                     MAESERSVILRALARAEGNISAAAGLLGISRATLHRKLNRLKIIRPH"
     gene            1115..2632
                     /gene="adh"
                     /locus_tag="OANT_RS01440"
                     /old_locus_tag="Oant_0271"
     CDS             1115..2632
                     /gene="adh"
                     /locus_tag="OANT_RS01440"
                     /old_locus_tag="Oant_0271"
                     /EC_number="1.2.1.3"
                     /inference="COORDINATES: similar to AA
                     sequence:RefSeq:WP_005970170.1"
                     /note="Derived by automated computational analysis using
                     gene prediction method: Protein Homology."
                     /codon_start=1
                     /transl_table=11
                     /product="aldehyde dehydrogenase"
                     /protein_id="WP_011982458.1"
                     /translation="MNKVEFSRTVKPAFAKRYGNFIGGKWVEPKSGRYFENTSPVNGQ
                     VLCEVARSDAADVEAALDAAHAAKDAWGKTSAAERALILNRIADRIEENLPALAAAET
                     WDNGKPIRETTAADLPLAIDHFRYFAGVIRAQEGSISEIDHDTVAYHFHEPLGVVGQI
                     IPWNFPLLMATWKLAPALAAGNCVVLKPAEQTPASILVLMDLIGDLLPPGVINVVNGF
                     GLEAGKPLASSPRIAKIAFTGETTTGRLIMQYASQNLIPVTLELGGKSPNIFFKDVAA
                     EDDDFLDKAIEGFVMFALNQGEVCTCPSRALIHESIYDKFMEKALKRVNAIVQGDPLD
                     PATMIGAQASSEQLEKILSYLDIGRQEGAEVLAGGERNILPGDLAGGYYVKPTVFKGT
                     NKMRIFQEEIFGPVVSVATFKDDAEALSIANDTLYGLGAGIWTRDGTRAYRFGRAIQA
                     GRVWTNCYHAYPAHAAFGGYKQSGIGRENHLKMLDHYQNTKNMLVSYSPKKLGFF"
     gene            2881..3915
                     /gene="adhP"
                     /locus_tag="OANT_RS01445"
                     /old_locus_tag="Oant_0272"
     CDS             2881..3915
                     /gene="adhP"
                     /locus_tag="OANT_RS01445"
                     /old_locus_tag="Oant_0272"
                     /EC_number="1.1.1.1"
                     /inference="COORDINATES: similar to AA
                     sequence:RefSeq:WP_011982459.1"
                     /note="Derived by automated computational analysis using
                     gene prediction method: Protein Homology."
                     /codon_start=1
                     /transl_table=11
                     /product="alcohol dehydrogenase AdhP"
                     /protein_id="WP_011982459.1"
                     /translation="MAKTMKAAVVRAFGKPLTIDEVPIPEPGPGQIQVAIHASGVCHT
                     DLHAAEGDWPVKPNPPFIPGHEGVGYVSAVGSGVKHVKEGDRVGVPWLYTACGHCRHC
                     LGGWETLCEEQLNTGYSVNGGFAEYVVADPNFVGHLPKNIDFNEIAPVLCAGVTVYKG
                     LKVTDTKPGDWVVISGVGGLGHMAVQYAKAMGLNVAAVDIDDRKLDLARKLGATITVN
                     AKTHNDPAAYIKKETDGGAQGVLVTAVSPIAFEQALGMVSRGGTVSLNGLPPGDFPLS
                     IFNMVLNGVTVRGSIVGTRLDLQESLDFAGDGKVRATIRTEKLEDINSIFDDMRQGNI
                     EGRVVVDLTQ"
     gene            3980..4339
                     /locus_tag="OANT_RS01450"
                     /old_locus_tag="Oant_0273"
     CDS             3980..4339
                     /locus_tag="OANT_RS01450"
                     /old_locus_tag="Oant_0273"
                     /inference="COORDINATES: similar to AA
                     sequence:RefSeq:WP_010658044.1"
                     /note="Derived by automated computational analysis using
                     gene prediction method: Protein Homology."
                     /codon_start=1
                     /transl_table=11
                     /product="DUF779 domain-containing protein"
                     /protein_id="WP_011982460.1"
                     /translation="MVEVAPGDGKGQVSATAAALDLIRELQAEYGPIMFHQSGGCCDG
                     SSPMCYPQGEFIVGDTDVKLGEIGDAPVYISGPQYDVWKHTELIIDVVPGRGGMFSLD
                     NGREVRFLTRSRVCSVP"
ORIGIN      
        1 atgggcacac cgcaagaccg aacacatgcc gatctgattc aatccgcgat catgacagcg
       61 ggaggggcag cgcgatctgc tctggtcgcc tcatggcgac gctcgtcgga actgcacggg
      121 cttgatcctg ccgaattggg gtcggtgcgc accctttccg atggtgaatt cagaaccgct
      181 catcaacgta tcgaacgtct tgtcagcata gcgcaagcca gtatggatcg cctttatctg
      241 gccgtcggtg gtgtgggttg ttgcgtgctt ctggctgaca gcgagggcgt tcccgttgaa
      301 cgtcgtggtg cgccgggcga tgatgataca ttctatcgct gggggctttg gaccggtgct
      361 gtctggagcg aacagagcga aggcacgaac gggatcggca cctgcattgt tgaacagcgc
      421 ccgctgacaa ttcatcgcga ccagcatttt catacccgta atatcgggct ttcctgtacg
      481 gtcgccccga tccatgatca tcaagggcgt ttgatggcag cgcttgatgt ttcctcgtgc
      541 cgcgccgatc tgacggaggc ttttgcgcag cttatatctg tcgctgtgat cgatgctgca
      601 cggcgcatcg aggctgaaaa tttccgtcag gcttttcccg aggctcgtat catgctggcg
      661 ccaagccccg acagaaccgg cggagcactg atcgcggtcg acaaggatga tctggtcatc
      721 ggcgccacac gtgcggcgcg tctggcaatg gggcttgacg atgccgctat tgcagttccg
      781 ttgcctgcag ccgatcttct cggctggcat gctgaccctc gtgaagatat ggcagagtca
      841 gagcgcagcg ttattctgcg cgctcttgcg cgcgcagaag ggaatatttc ggccgcagcc
      901 ggccttttgg gcatcagtcg cgccacgctt catcgcaagc tcaatcgcct gaagatcatt
      961 cgtccgcact aatcaccaat aagcgggccc aactgtctca atattgcgac acataacctt
     1021 gcgagcttga atgcgcggga tgactctttc gtgctgccgc gcgatcctca ctcatgaaac
     1081 gctgtaggag cagcgtggtt ttgggaggaa tgtcatgaac aaggttgaat tcagccggac
     1141 cgtgaagccg gctttcgcaa aacgctacgg aaacttcatc gggggcaaat gggtcgagcc
     1201 caagtcgggc cgctatttcg agaacacttc accggtcaat ggtcaggtgc tttgcgaagt
     1261 agcccgctcg gatgccgctg atgtcgaagc ggctcttgat gcagcgcatg ccgccaagga
     1321 tgcctggggc aagacgagcg cggctgaacg cgcgctcatc ctcaatcgca ttgctgaccg
     1381 gattgaggaa aacctgcctg cgctcgctgc cgccgaaacc tgggacaacg gcaagccaat
     1441 ccgcgaaacc accgctgccg atcttcctct ggccatcgac catttccgct atttcgccgg
     1501 tgtgatccgc gctcaggaag gcagcatttc cgaaatcgac cacgacacgg tcgcttatca
     1561 tttccatgaa ccactcggcg ttgtcgggca gatcattccg tggaattttc cgcttctcat
     1621 ggcgacatgg aagctcgctc cggcacttgc ggcgggcaac tgcgtcgtcc tgaaaccggc
     1681 tgaacagaca ccggcatcga tcctcgtgct catggatctg atcggcgatc ttttgccccc
     1741 cggtgtgatc aatgtcgtca atggttttgg tcttgaggca ggcaaaccgc tcgcgtcgag
     1801 cccgcgcatc gccaagatcg ccttcaccgg cgaaacgacg acgggtcgat tgatcatgca
     1861 atatgccagc cagaacctca tcccggttac actggaactc ggcggcaagt cgccgaatat
     1921 cttcttcaag gatgtcgcag cggaagacga cgatttcctc gacaaggcca tcgaaggctt
     1981 tgtgatgttc gcactcaatc agggcgaagt ttgcacgtgc ccaagtcgcg cgctcatcca
     2041 tgaatcgatt tacgacaagt tcatggaaaa ggcgctcaag cgcgtgaatg caatcgtgca
     2101 gggcgatcca ctcgatcctg ccacgatgat cggtgcacag gcttccagtg agcagctgga
     2161 aaaaatcctg agctatcttg atatcggccg ccaagaaggt gctgaagtgc tggcaggtgg
     2221 cgagcgcaat attctgccgg gcgatctggc tggcggttat tacgtcaagc caaccgtatt
     2281 caagggcact aacaagatgc gcattttcca ggaggaaatc tttggaccgg tcgtgtctgt
     2341 tgcaaccttc aaggacgatg cggaagcgct atcgattgcc aacgatacgc tttacggtct
     2401 gggtgccggt atatggacgc gtgatggcac gcgtgcctat cgcttcgggc gtgccattca
     2461 ggccggtcgt gtgtggacca attgctacca tgcctatccg gcacatgcgg catttggcgg
     2521 ttacaagcaa tcgggtatcg gtcgcgaaaa ccacctcaaa atgttggatc actatcagaa
     2581 caccaagaac atgctggtga gctacagccc gaagaaactg ggtttcttct agccgaagct
     2641 gaccccggaa ctgcaatacg gagaaaacat cttcgtattg cgctcaatca agggatggaa
     2701 ccgttcctca tgccagtatt gcgtcgagca taacggtttc caatacccct cccaaggggg
     2761 cctgggcgga aacgcccggg cgaccttctt ctagtgcctc cggaaagcat tcagttttcg
     2821 acattcattt cttccctccc ccaggaagcc agctcagttc gacaacgaag gagaaacttc
     2881 atggcaaaga caatgaaagc cgctgtggtg cgcgcattcg gaaagccact gacaatcgac
     2941 gaagtgccaa tacccgagcc cggaccggga cagatacagg ttgccatcca tgcgtccggc
     3001 gtttgccata ccgatctgca tgcagccgaa ggcgactggc cggtaaagcc caacccgcca
     3061 ttcattccgg ggcatgaagg cgtcggttat gtttcggctg tcggtagcgg tgtcaaacac
     3121 gttaaggaag gcgaccgcgt cggcgttcca tggctttata ccgcatgtgg ccactgtcgt
     3181 cattgcctgg gcggctggga aacactctgc gaagagcagc ttaatacagg ctattcggtc
     3241 aatggcggct ttgccgaata tgtcgttgcc gatccgaatt tcgttggtca cttgccgaag
     3301 aacattgatt tcaacgaaat cgcgccggtt ctctgtgctg gcgtaacggt ttacaagggc
     3361 ctcaaggtaa ccgacaccaa gcccggtgac tgggttgtga tttccggtgt tggtggcctc
     3421 ggtcatatgg cggtgcaata tgccaaggca atggggctta acgttgccgc tgtcgacatc
     3481 gacgacagaa agcttgatct ggcgcggaaa cttggcgcga cgattaccgt caatgccaaa
     3541 acgcataatg atccggcggc ctatatcaaa aaagaaaccg atggcggtgc gcaaggcgtg
     3601 ctggttacgg ctgtttcgcc gatcgcattc gaacaggcct tgggcatggt atcgcgtggt
     3661 gggactgtat ctctaaacgg tctgccaccc ggtgacttcc cgctctcaat attcaacatg
     3721 gtgctgaacg gcgtcaccgt gcgcggctca atcgtcggta cgcggctcga tctgcaggag
     3781 tcgctggatt ttgctggcga cggcaaggtc cgcgctacca tccgcacgga gaagctcgaa
     3841 gatatcaact ccatcttcga tgatatgcgc caaggcaata ttgaaggtcg cgtagtcgtg
     3901 gacctgactc aataggcaag ttgggctaat attaagagag ggcggtgaat ttccgccctt
     3961 tcgtatcatg gaggaggata tggttgaggt agctcccggc gacggcaagg gtcaggttag
     4021 cgccacggcg gcagcgcttg acctcatccg tgaattgcag gccgaatatg ggccgatcat
     4081 gttccaccag tcgggtggtt gttgtgacgg gtcatcaccg atgtgctatc cacaaggaga
     4141 atttattgtc ggcgatacgg atgtaaaact gggcgaaatc ggtgacgctc cggtctatat
     4201 cagcggcccg caatatgacg tctggaagca taccgaactc atcatcgatg tcgttccggg
     4261 gcgcggaggc atgttctccc tcgacaatgg gcgcgaagtt cggtttctga cgcgttcgcg
     4321 ggtctgttcg gttccctga
//
