# Supplementary material for: NAD-dependent dehydrogenases enable efficient growth of Paracoccus denitrificans on the PET monomer ethylene glycol
Source: Nat Commun. 2025 Jul 1;16:5845. doi: 10.1038/s41467-025-61056-x (PMC12214560; doi:10.1038/s41467-025-61056-x)
Supplement: Supplementary file 6 — Supplementary Data 3 [file 41467_2025_61056_MOESM6_ESM.zip › Brucella melitensis bv. 1 str. 16M.gb]

LOCUS       NC_003317               4564 bp    DNA     linear   CON 28-MAR-2024
DEFINITION  Brucella melitensis bv. 1 str. 16M chromosome I, complete sequence.
ACCESSION   NC_003317 REGION: 1786020..1790583
VERSION     NC_003317.1
DBLINK      BioProject: PRJNA224116
            BioSample: SAMN02603416
            Assembly: GCF_000007125.1
KEYWORDS    RefSeq.
SOURCE      Brucella melitensis bv. 1 str. 16M
  ORGANISM  Brucella melitensis bv. 1 str. 16M
            Bacteria; Pseudomonadati; Pseudomonadota; Alphaproteobacteria;
            Hyphomicrobiales; Brucellaceae; Brucella/Ochrobactrum group;
            Brucella.
REFERENCE   1  (bases 1 to 4564)
  AUTHORS   DelVecchio,V.G., Kapatral,V., Redkar,R.J., Patra,G., Mujer,C.,
            Los,T., Ivanova,N., Anderson,I., Bhattacharyya,A., Lykidis,A.,
            Reznik,G., Jablonski,L., Larsen,N., D'Souza,M., Bernal,A.,
            Mazur,M., Goltsman,E., Selkov,E., Elzer,P.H., Hagius,S.,
            O'Callaghan,D., Letesson,J.J., Haselkorn,R., Kyrpides,N. and
            Overbeek,R.
  TITLE     The genome sequence of the facultative intracellular pathogen
            Brucella melitensis
  JOURNAL   Proc Natl Acad Sci U S A 99 (1), 443-448 (2002)
   PUBMED   11756688
REFERENCE   2  (bases 1 to 4564)
  AUTHORS   DelVecchio,V.G., Redkar,R.J., Patra,G. and Mujer,C.
  TITLE     Direct Submission
  JOURNAL   Submitted (13-NOV-2001) Institute of Molecular Biology and
            Medicine, University of Scranton, Scranton, PA 18510, USA
REFERENCE   3  (bases 1 to 4564)
  AUTHORS   Elzer,P.H. and Hagius,S.
  TITLE     Direct Submission
  JOURNAL   Submitted (13-NOV-2001) Department of Veterinary Science, LSU Ag
            Center, 111 Dalrymple Building, Baton Rouge, LA 70803, USA
REFERENCE   4  (bases 1 to 4564)
  AUTHORS   Kapatral,V., Los,T., Ivanova,N., Anderson,I., Bhattacharyya,A.,
            Lykidis,A., Reznik,G., Jablonski,L., Larsen,N., D'Souza,M.,
            Bernal,A., Mazur,M., Goltsman,E., Selkov,E., Haselkorn,R.,
            Kyrpides,N. and Overbeek,R.
  TITLE     Direct Submission
  JOURNAL   Submitted (13-NOV-2001) Integrated Genomics, Inc., 2201 W. Campbell
            Park Drive, IL 60612, USA
REFERENCE   5  (bases 1 to 4564)
  AUTHORS   Letesson,J.-J.
  TITLE     Direct Submission
  JOURNAL   Submitted (13-NOV-2001) Unite de Recherche en Biologie Moleculaire,
            Laboratoire d'Immunologie et de Microbiologie, Universite of Namur,
            61 rue de Bruxelles, Namur 5000, Belgium
REFERENCE   6  (bases 1 to 4564)
  AUTHORS   O'Callaghan,D.
  TITLE     Direct Submission
  JOURNAL   Submitted (13-NOV-2001) Faculte de Medecine, INSERM U431, Avenue
            Kennedy, Nimes 30900, France
COMMENT     REFSEQ INFORMATION: The reference sequence is identical to
            AE008917.1.
            The annotation was added by the NCBI Prokaryotic Genome Annotation
            Pipeline (PGAP). Information about PGAP can be found here:
            https://www.ncbi.nlm.nih.gov/genome/annotation_prok/
            
            ##Genome-Annotation-Data-START##
            Annotation Provider               :: NCBI RefSeq
            Annotation Name                   :: GCF_000007125.1-RS_2024_03_28
            Annotation Date                   :: 03/28/2024 00:38:52
            Annotation Pipeline               :: NCBI Prokaryotic Genome
                                                 Annotation Pipeline (PGAP)
            Annotation Method                 :: Best-placed reference protein
                                                 set; GeneMarkS-2+
            Annotation Software revision      :: 6.7
            Features Annotated                :: Gene; CDS; rRNA; tRNA; ncRNA
            Genes (total)                     :: 3,237
            CDSs (total)                      :: 3,170
            Genes (coding)                    :: 2,943
            CDSs (with protein)               :: 2,943
            Genes (RNA)                       :: 67
            rRNAs                             :: 3, 3, 3 (5S, 16S, 23S)
            complete rRNAs                    :: 3, 3, 3 (5S, 16S, 23S)
            tRNAs                             :: 54
            ncRNAs                            :: 4
            Pseudo Genes (total)              :: 227
            CDSs (without protein)            :: 227
            Pseudo Genes (ambiguous residues) :: 0 of 227
            Pseudo Genes (frameshifted)       :: 159 of 227
            Pseudo Genes (incomplete)         :: 45 of 227
            Pseudo Genes (internal stop)      :: 47 of 227
            Pseudo Genes (multiple problems)  :: 22 of 227
            ##Genome-Annotation-Data-END##
            COMPLETENESS: full length.
FEATURES             Location/Qualifiers
     source          1..4564
                     /organism="Brucella melitensis bv. 1 str. 16M"
                     /mol_type="genomic DNA"
                     /strain="16M"
                     /type_material="type strain of Brucella melitensis"
                     /db_xref="taxon:224914"
                     /chromosome="I"
                     /biovar="1 str. 16M"
     gene            complement(1..360)
                     /locus_tag="BME_RS08660"
                     /old_locus_tag="BMEI1745"
                     /db_xref="GeneID:29594617"
     CDS             complement(1..360)
                     /locus_tag="BME_RS08660"
                     /old_locus_tag="BMEI1745"
                     /inference="COORDINATES: similar to AA
                     sequence:RefSeq:WP_010658044.1"
                     /note="Derived by automated computational analysis using
                     gene prediction method: Protein Homology."
                     /codon_start=1
                     /transl_table=11
                     /product="DUF779 domain-containing protein"
                     /protein_id="WP_006017048.1"
                     /db_xref="GeneID:29594617"
                     /translation="MVEEVSGDGMGQVSATPAALDLIRALQAEYGPIMFHQSGGCCDG
                     SSPMCYPQGEFIVGDTDVKLGEIGGAPVYISGPQYAAWKHTELIIDVVPGRGGMFSLD
                     NGREVRFLTRSRVCSVP"
     gene            complement(424..1449)
                     /locus_tag="BME_RS08665"
                     /old_locus_tag="BMEI1746"
                     /db_xref="GeneID:29594609"
     CDS             complement(424..1449)
                     /locus_tag="BME_RS08665"
                     /old_locus_tag="BMEI1746"
                     /inference="COORDINATES: similar to AA
                     sequence:RefSeq:WP_011982459.1"
                     /note="Derived by automated computational analysis using
                     gene prediction method: Protein Homology."
                     /codon_start=1
                     /transl_table=11
                     /product="zinc-dependent alcohol dehydrogenase"
                     /protein_id="WP_004684698.1"
                     /db_xref="GeneID:29594609"
                     /translation="MAKTMKAAVVRAFGKPLTIDEVPIPQPGPGQIQVAIQASGVCHT
                     DLHAAEGDWPVKPNPPFIPGHEGVGFVSAVGSGVKHVKEGDRVGIPWLYTACGHCLGG
                     WETLCEEQLNTGYSVNGGFAEYVVADPNFVGHLPKNIDFNEIAPVLCAGVTVYKGLKV
                     TDTKPGDWVVISGIGGLGHMAVQYARAMGLNVAAVDIDDRKLDLARRLGATVTVNAKT
                     VADPAAYIRKETDGGAQGVLVTAVSPKAFEQALGMVARGGTVSLNGLPPGDFPLSIFN
                     MVLNGVTVRGSIVGTRLDLQESLDFAADGKVKATIQTGKLEDINAIFDDMRQGNIEGR
                     IVMDLTQ"
     gene            complement(1930..3447)
                     /gene="adh"
                     /locus_tag="BME_RS08670"
                     /old_locus_tag="BMEI1747"
                     /db_xref="GeneID:29594616"
     CDS             complement(1930..3447)
                     /gene="adh"
                     /locus_tag="BME_RS08670"
                     /old_locus_tag="BMEI1747"
                     /EC_number="1.2.1.3"
                     /inference="COORDINATES: similar to AA
                     sequence:RefSeq:WP_005970170.1"
                     /note="Derived by automated computational analysis using
                     gene prediction method: Protein Homology."
                     /codon_start=1
                     /transl_table=11
                     /product="aldehyde dehydrogenase"
                     /protein_id="WP_004684697.1"
                     /db_xref="GeneID:29594616"
                     /translation="MNKVEFSRTVKPAFAKRYGNFIGGKWVEPRSGRYFENTSPVNGQ
                     VLCEVARSDAADVEAALDAAHAARELWGRTSVAERALILNRIADRIEENLPALAAAET
                     WDNGKPIRETTNADLPLAVDHFRYFAGVIRAQEGGISEIDHDTVAYHFHEPLGVVGQI
                     IPWNFPLLMATWKLAPALAAGNCVVLKPAEQTPASILVLMELIADILPPGVVNIVNGF
                     GLEAGKPLASSPRIAKIAFTGETTTGRLIMQYASQNLIPVTLELGGKSPNIFFKDVAA
                     EDDDFLDKAIEGFVMFALNQGEVCTCPSRALIQESIYDRFMEKALKRVEAIVQGDPLD
                     PATMIGAQASSEQLEKILSYLDIGRQEGAEVLAGNERNMLPGDLAGGYYVKPTVFKGH
                     NKMRIFQEEIFGPVVSVATFKDDAEALSIANDTLYGLGAGIWTRDGTRAYRFGRAIKA
                     GRVWTNCYHAYPAHAAFGGYKQSGIGRENHLKMLDHYQNTKNMLVSYSPKKLGFF"
     gene            complement(3596..4564)
                     /locus_tag="BME_RS08675"
                     /old_locus_tag="BMEI1748"
                     /db_xref="GeneID:29594584"
     CDS             complement(3596..4564)
                     /locus_tag="BME_RS08675"
                     /old_locus_tag="BMEI1748"
                     /inference="COORDINATES: similar to AA
                     sequence:RefSeq:WP_006084861.1"
                     /GO_function="GO:0043565 - sequence-specific DNA binding
                     [Evidence IEA]"
                     /note="Derived by automated computational analysis using
                     gene prediction method: Protein Homology."
                     /codon_start=1
                     /transl_table=11
                     /product="GAF domain-containing protein"
                     /protein_id="WP_004684696.1"
                     /db_xref="GeneID:29594584"
                     /translation="MGAPQDRIHADRIQSAIATGGAARSALVASWRRSAELHGLDPTE
                     PGSVRTLSENEFRIAFERMDRLVNIAQASMDRLYMAVGGVGCCVLLADNNGVPVERRG
                     AAGDDETFYRWGLWTGAVWSEESEGTNGIGTCIVEQRALTIHREQHFHTRNIGLSCTV
                     APIHDHRGHLMAALDVSSCRADLTEAFAQLISVAVIDAARLIEAENFRQAFPDARIML
                     APTPDRTGGALIAVDKDDLVIGATRAARLALELDDEALAGALPAADLLGMPADPREDM
                     AESERGVILRALARAEGNISAAAQLLGISRATLHRKLNRLKIIRSH"
ORIGIN      
        1 tcagggaacc gaacaaacgc gcgagcgcgt cagaaaccga acttcgcgcc cgttgtcgag
       61 cgagaacatg ccgccgcgcc ccggaacgac atcgataatg agttcggtat gcttccatgc
      121 cgcatattgc gggccgctga tatagaccgg cgcaccgccg atctcgccca gtttcacatc
      181 cgtgtcgccg acaatgaatt cgccctgcgg atagcacatg ggcgatgaac catcgcagca
      241 accgccggac tgatggaaca tgatcggccc atattcggcc tgcaacgcgc ggataagatc
      301 gagcgccgcc ggtgtggcgc tcacctgtcc catgccgtcg ccggaaacct cctcaaccat
      361 atcctcctcc atgatgcgaa agggcggcaa ttcaccgccc attcgcatat taacccaagc
      421 cgcctattga gtcaggtcca tcacgatgcg gccttcgata ttgccttgcc gcatatcgtc
      481 gaagatggcg ttgatgtctt ccagcttgcc ggtttggatg gtggccttga ccttgccgtc
      541 ggctgcaaaa tcgagcgatt cctgcaaatc aagccgcgtc cccacgatgg agccgcgcac
      601 cgttacgcca ttgagcacca tgttgaagat ggaaagcggg aaatcgccag gcggcaggcc
      661 attcagcgaa acagtaccgc cgcgcgcaac catgcccagc gcctgttcaa aagccttggg
      721 cgaaaccgcc gtcaccagca cgccttgcgc accgccatcg gtttccttgc gaatataggc
      781 tgccgggtcg gcaaccgtct tagcgttgac cgtaacggtt gcgccaagtc tgcgggcgag
      841 atcgagcttg cggtcgtcaa tatcgacggc ggcaacattc agccccatgg ccctggcata
      901 ttgcacagcc atgtggccga gcccgcctat gcctgaaatg accacccagt caccgggctt
      961 cgtatccgtg accttgaggc ccttatagac cgtcacgccc gcgcagagca ccggcgcaat
     1021 ctcgttgaaa tcgatattct tcggcaagtg gccgacgaaa ttcggatcgg ccaccacata
     1081 ttcggcaaag ccgccattga cggaatagcc ggtattgagc tgttcctcgc aaagcgtttc
     1141 ccagccacca aggcaatggc cgcaggcagt gtaaagccat ggaatgccga cacggtcgcc
     1201 ttccttgaca tgcttgacgc cgctgcccac ggcggaaacg aaaccgacac cctcatgacc
     1261 cggaatgaag ggcggattgg gttttaccgg ccaatcgccc tcggcggcat gaaggtcggt
     1321 atggcatacg ccggaagcct gaatggcaac ctgaatctgg ccgggaccgg gttgaggtat
     1381 cggcacttca tcaatcgtca gcggtttgcc gaaggcacgc acgaccgcag ctttcatcgt
     1441 ctttgccata gagttactcc ttcgttgtcg aacttgcatc gttccagggg aatgcgaaga
     1501 aacaagcatg agagacgcag ggcttgaaac tgctggctgc cacaccggcc cgaacaaagc
     1561 ctgaccccag ccgggccgaa gatcgcccgg gcgtttccgc ccaggcaccc ttgggagggt
     1621 aatcgaaacc attacgtctg cgcatatatt ggcagatgta attcaccctc tccttgatta
     1681 gacgcaatgc ggagacaatc tctccgcatt gcaactcgcc gcaggccgcg gacgaggatg
     1741 ctcagattct ggctaaggcg tgcccgaaaa tggtgttctt cgagcaccgg ggcagagcgt
     1801 actgaaaggt acgtgaaccg gaagcagaga agaatgccgt ttgcaggccg ccagagcctg
     1861 aatataacgc cctttgttta tacgcatgtc gtgatcggaa aaccggttcc cacttttccg
     1921 cgacatgctt tagaagaagc caagcttctt cgggctgtag ctcaccagca tgttcttggt
     1981 attctggtag tgatcgagca tcttcagatg gttctcgcgc ccgatccccg actgcttgta
     2041 accaccgaaa gccgcatggg ccgggtaggc gtggtagcag ttggtccaga cgcggcctgc
     2101 cttaatggcg cgaccgaagc gataggcgcg tgtgccatcg cgcgtccata tgcccgcacc
     2161 gaggccatag agtgtgtcat tggcaatcga tagcgcctcc gcatcatcct tgaaggttgc
     2221 gacggacacg accggcccga agatttcctc ctggaaaatg cgcatcttgt tatggccctt
     2281 gaagacggtc ggcttcacat aatagccgcc agcaagatcg cccggcagca tgttgcgttc
     2341 gttacctgcc agcacttccg caccttcctg acggccaata tcgagatagc tcaggatttt
     2401 ttcgagttgt tcgctcgatg cctgcgcgcc aatcatcgtg gccgggtcaa gcggatcgcc
     2461 ctgcacgatg gcttcaacac gcttcagcgc cttttccatg aacctgtcat agatcgattc
     2521 ctgaatgagc gcgcggctgg ggcaagtaca gacctcgccc tgattgagcg cgaacatcac
     2581 gaagccttca atggccttgt ccagaaaatc atcatcttca gccgcgacat ccttgaagaa
     2641 gatgttgggt gacttgccgc ccagctccag cgtgaccggg atgaggttct ggctggcata
     2701 ttgcatgatg aggcggccgg tcgtcgtctc acccgtgaag gcgatcttgg cgatgcgggg
     2761 gctggatgcc agcggcttac cggcctcaag gccgaaacca ttgacgatat tgaccacacc
     2821 cggcggcaga atatcggcaa tgagctccat cagcacgagg atggaagccg gagtttgttc
     2881 ggcgggtttc agcaccacgc aattgcctgc ggcaagggct ggcgcaagct tccatgtcgc
     2941 catgagaagc gggaagttcc acggaatgat ctgccccacc acgcccagcg gttcgtggaa
     3001 gtgataggcg accgtatcgt gatcgatttc agaaataccg ccttcctgag cgcggatgac
     3061 gcccgcgaaa tagcggaaat gatcaaccgc cagcggcagg tcggcattgg tggtttcgcg
     3121 gatcggcttg ccgttgtccc atgtttcggc agccgccaat gcaggcaggt tttcctcaat
     3181 ccggtctgcg atgcgattga ggataagcgc gcgttcagcc acgcttgtcc tgccccatag
     3241 ctccctggcg gcgtgcgctg catcgagcgc cgcttccaca tcggcagcat cggaacgggc
     3301 cacttcacac agaacctggc cgtttacggg cgatgtattc tcaaaatagc ggcctgacct
     3361 gggttccacc catttgccgc cgatgaaatt gccatagcgt tttgcaaaag ccggtttcac
     3421 ggtccggctg aattcaacct tgttcataac atcctcccaa aaccacgctg ctcctgcagc
     3481 gtttcataag ggaggatcgc gcggcagcac gaaagagtca tcccgcacat gcaagcgcgc
     3541 gcagccatgt gtcgcaatat tgagacaatt gccccagcct atttcagcgg cttcatcaat
     3601 gggaacggat gatcttcagg cggttcagct tgcggtgcag tgtcgcccgg ctgataccca
     3661 gaagctgtgc agcggcggaa atattgccct ccgcacgggc aagcgcgcgc aggatcacgc
     3721 cgcgctccga ttccgccatg tcctcacgcg gatcggcggg cattcccaga agatcggcgg
     3781 cgggcaacgc gcccgccagt gcttcatcat caagctccag cgcaaggcgg gccgcacgtg
     3841 ttgcaccgat gacgagatcg tccttgtcaa ccgcgatcag cgccccgccg gtacggtctg
     3901 gcgtcggcgc aagcatgatg cgcgcatcgg ggaaagcctg acggaaattt tccgcctcga
     3961 tgagccgggc ggcatcgatg accgccaccg aaatgagctg tgcgaaggct tccgtcaggt
     4021 ctgcccggca ggaggatacg tcgagcgccg ccatcaggtg cccgcgatgg tcgtggatgg
     4081 gcgcaacagt acaggaaagc ccgatattgc gggtgtggaa atgctgttcg cgatggatgg
     4141 tcagcgcgcg ctgctccaca atgcaggtgc cgatgccatt ggtgccttcg ctctcctcgc
     4201 tccagacggc tcccgtccac aggccccagc gatagaaggt ctcgtcgtcg cccgcagccc
     4261 cccggcgttc caccggcacg ccgttattat cggcaagcag cacgcagcag cccacgccgc
     4321 cgaccgccat ataaaggcga tccatgctcg cctgcgcgat attgaccagc cggtccatcc
     4381 gctcgaaagc gatcctgaat tcgttttcag acaatgtgcg cactgatccg ggttcggtag
     4441 ggtcgagccc atgcagttcc gccgagcgcc gccatgaggc gacgagcgcg gaccgggccg
     4501 cgccgccggt ggcgattgcg gactggatgc gatctgcatg tatccggtct tgcggtgcgc
     4561 ccat
//
