# Supplementary material for: NAD-dependent dehydrogenases enable efficient growth of Paracoccus denitrificans on the PET monomer ethylene glycol
Source: Nat Commun. 2025 Jul 1;16:5845. doi: 10.1038/s41467-025-61056-x (PMC12214560; doi:10.1038/s41467-025-61056-x)
Supplement: Supplementary file 6 — Supplementary Data 3 [file 41467_2025_61056_MOESM6_ESM.zip › Chryseobacterium sp. 36-9.gb]

LOCUS       MKVE01000017            4546 bp    DNA     linear   ENV 09-DEC-2016
DEFINITION  MAG: Chryseobacterium sp. 36-9 SCNpilot_cont_300_bf_scaffold_243,
            whole genome shotgun sequence.
ACCESSION   MKVE01000017 REGION: 292164..296709
VERSION     MKVE01000017.1
DBLINK      BioProject: PRJNA279279
            BioSample: SAMN05660599
KEYWORDS    WGS; ENV; Metagenome Assembled Genome; MAG.
SOURCE      Chryseobacterium sp. 36-9 (bioreactor metagenome)
  ORGANISM  Chryseobacterium sp. 36-9
            Bacteria; Pseudomonadati; Bacteroidota; Flavobacteriia;
            Flavobacteriales; Weeksellaceae; Chryseobacterium group;
            Chryseobacterium.
REFERENCE   1  (bases 1 to 4546)
  AUTHORS   Kantor,R.S., Huddy,R.J., Iyer,R., Thomas,B.C., Brown,C.T.,
            Anantharaman,K., Tringe,S., Hettich,R.L., Harrison,S.T. and
            Banfield,J.F.
  TITLE     Genome-resolved meta-omics ties microbial dynamics to process
            performance in biotechnology for thiocyanate degradation
  JOURNAL   Unpublished
REFERENCE   2  (bases 1 to 4546)
  AUTHORS   Kantor,R.S., Huddy,R.J., Iyer,R., Thomas,B.C., Brown,C.T.,
            Anantharaman,K., Tringe,S., Hettich,R.L., Harrison,S.T. and
            Banfield,J.F.
  TITLE     Direct Submission
  JOURNAL   Submitted (25-SEP-2016) Earth and Planetary Science, Banfield Lab,
            University of California, Berkeley, 307 McCone Hall, Berkeley, CA
            94720, USA
COMMENT     Annotation was added by the NCBI Prokaryotic Genome Annotation
            Pipeline (released 2013). Information about the Pipeline can be
            found here: https://www.ncbi.nlm.nih.gov/genome/annotation_prok/
            
            ##Genome-Assembly-Data-START##
            Assembly Method       :: idba_ud v. 10.06.2014s
            Genome Coverage       :: 10x
            Sequencing Technology :: Illumina HiSeq2500
            ##Genome-Assembly-Data-END##
            
            ##Genome-Annotation-Data-START##
            Annotation Provider               :: NCBI
            Annotation Date                   :: 10/05/2016 17:20:16
            Annotation Pipeline               :: NCBI Prokaryotic Genome
                                                 Annotation Pipeline
            Annotation Method                 :: Best-placed reference protein
                                                 set; GeneMarkS+
            Annotation Software revision      :: 3.3
            Features Annotated                :: Gene; CDS; rRNA; tRNA; ncRNA;
                                                 repeat_region
            Genes (total)                     :: 3,245
            CDS (total)                       :: 3,203
            Genes (coding)                    :: 3,077
            CDS (coding)                      :: 3,077
            Genes (RNA)                       :: 42
            rRNAs                             ::
            complete rRNAs                    ::
            partial rRNAs                     ::
            tRNAs                             :: 39
            ncRNAs                            :: 3
            Pseudo Genes (total)              :: 126
            Pseudo Genes (ambiguous residues) :: 63 of 126
            Pseudo Genes (frameshifted)       :: 39 of 126
            Pseudo Genes (incomplete)         :: 52 of 126
            Pseudo Genes (internal stop)      :: 3 of 126
            Pseudo Genes (multiple problems)  :: 31 of 126
            ##Genome-Annotation-Data-END##
FEATURES             Location/Qualifiers
     source          1..4546
                     /organism="Chryseobacterium sp. 36-9"
                     /mol_type="genomic DNA"
                     /submitter_seqid="SCNpilot_cont_300_bf_scaffold_243"
                     /isolate="36-9"
                     /isolation_source="Ammonium sulfate bioreactor"
                     /db_xref="taxon:1895905"
                     /environmental_sample
                     /geo_loc_name="South Africa: University of Cape Town"
                     /lat_lon="33.9575 S 18.4606 E"
                     /collection_date="29-Jan-2014"
                     /metagenome_source="bioreactor metagenome"
                     /note="metagenomic"
     gene            complement(1..918)
                     /locus_tag="BGO86_09080"
     CDS             complement(1..918)
                     /locus_tag="BGO86_09080"
                     /inference="EXISTENCE: similar to AA
                     sequence:RefSeq:WP_002977505.1"
                     /note="Derived by automated computational analysis using
                     gene prediction method: Protein Homology."
                     /codon_start=1
                     /transl_table=11
                     /product="AraC family transcriptional regulator"
                     /protein_id="OJX32302.1"
                     /translation="MHPNHFHLNKPDLTQEHQLSTLVENQTKFSLNNCEFSIYETHQS
                     AYDVKLHFEHLAFTGMLRGKKWMKLQDKTSYFEYLPGESVLVAPGETMIIDFPDADKD
                     VSQCISLTLNPEFVQESLDLLNFNSKKVDDASQWNISLDEFYLLNSKALASATNNIMR
                     IAMDDNSYKDVIADFALKELLIRLMQTQARNLVEKNTLKNKSRIGFVADYIKKNLHQK
                     LSIDTIAKMAYVSKSNFFKMFKEELGLSPNEYITQERIKKAKELLIQNNSVSETAFST
                     GFSDTNYFIRVFKQMEGVTPKIFQTKKLF"
     gene            1128..2654
                     /locus_tag="BGO86_09085"
     CDS             1128..2654
                     /locus_tag="BGO86_09085"
                     /inference="EXISTENCE: similar to AA
                     sequence:RefSeq:WP_007842280.1"
                     /note="catalyzes the oxidation of acetaldehyde,
                     benzaldehyde, propionaldehyde and other aldehydes; Derived
                     by automated computational analysis using gene prediction
                     method: Protein Homology."
                     /codon_start=1
                     /transl_table=11
                     /product="aldehyde dehydrogenase"
                     /protein_id="OJX32303.1"
                     /translation="MSTTVEKQNSTTLSWPEFKTKYDNYIGGKFVASASGQYFDVVSP
                     INGKVFTQAAHSNKEDLENAVNAATEAFKTWKDTSPTERSIILNKIADRIEENLEYIA
                     TVETIDNGKAVRETLAADIPLAIDHFRYFASVIRAEEGSHNELDKDTVSLIVHEPLGV
                     IAQIIPWNFPILMAVWKLAPALAAGNCVVLKPAESTPISIMVLMELIGDLLPAGVVNI
                     VNGFGAELGRALITNPKVNKAAFTGSTATGRLVMQYATENIIPVTLELGGKSPNIFFN
                     SVMDADDEFLDKAIEGAVLFALNQGEICTCPSRLLVQEDIADAFIAKVIERTEAIKVG
                     NPLDKTVMMGAQASKIQKDKIEGYLKLGKEEGAEVLTGGEANHIEGLEGGYYIKPTIF
                     KGNNKMRIFQEEIFGPVVAFTTFKDEAEALEIANDTIYGLGAGVWTRDAHQLYQIPRH
                     VQAGRVWVNQYHAYPAGAPFGGYKQSGVGRENHKMMLDHYRQTKNMLISYNKNKLGFF
                     "
     gene            2887..3921
                     /locus_tag="BGO86_09090"
     CDS             2887..3921
                     /locus_tag="BGO86_09090"
                     /inference="EXISTENCE: similar to AA
                     sequence:RefSeq:WP_007842278.1"
                     /note="Derived by automated computational analysis using
                     gene prediction method: Protein Homology."
                     /codon_start=1
                     /transl_table=11
                     /product="zinc-dependent alcohol dehydrogenase"
                     /protein_id="OJX32304.1"
                     /translation="MIPKTMKAAVVQGYGQPLKIEEVPVREPGRYEVLVKVMACGVCH
                     TDLHAVDGDWPAKPKMPLIPGHEGVGIVIACGPEAMVKEGDAVGVPWLYSACGCCDYC
                     ITGWETLCEAQQNGGYSVDGGFAEYVIADSRYVGHLKDNVNFLEIAPILCAGVTVYKG
                     LKETETKPGEWVAISGIGGLGHVAVQYAKAMGMHVAAIDVADDKLELAKRLGADLVVN
                     AKETDPGTYLHKEVGGMHGALITAVSPIAFKQGIDVLRRKGTIALNGLPPGSFELPIF
                     ETVLKRITVRGSIVGTRKDLQEALDFANEGLVKATVTSAKLEDINDVFDKMKKGQIDG
                     RIVLDIAGQN"
     gene            4157..4546
                     /locus_tag="BGO86_09095"
     CDS             4157..4546
                     /locus_tag="BGO86_09095"
                     /inference="EXISTENCE: similar to AA
                     sequence:RefSeq:WP_002977508.1"
                     /note="Derived by automated computational analysis using
                     gene prediction method: Protein Homology."
                     /codon_start=1
                     /transl_table=11
                     /product="UDP-glucose 4-epimerase"
                     /protein_id="OJX32305.1"
                     /translation="MDTKDKIARLSVTEKALEVIWELEKKYGELMFYQAGGCCEGTQP
                     QCFEKGGYFPRMNDAMIGTINGHEFWIDRDLFEYWKYSHFTLDVLDGWGPGGFSLETP
                     LGKTFKVHYRLFTPEELQNLEPVKRSE"
ORIGIN      
        1 ttaaaataac ttcttggtct gaaagatttt aggagtaaca ccttccattt gtttaaaaac
       61 ccggataaag tagttggtgt cagaaaaacc tgtgctgaaa gcggtttcac ttacagaatt
      121 attctggatc aacaattctt ttgctttctt aattctctcc tgggtgatat attcgtttgg
      181 agaaagtcct aattcttctt taaacatctt gaaaaagtta gatttactca cataagccat
      241 tttcgcaatg gtatcgatgg ataatttttg atgcagattt ttcttgatat aatctgcaac
      301 aaaacctatt ctcgatttat ttttcagggt gtttttctca accaggtttc ttgcctgtgt
      361 ttgcatcagc ctgatcaaaa gttccttcaa agcaaaatct gcaataacat ctttataaga
      421 attgtcatcc attgcaatcc tcataatatt attggttgca gaagctaaag ctttgctgtt
      481 aagcaggtaa aattcatcca gggaaatatt ccattgagaa gcgtcgtcca ctttttttga
      541 attgaagttc aataagtcaa gcgattcctg cacaaattcc gggttcaggg tcaaagaaat
      601 acattgtgaa acatctttgt cagcgtccgg aaaatcaata atcatggttt ctccaggagc
      661 aaccaaaaca ctttcaccgg gaagatattc aaaatagctg gtcttatctt gaagcttcat
      721 ccatttcttt cctctcaaca tccctgtaaa cgccaaatgc tcaaagtgca gttttacatc
      781 atatgcactt tgatgtgtct catagatact gaattcacaa ttatttaaac tgaacttggt
      841 ctggttttct accaatgtgc tcagttgatg ttcctgtgtc agatcaggct tgttaagatg
      901 aaaatgatta ggatgcattg ctcaagattt ttataacatc ttgtctttca aatataacaa
      961 aatttaaaat acgattgata taaatttttc ataacaaatt ataaagaatt ataaatagag
     1021 aattatccta tttttttgga gaattgtgct agtctattta tttaatatca ggttaactta
     1081 gtcttaatca aacgttaact gattattaat taaaaaaaac agatattatg agtacaacag
     1141 tagaaaaaca aaattcgact actttatctt ggccagagtt taaaacaaag tacgataatt
     1201 acattggcgg aaaatttgtt gcatccgcaa gcgggcaata ttttgacgtc gtttctccaa
     1261 ttaatggaaa agtatttaca caggcggccc attctaacaa agaagatttg gaaaatgctg
     1321 taaatgccgc aacagaagct ttcaaaactt ggaaagacac atctccaaca gaaagaagta
     1381 ttattctaaa caaaatcgcc gataggatcg aggaaaatct cgaatacatc gcaacagtcg
     1441 aaacgattga taacggaaaa gcggtaagag aaactctggc tgcggatatt ccattggcaa
     1501 ttgaccattt cagatatttt gcttcggtta tcagagcgga agaaggttca cataatgaat
     1561 tggataagga caccgtttca ttaattgttc acgaaccgct tggagtaatc gcgcaaatca
     1621 ttccttggaa ttttccaatc ctgatggctg tttggaagtt ggctccggct ctggctgcag
     1681 gtaactgtgt cgttctgaaa ccagcagaaa gtacaccaat ttctattatg gttttgatgg
     1741 aattgattgg agatttgctt ccggcaggag ttgtaaacat cgtgaatggt ttcggggcag
     1801 aattaggtag agctttgata accaatccaa aggtaaacaa agccgctttc actggttcta
     1861 cagcaactgg acgtctggta atgcaatatg caacagaaaa tatcattcct gtgacgttgg
     1921 aattgggagg aaaatcgcct aatattttct tcaattcagt gatggatgca gatgacgaat
     1981 tcttggataa agcaatcgaa ggtgcagttc tttttgcatt gaatcaagga gagatttgta
     2041 cctgcccatc aagattattg gttcaggaag atattgcgga tgctttcatc gcaaaagtaa
     2101 tcgaaagaac cgaagccatc aaagtcggaa atcctttaga taaaactgtg atgatgggag
     2161 cgcaggcttc taaaatccaa aaagataaaa tcgaaggtta tctgaaactg ggtaaagaag
     2221 aaggcgcaga agtattgaca ggtggagaag ccaaccacat cgaaggattg gaaggcggtt
     2281 actacatcaa gccaaccatt ttcaaaggaa acaacaaaat gagaattttt caggaagaga
     2341 ttttcggacc agtggtagcg ttcacgactt tcaaagatga ggccgaagct ttagaaattg
     2401 caaacgatac gatttatgga ttaggagcag gagtatggac aagagatgcg catcagttgt
     2461 atcagattcc tcgccacgtg caggcgggta gagtttgggt caatcagtat cacgcctatc
     2521 ctgctggcgc tccttttgga ggttacaagc aatcaggcgt tggaagagaa aatcacaaaa
     2581 tgatgctcga ccattaccgt cagaccaaaa atatgctgat atcctataac aaaaacaaat
     2641 taggattctt ctaaaaatta gttgtgtttt ttaggggcgt gcccgcttgc cttggctttg
     2701 tccagggcgg cggtcgggct tttcagggct cctccgcctc tggcggatct ggtgctccgc
     2761 tgcgctccgc actctcgcct gtggcgagac ccttacaatc cctcacgcaa atgacaaatt
     2821 gaatagaaat ttggaacatc aaataacaat aaaaacaaca ataattaacc atttaaaaag
     2881 taaattatga ttccaaaaac aatgaaagcg gcagttgtac aaggttacgg acagccattg
     2941 aaaattgaag aagtaccggt aagagaaccc ggacgctatg aagtattagt aaaagttatg
     3001 gcctgtggtg tttgccatac tgacttacac gctgtggacg gtgactggcc ggcaaaacca
     3061 aagatgccct tgatccctgg acatgagggt gtaggtattg taatagcttg cggtcccgaa
     3121 gcgatggtga aggaaggcga tgcagttggt gttccttggt tgtattcggc ttgtgggtgt
     3181 tgcgattatt gtatcacggg ttgggaaaca ttgtgtgaag ctcagcaaaa cggaggttat
     3241 agcgtagatg gcggatttgc agaatatgtg attgcagatt ccagatatgt gggacatttg
     3301 aaagataatg tgaactttct ggaaatcgcg cctattcttt gcgctggtgt aactgtctat
     3361 aaaggtctta aagaaaccga aacaaaaccc ggagaatggg tcgccatttc cggaatcggt
     3421 ggattaggac acgttgctgt acagtatgca aaagcaatgg gaatgcatgt tgcagcaatc
     3481 gatgttgcag atgataaatt ggaattggcg aaaagattag gagcagattt ggttgtgaat
     3541 gcaaaagaaa ctgatcccgg aacttatctt cacaaagaag ttggaggaat gcacggtgcg
     3601 ttgattaccg ctgtttctcc aattgctttc aagcagggga tagatgttct aagaagaaaa
     3661 ggtacgattg cactcaatgg tttgccgcca ggctcttttg aattaccgat tttcgaaact
     3721 gttcttaaga gaattacggt gagaggttct attgtcggga ccagaaaaga tttacaggaa
     3781 gccctcgatt ttgccaatga aggtttggta aaagcaacag tcacttccgc aaaactggag
     3841 gatattaatg atgtctttga caaaatgaag aaaggacaaa tcgacgggcg tatcgttctg
     3901 gacatcgccg gacaaaatta atttattgtt atttgtgttt ttgagcccgg cagattttgt
     3961 ttgtcgggtt tttaattaaa tttaataagt aatattttta taatcgcaga ggcgcaaaaa
     4021 tggttaactt attgatgtct ttaagtcgca aagtggagct ttgtgctata ataaatcttc
     4081 ggattttgcg acttgaaaca gtttaataga caaattaaaa ttgcgccttt gcgtttagaa
     4141 taataattaa aaaaatatgg ataccaaaga taaaatcgca agactttccg taacggaaaa
     4201 agctttggaa gtcatctggg aactggaaaa aaaatacggg gagctgatgt tctatcaagc
     4261 tggtggctgt tgtgaaggaa ctcaaccgca atgtttcgag aaaggtggtt attttccaag
     4321 aatgaatgac gccatgattg gaaccatcaa tggacacgag ttctggatag atcgcgacct
     4381 cttcgaatat tggaaatatt ctcatttcac tctggacgtt ttggacggct ggggacctgg
     4441 tgggttttct ctggaaacgc ctttgggcaa aaccttcaaa gttcattata gattgttcac
     4501 accagaagaa ttgcagaatc tggaaccagt gaaacgcagt gaatag
//
