# Supplementary material for: NAD-dependent dehydrogenases enable efficient growth of Paracoccus denitrificans on the PET monomer ethylene glycol
Source: Nat Commun. 2025 Jul 1;16:5845. doi: 10.1038/s41467-025-61056-x (PMC12214560; doi:10.1038/s41467-025-61056-x)
Supplement: Supplementary file 6 — Supplementary Data 3 [file 41467_2025_61056_MOESM6_ESM.zip › Cupriavidus pinatubonensis JMP134.gb]

LOCUS       NC_007348               3085 bp    DNA     linear   CON 14-MAR-2021
DEFINITION  Cupriavidus pinatubonensis JMP134 chromosome 2, complete sequence.
ACCESSION   NC_007348 REGION: 257465..260549
VERSION     NC_007348.1
DBLINK      BioProject: PRJNA224116
            BioSample: SAMN02598255
            Assembly: GCF_000203875.1
KEYWORDS    RefSeq.
SOURCE      Cupriavidus pinatubonensis JMP134
  ORGANISM  Cupriavidus pinatubonensis JMP134
            Bacteria; Pseudomonadati; Pseudomonadota; Betaproteobacteria;
            Burkholderiales; Burkholderiaceae; Cupriavidus.
REFERENCE   1  (bases 1 to 3085)
  AUTHORS   Copeland,A., Lucas,S., Lapidus,A., Barry,K., Detter,J.C.,
            Glavina,T., Hammon,N., Israni,S., Pitluck,S., Goltsman,E.,
            Martinez,M., Schmutz,J., Larimer,F., Land,M., Lykidis,A. and
            Richardson,P.
  TITLE     Complete sequence of chromosome 2 of Ralstonia eutropha JMP134
  JOURNAL   Unpublished
REFERENCE   2  (bases 1 to 3085)
  AUTHORS   Copeland,A., Lucas,S., Lapidus,A., Barry,K., Detter,J.C.,
            Glavina,T., Hammon,N., Israni,S., Pitluck,S., Goltsman,E.,
            Martinez,M., Schmutz,J., Larimer,F., Land,M., Lykidis,A. and
            Richardson,P.
  TITLE     Direct Submission
  JOURNAL   Submitted (05-AUG-2005) US DOE Joint Genome Institute, 2800
            Mitchell Drive B100, Walnut Creek, CA 94598-1698, USA
COMMENT     REFSEQ INFORMATION: The reference sequence is identical to
            CP000091.1.
            URL -- http://www.jgi.doe.gov
            Source DNA and bacteria available from Bernardo Gonzalez
            (bgonzale@genes.bio.puc.cl)
            Whole genome sequencing and draft assembly at JGI-PGF
            Finishing done by JGI-PGF
            Quality assurance done by JGI-Stanford
            Annotation done by JGI-ORNL and JGI-PGF
            Contacts: Paul Richardson (microbes@cuba.jgi-psf.org)
            Finished microbial genomes have been curated to close all gaps with
            greater than 98% coverage of at least two independent clones. Each
            base pair has a minimum q (quality) value of 30 and the total error
            rate is less than one per 50000.
            The annotation was added by the NCBI Prokaryotic Genome Annotation
            Pipeline (PGAP). Information about PGAP can be found here:
            https://www.ncbi.nlm.nih.gov/genome/annotation_prok/
            
            ##Genome-Annotation-Data-START##
            Annotation Provider               :: NCBI RefSeq
            Annotation Date                   :: 03/14/2021 06:53:41
            Annotation Pipeline               :: NCBI Prokaryotic Genome
                                                 Annotation Pipeline (PGAP)
            Annotation Method                 :: Best-placed reference protein
                                                 set; GeneMarkS-2+
            Annotation Software revision      :: 5.1
            Features Annotated                :: Gene; CDS; rRNA; tRNA; ncRNA;
                                                 repeat_region
            Genes (total)                     :: 6,705
            CDSs (total)                      :: 6,616
            Genes (coding)                    :: 6,485
            CDSs (with protein)               :: 6,485
            Genes (RNA)                       :: 89
            rRNAs                             :: 6, 6, 6 (5S, 16S, 23S)
            complete rRNAs                    :: 6, 6, 6 (5S, 16S, 23S)
            tRNAs                             :: 65
            ncRNAs                            :: 6
            Pseudo Genes (total)              :: 131
            CDSs (without protein)            :: 131
            Pseudo Genes (ambiguous residues) :: 0 of 131
            Pseudo Genes (frameshifted)       :: 55 of 131
            Pseudo Genes (incomplete)         :: 89 of 131
            Pseudo Genes (internal stop)      :: 14 of 131
            Pseudo Genes (multiple problems)  :: 24 of 131
            ##Genome-Annotation-Data-END##
            COMPLETENESS: full length.
FEATURES             Location/Qualifiers
     source          1..3085
                     /organism="Cupriavidus pinatubonensis JMP134"
                     /mol_type="genomic DNA"
                     /strain="JMP134"
                     /db_xref="taxon:264198"
                     /chromosome="2"
     gene            complement(1..411)
                     /locus_tag="REUT_RS18745"
                     /old_locus_tag="Reut_B3676"
     CDS             complement(1..411)
                     /locus_tag="REUT_RS18745"
                     /old_locus_tag="Reut_B3676"
                     /inference="COORDINATES: similar to AA
                     sequence:RefSeq:WP_013953564.1"
                     /note="Derived by automated computational analysis using
                     gene prediction method: Protein Homology."
                     /codon_start=1
                     /transl_table=11
                     /product="DUF779 domain-containing protein"
                     /protein_id="WP_011299801.1"
                     /translation="MPRVSADSAGATPVTVTRVVATPAALALIGELRARHGPLMFHQS
                     GGCCDGSAPMCFGAGDLIVGDSDVCLGEIGGAPFHMTRAQFEYWQHTRLVIDVVTGAG
                     GMFSLESGTGKRFLTRSELFSDEEAAVLAAQPPL"
     gene            complement(420..1448)
                     /gene="adhP"
                     /locus_tag="REUT_RS18750"
                     /old_locus_tag="Reut_B3677"
     CDS             complement(420..1448)
                     /gene="adhP"
                     /locus_tag="REUT_RS18750"
                     /old_locus_tag="Reut_B3677"
                     /EC_number="1.1.1.1"
                     /inference="COORDINATES: similar to AA
                     sequence:RefSeq:WP_011299802.1"
                     /note="Derived by automated computational analysis using
                     gene prediction method: Protein Homology."
                     /codon_start=1
                     /transl_table=11
                     /product="alcohol dehydrogenase AdhP"
                     /protein_id="WP_011299802.1"
                     /translation="MPAMMKAAVVRAFGAPLTIDEVPVPQPGPGQVQVKIEASGVCHT
                     DLHAADGDWPVKPTLPFIPGHEGVGYVSAVGSGVSRVKEGDRVGVPWLYSACGYCEHC
                     LQGWETLCEKQQNTGYSVNGGYGEYVVADPNYVGLLPDKVGFVEIAPILCAGVTVYKG
                     LKVTDTRPGQWVVISGIGGLGHVAVQYARAMGLRVAAVDIDDAKLNLARRLGAEVAVN
                     ARDTDPAAWLQKEIGGAHGVLVTAVSPKAFSQAIGMVRRGGTIALNGLPPGDFGTPIF
                     DVVLKGITIRGSIVGTRSDLQESLDFAAHGDVKATVSTAKLDDVNDVFGRLREGKVEG
                     RVVLDFSR"
     gene            complement(1565..3085)
                     /locus_tag="REUT_RS18755"
                     /old_locus_tag="Reut_B3678"
     CDS             complement(1565..3085)
                     /locus_tag="REUT_RS18755"
                     /old_locus_tag="Reut_B3678"
                     /EC_number="1.2.1.3"
                     /inference="COORDINATES: similar to AA
                     sequence:RefSeq:WP_017878477.1"
                     /note="Derived by automated computational analysis using
                     gene prediction method: Protein Homology."
                     /codon_start=1
                     /transl_table=11
                     /product="aldehyde dehydrogenase"
                     /protein_id="WP_011299803.1"
                     /translation="MNMAEIAQLGVTNPYKQQYENYIGGAWVPPAGGEYFEAITPITG
                     KPFTRVPRSKQEDVDAALDAAHAAKAAWGRTSTTERANILNRIADRIEANLTLLAVAE
                     TIDNGKPVRETMAADLPLAVDHFRYFAGCIRAQEGGISEIDAETIAYHFHEPLGVVGQ
                     IIPWNFPLLMATWKLAPALAAGNCVVLKPAEQTPASILALMEVIGDLLPPGVVNVING
                     FGLEAGKPLASSPRISKVAFTGETTTGRLIMQYASQNLIPVTLELGGKSPNIFFEDVL
                     AADDAYFDKALEGFAMFALNQGEVCTCPSRALIQESIYDRFMERALKRVAAIRQGHPL
                     DKGTMIGAQASAEQLEKILSYIDLGRKEGAQCLAGGERNQFDGDLAGGYYVKPTVFKG
                     HNKMRIFQEEIFGPVVSVTTFKDEEEALAIANDTLYGLGAGVWTRDGARAFRMGRGIQ
                     AGRVWTNCYHAYPAHAAFGGYKQSGIGRENHRMMLDHYQQTKNLLVSYSPNALGFF"
ORIGIN      
        1 ctacagcgga ggctgggccg ccagcaccgc cgcttcctcg tcgctgaaca gttccgagcg
       61 cgtcaggaat cgctttccgg tcccgctttc gagcgagaac atgccgcccg cgcccgtcac
      121 cacgtcgatc accaggcgcg tgtgctgcca gtactcgaac tgcgcgcgcg tcatgtggaa
      181 gggcgcgccg ccgatctcgc caaggcagac atccgaatct cccacgatca ggtcgcctgc
      241 gccaaagcac atcggcgcgc tgccgtcgca gcagccgccg gactggtgga acatcagggg
      301 accgtgccgc gcgcgcagct cgccgatcag cgcgagcgcc gccggcgtgg cgaccacgcg
      361 ggtcacggtc acgggagttg cacctgcaga atcggcgctg acgcggggca tgactggtct
      421 caccgcgaga agtccagcac cacgcggcct tccaccttgc cttcgcgcag ccgtccgaac
      481 acatcgttga cgtcgtccag cttcgctgtc gagaccgtgg ctttcacgtc gccatgcgcg
      541 gcaaaatcaa gcgactcttg caagtcgctg cgcgtgccga cgatcgagcc tcggatggtg
      601 atgcccttga gcaccacgtc gaagatcggc gtgccgaaat cgcccggcgg gagaccgttc
      661 agggcaatgg ttccaccacg ccgcaccatg ccgatcgcct gcgaaaaggc cttgggcgac
      721 acggcggtga ccagcacgcc atgcgcgccg ccgatttcct tctgcagcca tgcggccgga
      781 tccgtatcgc gcgcgttgac ggccacttcc gcgccgagcc gtctggcgag gttgagcttg
      841 gcatcgtcga tgtcgacagc cgccacgcgc aggcccatcg ccctggcgta ctgcacggcc
      901 acatggccca ggccgccgat gccggagatc accacccact ggccggggcg cgtatccgtg
      961 accttcaggc ccttgtacac cgtgacgccc gcgcacagga tcggcgcgat ttcgacgaag
     1021 cccaccttgt cgggcagcag gccaacgtag ttcgggtcgg ccaccacata ctcgccgtag
     1081 ccgccgttga ccgaatagcc ggtgttctgc tgcttttcgc acagcgtttc ccagccttgc
     1141 aggcagtgct cgcaatagcc acaggcgctg tacagccacg gaacgccgac gcggtcacct
     1201 tccttcacgc ggctgacgcc gctgccgacg gccgatacat agccgacgcc ttcatggccg
     1261 gggataaacg gcagcgtggg tttgaccggc cagtcgccgt cggcggcgtg caggtcggta
     1321 tggcagacac cggaggcttc aatcttcacc tggacctggc cgggcccggg ttgcggcacg
     1381 ggcacttcat cgatcgtgag cggcgcgccg aatgcacgca ccaccgcagc tttcatcatc
     1441 gctggcatat cgactccttg ttggaagcgg tgccccgggg aggagggcac cgttacgata
     1501 gtagcacgcg cttcgcggct cgggactacg gattcaccag taaaacgcga tgccttgcgt
     1561 atcgtcagaa aaagccgaga gcgttggggc tgtagctgac caggaggttc ttggtctgct
     1621 ggtagtggtc gagcatcatg cggtggttct cgcggccgat gccggactgc ttgtatcccc
     1681 cgaatgcggc atgcgcggga tacgcgtggt agcagttggt ccacacacgg cccgcctgga
     1741 tgccgcggcc catgcggaac gcgcgcgcgc cgtcgcgcgt ccagacaccg gcgccgaggc
     1801 cgtagagcgt gtcattggcg atagccagcg cttcttcctc atccttgaac gtggtaaccg
     1861 acaccacggg cccgaagatt tcctcctgaa agatgcgcat cttgttgtgg cccttgaaca
     1921 cggtcggctt tacgtagtag ccgcccgcga gatcgccatc gaactggttg cgttcgccgc
     1981 ctgccaggca ttgcgcgcct tccttgcggc ccaggtcgat gtaggacagg atcttctcga
     2041 gctgctcggc cgatgcctgc gcgccgatca tggtgccctt gtcgagcgga tgtccctggc
     2101 ggatcgctgc cacacgcttg agcgcgcgtt ccatgaatcg gtcgtagatc gattcctgga
     2161 tcagcgcgcg cgacgggcag gtgcagacct cgccctggtt cagcgcgaac atggcgaagc
     2221 cttccagtgc cttgtcgaag tacgcatcgt cagcggccag cacgtcctcg aagaagatgt
     2281 tcggcgactt gccgccgagt tccagcgtga ccgggatcag gttctgcgac gcgtattgca
     2341 tgatcaggcg gcccgtcgtg gtctcgcccg tgaacgccac cttgctgatg cgcgggctcg
     2401 atgccagcgg cttgcccgct tccaggccga agccgttgat gacattgacc acgcccggcg
     2461 gcagcaggtc gccgatcacc tccattagcg cgaggatcga cgcgggcgtc tgctcggccg
     2521 gcttgagcac cacgcagttg cccgcggcca gcgccggcgc gagcttccag gtggccatca
     2581 gcagcgggaa gttccacggg atgatctggc ccaccacgcc cagcggctcg tggaagtggt
     2641 aggcgatggt ctccgcgtcg atttccgaga tgccgccttc ctgcgcgcgg atgcagccgg
     2701 caaagtagcg gaagtggtcc accgccagcg gcaggtccgc ggccatggtc tcgcgcacgg
     2761 gcttgccgtt gtcgatagtc tcggccacgg ccagcagggt caggttggct tcgatccgat
     2821 cggcgatgcg gttcaggatg ttggcgcgct cggtagtcga ggtccggccc caggccgcct
     2881 tggctgcatg cgcagcatcg agcgcggcat cgacatcttc ctgcttcgag cgcggtacgc
     2941 gcgtgaacgg cttgccggtg atcggcgtga tggcctcgaa gtattcgccg ccagcgggcg
     3001 gcacccaggc cccgccgata tagttttcgt actgctgctt gtaggggttg gtgacgccca
     3061 gctgggcgat ttcggccatg ttcat
//
