# Supplementary material for: NAD-dependent dehydrogenases enable efficient growth of Paracoccus denitrificans on the PET monomer ethylene glycol
Source: Nat Commun. 2025 Jul 1;16:5845. doi: 10.1038/s41467-025-61056-x (PMC12214560; doi:10.1038/s41467-025-61056-x)
Supplement: Supplementary file 6 — Supplementary Data 3 [file 41467_2025_61056_MOESM6_ESM.zip › Epilithonimonas vandammei strain H6466.gb]

LOCUS       CP034160                4405 bp    DNA     linear   BCT 04-DEC-2018
DEFINITION  Epilithonimonas vandammei strain H6466 chromosome, complete genome.
ACCESSION   CP034160 REGION: 3023833..3028237
VERSION     CP034160.1
DBLINK      BioProject: PRJNA498692
            BioSample: SAMN10343195
KEYWORDS    .
SOURCE      Epilithonimonas vandammei
  ORGANISM  Epilithonimonas vandammei
            Bacteria; Pseudomonadati; Bacteroidota; Flavobacteriia;
            Flavobacteriales; Weeksellaceae; Chryseobacterium group;
            Epilithonimonas.
REFERENCE   1  (bases 1 to 4405)
  AUTHORS   Nicholson,A.C., Gulvik,C.A., Whitney,A.M., Sheth,M., Batra,D.,
            Pryor,J., Bernardet,J.-F., Hugo,C., Kampfer,P., Newman,J.D. and
            McQuiston,J.R.
  TITLE     Proposal to divide the Flavobacteriaceae and reorganize its genera
            based on Amino Acid Identity values calculated from whole genome
            sequences
  JOURNAL   Unpublished
REFERENCE   2  (bases 1 to 4405)
  AUTHORS   Nicholson,A.C., Gulvik,C.A., Whitney,A.M., Sheth,M., Batra,D.,
            Pryor,J., Bernardet,J.-F., Hugo,C., Kampfer,P., Newman,J.D. and
            McQuiston,J.R.
  TITLE     Direct Submission
  JOURNAL   Submitted (13-NOV-2018) Bacterial Special Pathogens Branch, Centers
            for Disease Control, 1600 Clifton Road, Atlanta, GA 30329, USA
COMMENT     Annotation was added by the NCBI Prokaryotic Genome Annotation
            Pipeline (released 2013). Information about the Pipeline can be
            found here: https://www.ncbi.nlm.nih.gov/genome/annotation_prok/
            
            ##Genome-Assembly-Data-START##
            Assembly Date             :: 2018
            Assembly Method           :: HGAP v. 3
            Genome Representation     :: Full
            Expected Final Version    :: Yes
            Reference-guided Assembly :: N/A (de novo assembly)
            Genome Coverage           :: 85.43x
            Sequencing Technology     :: PacBio & Illumina
            ##Genome-Assembly-Data-END##
            
            ##Genome-Annotation-Data-START##
            Annotation Provider               :: NCBI
            Annotation Date                   :: 11/27/2018 15:43:24
            Annotation Pipeline               :: NCBI Prokaryotic Genome
                                                 Annotation Pipeline
            Annotation Method                 :: Best-placed reference protein
                                                 set; GeneMarkS-2+
            Annotation Software revision      :: 4.7
            Features Annotated                :: Gene; CDS; rRNA; tRNA; ncRNA;
                                                 repeat_region
            Genes (total)                     :: 3,195
            CDSs (total)                      :: 3,134
            Genes (coding)                    :: 3,061
            CDSs (with protein)               :: 3,061
            Genes (RNA)                       :: 61
            rRNAs                             :: 4, 4, 4 (5S, 16S, 23S)
            complete rRNAs                    :: 4, 4, 4 (5S, 16S, 23S)
            tRNAs                             :: 46
            ncRNAs                            :: 3
            Pseudo Genes (total)              :: 73
            CDSs (without protein)            :: 73
            Pseudo Genes (ambiguous residues) :: 0 of 73
            Pseudo Genes (frameshifted)       :: 37 of 73
            Pseudo Genes (incomplete)         :: 23 of 73
            Pseudo Genes (internal stop)      :: 26 of 73
            Pseudo Genes (multiple problems)  :: 13 of 73
            CRISPR Arrays                     :: 1
            ##Genome-Annotation-Data-END##
FEATURES             Location/Qualifiers
     source          1..4405
                     /organism="Epilithonimonas vandammei"
                     /mol_type="genomic DNA"
                     /strain="H6466"
                     /host="Homo sapiens"
                     /db_xref="taxon:2487072"
                     /geo_loc_name="USA:Indiana,Indianapolis"
                     /collection_date="Jul-2013"
     gene            complement(1..918)
                     /locus_tag="EIB75_14400"
     CDS             complement(1..918)
                     /locus_tag="EIB75_14400"
                     /inference="COORDINATES: similar to AA
                     sequence:RefSeq:WP_007842282.1"
                     /note="Derived by automated computational analysis using
                     gene prediction method: Protein Homology."
                     /codon_start=1
                     /transl_table=11
                     /product="AraC family transcriptional regulator"
                     /protein_id="AZI56378.1"
                     /translation="MNTNHFHLNKPNLTQENKLNTMVENQTKFSLNNCEFSIYETHQS
                     AYNVKLHFEHLAFTGMLRGKKWMKLQNKSNYFEYLPGESVLVAPGETMVIDFPDADKD
                     ASQCISLTLNPEFVQESLDLLNFNAKKVDDSSQWNISLEEFYLLNSKALASATNNIMR
                     IAMDDNSYKDVFADFALKELLIRLMQTQARNLVEKNTLKNKSRIGFVADYIKKNLHQK
                     LSIDAIAKMAYVSKSNFFKMFKEELGISPNEFIIQERIKRAKEMLMHNNSVNEVAFST
                     GFSDTNYFIRVFKQMEGVTPKIFQNKKLI"
     gene            1130..2662
                     /locus_tag="EIB75_14405"
     CDS             1130..2662
                     /locus_tag="EIB75_14405"
                     /inference="COORDINATES: similar to AA
                     sequence:RefSeq:WP_007842280.1"
                     /note="Derived by automated computational analysis using
                     gene prediction method: Protein Homology."
                     /codon_start=1
                     /transl_table=11
                     /product="aldehyde dehydrogenase"
                     /protein_id="AZI56379.1"
                     /translation="MSTTAELTQNSTTLAWPEFKAKYDNYIGGKFVPSAGGQYFDVVS
                     PINGKVFTQAAHSNKEDLEAAVNAATEAFRTWKDTSPTERSIILNKIADRMEQNLEYI
                     ATVETIDNGKAVRETLAADIPLAIDHFRYFASVIRAEEGSHNELDKDTVSLIVHEPLG
                     VIAQIIPWNFPILMAVWKLAPALAAGNCVVLKPAESTPISIMILMELIGDLLPAGVVN
                     IVNGFGAELGRALVTNPKVAKAAFTGSTATGRLVMQYATENIIPVTLELGGKSPNVFF
                     NSVMDADDEFLDKAIEGAVLFCLNQGEICTCPSRLLVQEDIADKFIAKVVERVKAIKT
                     GNPLDKTVMMGAQASQIQKDKILSYIKLGKEEGAELLVGGDVNNVGEGLENGYYIQPT
                     IFKGNNKMRIFQEEIFGPVLAFTTFKDEADALEIANDTIYGLGAGVWTRDAHQLYQIP
                     RHIEAGRVWVNQYHAYPAGAPFGGYKQSGIGRENHKMMLDHYRQTKNMLISYNKNKLG
                     FF"
     gene            2739..3773
                     /gene="adhP"
                     /locus_tag="EIB75_14410"
     CDS             2739..3773
                     /gene="adhP"
                     /locus_tag="EIB75_14410"
                     /EC_number="1.1.1.1"
                     /inference="COORDINATES: similar to AA
                     sequence:RefSeq:WP_007842278.1"
                     /note="Derived by automated computational analysis using
                     gene prediction method: Protein Homology."
                     /codon_start=1
                     /transl_table=11
                     /product="alcohol dehydrogenase AdhP"
                     /protein_id="AZI56380.1"
                     /translation="MIPKTMKAAVVQGYGQPLKIMEVPVREPGRYEVLVKVIACGVCH
                     TDLHAVDGDWPAKPKMPLIPGHEGVGIVVACGPEAMVKEGDAVGVPWLYSACGCCDYC
                     ITGWETLCEAQQNGGYSVDGGFAEYVIADSRYVGHLKDNVNFLEIAPILCAGVTVYKG
                     LKETETKPGEWVAISGIGGLGHVAVQYAKAMGMHVAAIDVADDKLELAKKLGADLVVN
                     AKETDPGTYLHKEVGGMHGALITAVSPIAFKQGIDVLRRKGTIALNGLPPGSFELPIF
                     ETVLKRITVRGSIVGTRKDLQEALDFANEGLVKATVTSAKLEDINEVFDKMKAGQIDG
                     RIVLDIAGQN"
     gene            4016..4405
                     /locus_tag="EIB75_14415"
     CDS             4016..4405
                     /locus_tag="EIB75_14415"
                     /inference="COORDINATES: similar to AA
                     sequence:RefSeq:WP_002977508.1"
                     /note="Derived by automated computational analysis using
                     gene prediction method: Protein Homology."
                     /codon_start=1
                     /transl_table=11
                     /product="DUF779 domain-containing protein"
                     /protein_id="AZI56381.1"
                     /translation="METKDKISRLSVTEKALEVIWELEKKHGELMFYQAGGCCEGTQP
                     QCFEKGGYFPRMNDAMIGTINGHEFWIDRDLFEYWKYSHFTLDVLDGWGPGGFSLETP
                     LGKTFKVHYRLFTPEELENLEPVKRSE"
ORIGIN      
        1 tcaaattaat tttttgttct gaaagatttt cggcgttaca ccttccattt gtttgaaaac
       61 tcggataaaa taattggtgt ccgaaaatcc ggtgctgaaa gccacttcat tcaccgaatt
      121 attatgcatc aacatttctt ttgctctctt gattctttct tgaatgataa actcatttgg
      181 tgaaatcccc aattcttcct tgaacatctt aaagaaattt gacttgctga cataagccat
      241 tttcgcaatt gcatcaatgg ataatttctg atgaagattt ttcttaatat aatctgccac
      301 aaaaccaatt ctcgacttat ttttcagcgt gtttttctcg accagatttc tagcttgagt
      361 ttgcatcaat cttatcaaaa gttccttcaa agcaaaatct gcaaatacat ctttataaga
      421 attatcgtcc atcgcaattc tcataatatt gttggtagca gaagccaaag ctttactatt
      481 tagcaaataa aattcttcca aagaaatatt ccattgtgaa gagtcatcca cttttttcgc
      541 attgaaattc aaaaggtcaa gcgattcctg tacaaattct ggattcaaag tcaacgaaat
      601 acattgcgaa gcatctttat cggcatcagg aaaatcaatt accattgtct ctccgggtgc
      661 aaccaaaaca ctttctccag gcagatattc gaagtaatta ctcttattct ggagtttcat
      721 ccattttttt cctctcaaca ttcccgtaaa tgccaaatgt tcaaagtgca atttcacgtt
      781 atatgcactc tgatgtgttt catagatact gaattcacaa ttatttaaac tgaatttggt
      841 ctgattttcc accatagtgt tcagcttgtt ttcctgtgtc agattaggtt tgttaagatg
      901 aaaatgattt gtattcatta gtcaagattt ttataacatc ttgtttctca aatataataa
      961 ttttagatat atagccaagc ataatttttt cttaatgaaa ttataaagaa tcttaaaagt
     1021 aggattttac tatttttttg gagaattatg ctattctgtt cattaattat gaagttaact
     1081 tagccttaat caaatgttaa ctgattatta ataacaaaac aatattatta tgagcacaac
     1141 agcagaacta acacagaact caacgacttt ggcttggcca gagttcaaag ctaagtatga
     1201 taattacatc ggtggaaaat ttgttccatc cgcaggcgga caatattttg acgttgtttc
     1261 tcctatcaac gggaaagtgt tcacacaggc agcacattct aacaaagaag acttggaagc
     1321 agcggttaat gcagcaacag aagcctttag aacttggaaa gatacttctc caaccgaaag
     1381 aagtattatt ctaaacaaaa ttgcggatag aatggagcaa aacttagaat atatcgcaac
     1441 tgtagaaact attgataacg gaaaagcggt aagagaaact ctagctgcag atattccttt
     1501 ggcgattgat catttcagat attttgcctc ggtaatcaga gcagaggaag gttcgcataa
     1561 tgaattggat aaagacaccg tttcattaat cgttcacgag ccacttggtg tcattgcaca
     1621 aatcatccct tggaattttc cgattctgat ggctgtttgg aaactcgctc cagctttggc
     1681 agctggtaac tgcgtagttt tgaaaccggc agaaagcaca cctatttcta ttatgatatt
     1741 aatggaattg attggagatt tgcttccagc aggtgtggtg aacattgtta acggttttgg
     1801 ggcagagcta ggaagagcgt tggtaactaa tccaaaagta gcaaaagcag cgtttacagg
     1861 ttctacagca actggccgtt tggtaatgca gtacgcaaca gaaaacatta ttccagtgac
     1921 tttggaattg ggtggtaagt cacctaacgt atttttcaac tcagtaatgg acgcagatga
     1981 tgagttcttg gataaagcaa ttgaaggcgc agtccttttc tgtcttaacc aaggtgagat
     2041 ctgtacctgc ccgtcaagac tgttggttca ggaagatatt gctgacaaat tcatcgccaa
     2101 agtcgtggag agagtaaaag ccatcaaaac gggtaatccg ttggataaga ctgtgatgat
     2161 gggggcacag gcttctcaga tccaaaaaga taaaatattg tcttacatca agttaggtaa
     2221 agaagaaggt gcggaactcc ttgtaggtgg cgatgttaac aatgttggag aaggccttga
     2281 gaacggttac tatatccagc cgacgatctt caaaggaaat aataagatga gaatcttcca
     2341 ggaggagatc ttcgggcctg tattggcgtt cactactttc aaagatgagg cggatgcttt
     2401 agaaattgcc aacgatacca tctatggttt gggcgctggc gtttggacta gagatgccca
     2461 tcagttgtac cagatccccc gtcatatcga agctggtaga gtatgggtta accaatacca
     2521 cgcttaccct gcaggagcac ctttcggagg ttacaaacaa tccggtatcg gtagagaaaa
     2581 tcacaaaatg atgctcgatc attaccgtca gaccaaaaat atgttgatat cctataacaa
     2641 aaacaaatta ggatttttct aaatctttaa acaaacctca taggattcta aaactatgag
     2701 gtttatctat aaaaattaac caatcaaaaa attaaattat gattccaaaa acaatgaaag
     2761 cggccgttgt acaaggttac ggacagccat tgaaaattat ggaagttccg gtaagagaac
     2821 ccggacgcta tgaagtatta gtaaaagtaa ttgcctgtgg cgtttgtcac acagacttac
     2881 acgctgtaga tggagactgg cctgcaaaac caaaaatgcc attgattccc ggacacgaag
     2941 gtgtaggaat tgtggtagct tgcggcccgg aagcaatggt aaaagaaggc gatgcagttg
     3001 gagtgccttg gttgtattcg gcttgtggat gttgcgatta ttgtatcacg ggatgggaaa
     3061 cattatgtga agctcaacaa aacggaggct acagtgtaga tggaggtttt gcagaatatg
     3121 taattgcaga ttccagatat gtaggacatt taaaagataa tgtgaacttc cttgaaattg
     3181 ctccgattct atgcgccgga gtaacagttt ataaaggact taaagaaacc gaaacaaaac
     3241 ctggagaatg ggttgctatt tctggaatcg gtggattagg acacgttgct gtacaatatg
     3301 caaaagcaat gggaatgcat gtagcggcaa ttgatgttgc agacgataaa ttagaattgg
     3361 caaaaaaatt aggagctgat ttagttgtca atgccaaaga aacagacccg ggaacttatc
     3421 tacataaaga agttggagga atgcacggtg cattgatcac cgctgtttct ccaattgctt
     3481 tcaagcaagg gatagatgtt ttgagaagaa aaggaacgat tgcgctgaat ggacttccgc
     3541 caggttcttt cgaactgccg attttcgaaa ctgttcttaa aagaattact gtaagagggt
     3601 ctattgttgg aaccagaaaa gatttacaag aggcacttga ttttgcaaac gaaggtctgg
     3661 taaaagcaac agtaacttct gcaaaactgg aagatatcaa cgaagtattt gataagatga
     3721 aagccggtca aatcgacgga cgtattgttt tggatattgc tggacaaaat taaatcattg
     3781 ttatttgagt ttttgaaccc ggcagatatt gtttgtcggg tttttgatta attttagaag
     3841 taatgttttt ataatcgcaa aggcgcaaaa atggttaact tattgatgac cttaagtcgt
     3901 aaagtagagc ttggtgatat aataaatctt caggttttgc gacttgaaac agtttaatag
     3961 aaaaattaag ttgcgccttt gcgtttaaaa taataattaa gaaaaataga aaaatatgga
     4021 aaccaaagat aaaatttcaa gactttctgt aaccgaaaaa gctttggaag tcatctggga
     4081 actggaaaaa aaacacggcg aattgatgtt ttatcaagcg ggtggatgtt gcgaaggaac
     4141 tcaaccacaa tgtttcgaga aaggtggcta tttcccaagg atgaatgatg caatgattgg
     4201 aaccatcaac ggtcacgagt tctggataga ccgcgacttg ttcgaatatt ggaaatattc
     4261 ccacttcaca ttagatgttt tggatggttg gggacctggc ggattttctt tggaaacgcc
     4321 tttgggtaaa accttcaaag ttcattatcg attgttcacg ccagaagaac tggaaaatct
     4381 tgagccggtc aagcgaagcg agtaa
//
