# Supplementary material for: NAD-dependent dehydrogenases enable efficient growth of Paracoccus denitrificans on the PET monomer ethylene glycol
Source: Nat Commun. 2025 Jul 1;16:5845. doi: 10.1038/s41467-025-61056-x (PMC12214560; doi:10.1038/s41467-025-61056-x)
Supplement: Supplementary file 6 — Supplementary Data 3 [file 41467_2025_61056_MOESM6_ESM.zip › Flavobacterium frigidimaris strain DSM 15937.gb]

LOCUS       FQWG01000001            4092 bp    DNA     linear   BCT 02-DEC-2016
DEFINITION  Flavobacterium frigidimaris strain DSM 15937 genome assembly,
            contig: Ga0131129_101, whole genome shotgun sequence.
ACCESSION   FQWG01000001 REGION: 18034..22125
VERSION     FQWG01000001.1
DBLINK      BioProject: PRJEB18211
            BioSample: SAMN05444481
KEYWORDS    WGS.
SOURCE      Flavobacterium frigidimaris
  ORGANISM  Flavobacterium frigidimaris
            Bacteria; Pseudomonadati; Bacteroidota; Flavobacteriia;
            Flavobacteriales; Flavobacteriaceae; Flavobacterium.
REFERENCE   1
  AUTHORS   Varghese,N. and Submissions,S.
  TITLE     Direct Submission
  JOURNAL   Submitted (30-NOV-2016) DOE - JOINT GENOME INSTITUTE, LBNL, 2800
            Mitchell Drive, Walnut Creek, CA 94598, 94598, USA
FEATURES             Location/Qualifiers
     source          1..4092
                     /organism="Flavobacterium frigidimaris"
                     /mol_type="genomic DNA"
                     /strain="DSM 15937"
                     /type_material="type strain of Flavobacterium
                     frigidimaris"
                     /db_xref="taxon:262320"
                     /note="contig: Ga0131129_101"
     gene            1..924
                     /locus_tag="SAMN05444481_10116"
     CDS             1..924
                     /locus_tag="SAMN05444481_10116"
                     /codon_start=1
                     /transl_table=11
                     /product="transcriptional regulator, AraC family"
                     /protein_id="SHF89709.1"
                     /translation="MNNQRALIHPPHLSNEKSLKTLVENRTVYTLNHCELNIFETYES
                     STLVPLKFNDFVVTSMLRGKKVMHLFDEPGFDYLPGETVVIPSNVEMKIDFPEASREN
                     PTQCLALAIDKPKITETLNFLNERYPKDGADAYWQLNYQNYFFYNNVDLASTINKLIK
                     ECMGTSITKDALADLTLQELLIRIIQTQTIKSIDDGVAIQSNNPIFEVTEFIKLNLKE
                     NINLKSLSEKACMSTASFYRFFKRELGMSPIEYILNEKIKQAKKLLRNPGIQINEVCY
                     LSGFEDANYFIRLFKKHEGITPKQYQLLYIN"
     gene            complement(1010..1384)
                     /locus_tag="SAMN05444481_10117"
     CDS             complement(1010..1384)
                     /locus_tag="SAMN05444481_10117"
                     /codon_start=1
                     /transl_table=11
                     /product="hypothetical protein"
                     /protein_id="SHF89734.1"
                     /translation="MIKRLDATDKAIDLIKILKEKHGELMFYQAGGCCEGTQPQCFEK
                     GGYYQRTGDVCIGTIEDTEFWVDKDLFEYWKHAHFTLKVIDAFGVGGFSLETPLKKTF
                     QIEYRIFTEEEEKDLEPVTFIE"
     gene            complement(1453..2487)
                     /locus_tag="SAMN05444481_10118"
     CDS             complement(1453..2487)
                     /locus_tag="SAMN05444481_10118"
                     /codon_start=1
                     /transl_table=11
                     /product="alcohol dehydrogenase, propanol-preferring"
                     /protein_id="SHF89761.1"
                     /translation="MLPKTMKAAVIREFGSLLKIEEVEVKRPGRNEILVKVIASGVCH
                     TDLHAVEGDWPVKPKMPLIPGHEAVGYVVAVGQEVKNVKEGDAVGVPWLYSACGGCDQ
                     CITGWETLCDTQQNGGYSVDGGFAEYVIADARYVGLLPSNVNFMEMAPILCAGVTVYK
                     GLKETEVKPGEWVAISGIGGLGHVAVQYAKAMGMHVAAIDVADDKLDLAKKLGADLVV
                     NAKNQNPGEFLKKEVGGMHGALITAVSPIAFKQGLETLRRKGTMALNGLPPGNFDLSI
                     FDTVLNRITIRGSIVGTRKDMKEAIEFAVEGKVKATVTPAKLENINEVFDKMKKGQIE
                     GRVVLEIAKA"
     gene            complement(2566..4092)
                     /locus_tag="SAMN05444481_10119"
     CDS             complement(2566..4092)
                     /locus_tag="SAMN05444481_10119"
                     /codon_start=1
                     /transl_table=11
                     /product="aldehyde dehydrogenase"
                     /protein_id="SHF89786.1"
                     /translation="MNQKNIIMSNTIQRPEFKAKYDNYINGKFTAPVKGEYFDVLSPI
                     DGKVFTKAAHSGKEDLELAVDAAYEAFKTWGKTSVTERSILLNKIAQKIEDNLEYIAT
                     VETIDNGKPIRETLAADIPLAIDHFRYFAGVIRAEESSIAELDSQTVSIALSEPLGVV
                     AQIIPWNFPILMAVWKIAPALAAGNTIVLKPAESTPISILVLMELIGDILPPGVLNIV
                     NGFGAELGRPLVTNKKVAKAAFTGSTTTGRLVMQYATENIIPVTLELGGKSPNIFFPS
                     VADHDDDFFDKAIEGAVLFALNQGEICTCPSRLLIHEDIYEKFIARVIERTEAIIAGN
                     PLDKSTMIGAQTSLVQKEKIMSYIKLGKEEGAELLTGGDENHLGGDLEGGYYIKPTLF
                     KGHNKMRIFQEEIFGPVLAVTTFKTTEEAIEIANDTMYGLGAGVWTRDAHEIYQVPRA
                     IQSGRVWINQYHSYPAGAPFGGYKQSGIGRENHKMMLGQYRQTKNMLISYDKKKLGFF
                     "
ORIGIN      
        1 atgaataacc aacgtgcttt aattcatcct ccgcatttat cgaacgaaaa atcattaaaa
       61 acacttgtcg aaaacaggac ggtttatact ttaaatcatt gtgagctcaa tattttcgaa
      121 acgtatgaat cttcgactct ggttcctcta aaatttaatg attttgtagt aacgagtatg
      181 cttcgcggca aaaaagtaat gcatcttttt gatgaacccg gatttgatta tctgccggga
      241 gaaaccgttg tgattccctc caatgtagaa atgaaaattg attttcctga agcttcaaga
      301 gaaaatccaa cgcaatgtct ggcacttgca atagacaaac ctaaaatcac agaaacatta
      361 aattttctga acgaacgtta cccaaaagat ggtgctgatg cgtactggca gttgaattat
      421 caaaactatt tcttttataa taatgtagat cttgcctcaa ccatcaataa gctgattaag
      481 gaatgtatgg gcacttcgat taccaaagat gctttggctg acctgacttt gcaggaatta
      541 ttaatccgca ttatacaaac gcagacgata aaatcaattg atgatggagt tgcaattcaa
      601 tctaataatc cgatttttga agtaacggaa tttattaaac tcaatttaaa agagaatata
      661 aaccttaaaa gtcttagcga aaaagcctgc atgagcactg catcgttcta tcgctttttt
      721 aaaagagaat taggcatgag tccgattgag tatattttga atgaaaaaat aaagcaagcc
      781 aaaaaattac tcagaaatcc cggaatccag attaacgaag tgtgttattt atccggtttt
      841 gaagatgcta attattttat ccgattgttt aaaaaacacg aaggaattac tcctaagcaa
      901 tatcagttac tgtatattaa ttaaggtact gagatgctga gttgctaagg ttttttctta
      961 gctgcgtaac cttttccctt cctgtcttat gtctttgaat ttaaaaaact tactcaataa
     1021 aagtaacagg ttccagatct ttctcttctt cttcagtaaa aattctatat tcaatttgga
     1081 atgttttttt gagaggggtt tccaatgaaa aacctccaac accaaaggca tcaattactt
     1141 ttaaggtaaa atgcgcatgt ttccagtatt cgaataaatc cttgtcgacc caaaattcag
     1201 tatcttcgat cgttcctata caaacatctc ccgtacgctg ataatatcct cctttttcaa
     1261 aacattgtgg ctgggtgcct tcacagcagc ctccggcctg ataaaacatc agttctccgt
     1321 gtttttcttt taggattttt atcaaatcaa tggctttatc cgtggcgtca agtcttttta
     1381 tcatgataat aataattaaa aaaaagtaac aaacttataa gagtacaagt ttgttacttt
     1441 tttggttttt agctatgctt ttgcaatttc aagaacgact cgtccttcga tttgcccttt
     1501 cttcattttg tcaaaaactt cgttaatatt ctccagtttt gccggagtaa cagtagcttt
     1561 tacttttcct tcaactgcaa attcaattgc ttctttcatg tctttacgtg ttcctacaat
     1621 cgaaccgcga attgtaattc tgtttaaaac ggtatcaaaa attgacaaat caaaattacc
     1681 cggaggaagt ccgttgagtg ccattgtacc ttttctcctt aatgtttcga gaccttgctt
     1741 aaaagcaata ggagaaactg cagtaatcaa tgccccatgc attccaccga cttctttctt
     1801 taagaattct ccaggatttt gattttttgc gtttactact aaatctgctc caagtttttt
     1861 ggctagatcc agtttatcat ctgctacatc tattgccgca acatgcattc ccattgcttt
     1921 ggcatattgt accgcaacgt gtccaagacc tccgattcct gaaatcgcaa cccattctcc
     1981 gggtttaact tccgtttcct taagtccttt ataaactgtt actccggcac aaaggattgg
     2041 cgccatctcc ataaaattca catttgatgg caaaagacca acatatcttg catctgcaat
     2101 cacatattca gcaaatcccc catctacact gtaacctcca ttttgctgtg tatcgcataa
     2161 tgtttcccaa ccggtaatgc actgatcaca accaccgcac gcactataaa gccatggcac
     2221 accaactgca tcaccttctt ttacattttt tacctcctgc cctacagcaa ccacatatcc
     2281 tacggcttca tggccaggaa ttaagggcat ttttggtttt acaggccaat ctccttctac
     2341 tgcgtgtaaa tcagtatgac aaactccact tgcaattact tttacgagaa tttcatttct
     2401 tcccgggcgt ttaacttcaa cttcttcaat tttcaaaaga gaaccaaatt ctctaataac
     2461 ggcggctttc atagttttcg gtagcatata cttgattgat tagtgagaat agtacgtttg
     2521 ttgaacctac tattctcagg tttatataag ggttgtaatt tattcttaga agaaacctaa
     2581 tttcttttta tcataagaaa ttagcatatt tttagtctgg cggtattgcc ctaacatcat
     2641 tttgtggttt tcacgaccaa ttccggattg tttgtaacct ccaaaaggcg ctcctgcagg
     2701 gtaagaatga tattgattga tccagacacg acctgactga atcgctcttg gaacctgata
     2761 aatttcatgc gcatcacgtg tccatactcc cgctcccaaa ccgtacatgg tatcattggc
     2821 tatttcaata gcttcctcgg tagttttaaa agtagttact gccagaacgg gcccaaagat
     2881 ctcttcctga aaaattcgca ttttgttatg tcctttaaac aaagtaggtt tgatataata
     2941 accaccttca agatctcctc ctaaatgatt ttcatcacct ccggttagca attctgcgcc
     3001 ttcttcttta ccaagtttga tatacgacat gattttttct ttttgcacta atgaagtctg
     3061 cgcaccaatc atagtcgatt tatccagcgg attcccggca ataatagctt cggttctttc
     3121 gataactctc gcaataaact tctcgtagat atcctcatga attaacaatc ttgacggaca
     3181 cgtacatatt tcaccctgat ttaaggcaaa taaaacagcg ccttcgatgg ctttatcaaa
     3241 gaaatcatcg tcatgatctg ccactgacgg aaagaagata tttggagatt taccaccaag
     3301 ttccagtgtc accggaataa tattttctgt tgcgtattgc attaccagac gtcccgttgt
     3361 agtagagcct gtaaaggcag ctttagccac ttttttattc gttactaacg gacggcccaa
     3421 ttcagcacca aaaccgttca caatattcaa aactcccgga ggcagaatat ctcctattaa
     3481 ttccattaat actaaaatag aaattggtgt actttccgca ggtttcaaaa cgattgtgtt
     3541 tcccgctgcc aatgccggag cgattttcca gacagccatt aaaatcggga aattccatgg
     3601 aataatctga gcgacaactc ctaaaggttc acttaaagct atagaaaccg tttgagaatc
     3661 cagttctgcg attgaacttt cttcagcacg aattacgcct gcaaaatatc taaagtgatc
     3721 aattgccagc ggaatatctg ctgccagcgt ttcgcgaatt ggttttccgt tatcaatagt
     3781 ttctacagta gcaatatact ccagattatc ttctatcttt tgtgcaatct tattgagtaa
     3841 aatgctacgt tctgtaacag atgttttacc ccaggtttta aatgcctcgt aagcagcgtc
     3901 tacggctaat tctaaatctt ctttgcctga atgtgctgct tttgtaaata cttttccatc
     3961 aattggagaa agaacatcaa agtattctcc ttttaccggt gcagtaaatt ttccgttaat
     4021 gtaattatcg tactttgcct taaattcagg tctttggatg gtattgctca taataatatt
     4081 tttttgattc at
//
