# Supplementary material for: NAD-dependent dehydrogenases enable efficient growth of Paracoccus denitrificans on the PET monomer ethylene glycol
Source: Nat Commun. 2025 Jul 1;16:5845. doi: 10.1038/s41467-025-61056-x (PMC12214560; doi:10.1038/s41467-025-61056-x)
Supplement: Supplementary file 6 — Supplementary Data 3 [file 41467_2025_61056_MOESM6_ESM.zip › Flavobacterium psychrophilum strain Z1.gb]

LOCUS       CP012388                3975 bp    DNA     linear   BCT 23-AUG-2016
DEFINITION  Flavobacterium psychrophilum strain Z1, complete genome.
ACCESSION   CP012388 REGION: 914257..918231
VERSION     CP012388.1
DBLINK      BioProject: PRJNA292683
            BioSample: SAMN03983344
KEYWORDS    .
SOURCE      Flavobacterium psychrophilum
  ORGANISM  Flavobacterium psychrophilum
            Bacteria; Pseudomonadati; Bacteroidota; Flavobacteriia;
            Flavobacteriales; Flavobacteriaceae; Flavobacterium.
REFERENCE   1  (bases 1 to 3975)
  AUTHORS   Hou,L.
  TITLE     Direct Submission
  JOURNAL   Submitted (13-AUG-2015) BioInformatics Center, Nanjing Agriculture
            University, 1 Weigang, Nanjing, Jiangsu 210085, China
COMMENT     Annotation was added by the NCBI Prokaryotic Genome Annotation
            Pipeline (released 2013). Information about the Pipeline can be
            found here: http://www.ncbi.nlm.nih.gov/genome/annotation_prok/
            
            ##Genome-Assembly-Data-START##
            Assembly Method       :: Newbler v. 2.7
            Genome Coverage       :: 71.0
            Sequencing Technology :: Illumina
            ##Genome-Assembly-Data-END##
            
            ##Genome-Annotation-Data-START##
            Annotation Provider          :: NCBI
            Annotation Date              :: 08/17/2015 11:47:40
            Annotation Pipeline          :: NCBI Prokaryotic Genome Annotation
                                            Pipeline
            Annotation Method            :: Best-placed reference protein set;
                                            GeneMarkS+
            Annotation Software revision :: 2.10
            Features Annotated           :: Gene; CDS; rRNA; tRNA; ncRNA;
                                            repeat_region
            Genes                        :: 3,632
            CDS                          :: 3,440
            Pseudo Genes                 :: 134
            rRNAs                        :: 3, 3, 3 (5S, 16S, 23S)
            complete rRNAs               :: 3, 3, 3 (5S, 16S, 23S)
            tRNAs                        :: 48
            ncRNA                        :: 1
            Frameshifted Genes           :: 11
            ##Genome-Annotation-Data-END##
FEATURES             Location/Qualifiers
     source          1..3975
                     /organism="Flavobacterium psychrophilum"
                     /mol_type="genomic DNA"
                     /strain="Z1"
                     /db_xref="taxon:96345"
                     /collection_date="Mar-2014"
     gene            1..918
                     /locus_tag="ALW18_03850"
     CDS             1..918
                     /locus_tag="ALW18_03850"
                     /inference="EXISTENCE: similar to AA
                     sequence:RefSeq:WP_020212791.1"
                     /note="Derived by automated computational analysis using
                     gene prediction method: Protein Homology."
                     /codon_start=1
                     /transl_table=11
                     /product="AraC family transcriptional regulator"
                     /protein_id="AOE51723.1"
                     /translation="MNNQRALLDTPSLTSEKSLKTLVENRTVYSLDNCELNLFETYQE
                     SLRVPLKFNDLVVTSMLRGKKVMHLFDDPGFEYLPGETVIVPGNVEMKIDFPEASVQN
                     PTQCLALAIDHNKINDTLVFLNERYPKEDELWKLNHENYFFYNNTELATTINKLIREC
                     MSYSVTKDALADLALQELLIRIIQTQTAQRVNEETTIDTNSTIYIITEYIRENITSSI
                     NLKELSNKACMSTTSFYRYFKRELGMSPIEFILNEKIKQAKKLLKNPGIQINEVCFMS
                     GFEDCNYFIRLFKKHEGITPKQYQLLYVN"
     gene            complement(915..1289)
                     /locus_tag="ALW18_03855"
     CDS             complement(915..1289)
                     /locus_tag="ALW18_03855"
                     /inference="EXISTENCE: similar to AA
                     sequence:RefSeq:WP_014084762.1"
                     /note="Derived by automated computational analysis using
                     gene prediction method: Protein Homology."
                     /codon_start=1
                     /transl_table=11
                     /product="UDP-glucose 4-epimerase"
                     /protein_id="AOE51724.1"
                     /translation="MYKRIDVTPQAIALIAELKKRYGELMFHQSGGCCDGSQPMCFEK
                     GDFKLGYSDVCLGVIEDCEFWMSKDQFEYWKHTHLTLNAIDGRGASFSLEIPLGKRFM
                     IESRLFTEEEAKDLEPVSFIED"
     gene            complement(1337..2401)
                     /locus_tag="ALW18_03860"
     CDS             complement(1337..2401)
                     /locus_tag="ALW18_03860"
                     /inference="EXISTENCE: similar to AA
                     sequence:RefSeq:WP_002995883.1"
                     /note="Derived by automated computational analysis using
                     gene prediction method: Protein Homology."
                     /codon_start=1
                     /transl_table=11
                     /product="butanediol dehydrogenase"
                     /protein_id="AOE51725.1"
                     /translation="MSNTMKAARWHAAKDIRVEETEIPTAGQKQVKIEVQFTGICGSD
                     LHEYTHGPMLIPVDKPYSLNGHQGVTTLGHEFSGIVSEVGEGVTNVKVGDRVVIEPLF
                     KNPESPFIANGEYNLSEPLGFVGLTSNGGFAKYTVVEDYMVHKIPDSMSFEQGALVEP
                     AAVAVYGVLQSGLKLGQSCVIFGAGPIGLLCVQAAIAAGSPNVIVVDVADKRLEKATE
                     VGATHVINGKTEDIPGQVKKLTNGGADVYLDAAGVQATYENGLKSLRNGGTAVLVALF
                     GKPVTHDAFDQVVREITIKGIIAYRNIFPQVIALIDSGRMPVEKLVTQKIKLDNIVAD
                     GFEALVSNPSQVKILVDING"
     gene            complement(2473..3975)
                     /locus_tag="ALW18_03865"
     CDS             complement(2473..3975)
                     /locus_tag="ALW18_03865"
                     /inference="EXISTENCE: similar to AA
                     sequence:RefSeq:WP_014083820.1"
                     /note="catalyzes the oxidation of acetaldehyde,
                     benzaldehyde, propionaldehyde and other aldehydes; Derived
                     by automated computational analysis using gene prediction
                     method: Protein Homology."
                     /codon_start=1
                     /transl_table=11
                     /product="aldehyde dehydrogenase"
                     /protein_id="AOE51726.1"
                     /translation="MSIEKRPEFKDKYDNFIGGKFVPPVKGEYFDNVSPIDGKVFAKA
                     ARSTKEDIELALDAAHEGFKTWGKASPALRSNVLNKIADVMEANLEYLATVEAIDNGK
                     AIRETLAADLPLCIDHFRYFAGVIRAEEGTISEHDENTVSIVLHEPLGVVGQIIPWNF
                     PLLMATWKIAPAIAAGNCTVVKAAEQTPVSIIVLMELLKDVVPPGVINIVNGFGVEAG
                     KPLATSPRISKVSFTGETTTGRLIMQYAAENIIPSTMELGGKSPNIFFKSVADADDDY
                     FDKAVEGAVMFALNQGEVCTCPSRMLVHEDIYDKFIAKVIERTEAIKIGHPLDRTVAM
                     GAQASNDQFEKIKSYLKIGKEEGAEVLTGGEVNQLDGELGGGYYIQPTIFKGHNKMRI
                     FQEEIFGPVVCVTTFKTTEEAIEIANDTLYGLGAGVWTRDAHELYQVPRAIKAGRVWV
                     NNYHAYPAHAPFGGYKKSGFGRENHKMMLEHYRQTKNMLISYDKKKLGFF"
ORIGIN      
        1 atgaacaatc aaagggcatt gcttgatact ccatcgttaa ccagcgaaaa atcattaaaa
       61 actcttgtag agaacagaac tgtatattca ctagataact gcgaacttaa tctttttgaa
      121 acctatcagg aatcattgag agtaccattg aaatttaacg accttgttgt tacaagcatg
      181 ctaaggggca aaaaagtaat gcacctgttt gatgatcccg gttttgaata cctgcccgga
      241 gaaacagtta ttgttcccgg aaatgtagaa atgaagatcg actttcctga agcatcggtt
      301 caaaacccta cccaatgcct ggcactcgct atagatcata ataagataaa tgatactttg
      361 gtatttctta acgaacgcta tccaaaagaa gatgagttat ggaaactgaa ccacgaaaat
      421 tatttctttt ataataatac tgaattagcc accaccataa ataaacttat tcgggaatgc
      481 atgagttatt ctgtaactaa agatgcactg gcagatcttg cccttcagga attgcttatt
      541 cggattattc agacacagac cgcacaaaga gtaaacgagg aaaccacaat tgataccaac
      601 agcactattt acatcattac agagtacata cgtgaaaata ttacctccag tattaacctg
      661 aaagagctca gtaacaaagc ttgtatgagt actacttctt tttatcgcta ttttaaacgg
      721 gaactgggca tgagcccgat tgagtttata ctcaatgaaa aaattaaaca ggcaaaaaag
      781 ctactcaaaa accccgggat acaaataaac gaagtgtgtt ttatgtcggg gtttgaagac
      841 tgtaattatt tcataaggct gtttaaaaaa cacgaaggca taacaccaaa gcaatatcag
      901 ctgctttacg ttaactagtc ttctataaaa ctaacaggct ccaggtcttt ggcttcctct
      961 tctgtaaata atctcgattc aatcatgaat cgtttaccaa gcggtatttc caaagaaaag
     1021 cttgctcctc ttccatcaat agcattaagc gttaaatgcg tatgcttcca gtattcaaac
     1081 tggtctttac tcatccagaa ttcgcaatct tctataactc caaggcaaac atcgctgtaa
     1141 ccgagcttaa aatcgccttt ttcaaaacac atgggctggg aaccgtcgca gcatcctccg
     1201 ctttgatgaa acattaattc tccatatcgt ttcttaagct ctgcaataag tgcaatagcc
     1261 tgaggtgtaa catcaattct tttatacata gctgtttatt tataacaggg ccgtggggct
     1321 tagccctgtt tttatattat ccgttaatat caacaagtat ttttacctgc gatggattag
     1381 aaaccagagc ttcaaagcca tctgcaacaa tattatccag tttaattttc tgggtaacca
     1441 gtttttctac aggcatacgt cccgaatcga taagggcgat aacctgcgga aagatattcc
     1501 tgtaggcaat aataccctta atagtaattt ccctcaccac ctgatcgaat gcatcgtggg
     1561 taacaggttt accaaataat gctactaaga cagctgttcc gccgtttcta aggcttttta
     1621 ggccgttctc atatgttgct tgaactccgg cagcatcaag atacacatct gcaccgccat
     1681 tggttagttt tttaacctgt cccggaatat cttctgtttt gccattaata acatgggtcg
     1741 caccaacttc agttgctttt tcaaggcgtt tatcggcaac atctaccaca ataacattgg
     1801 gcgatccggc agcaatagcc gcctgtacac acaataaccc gattggcccc gcaccaaata
     1861 ttacgcatga ctgacccagc ttcaatccgc tttgtaaaac accatatact gcaaccgcag
     1921 caggttctac aagcgcaccc tgctcaaaac tcatgctatc cggaatcttg tgcaccatat
     1981 aatcttccac caccgtatat ttcgcaaagc caccattaga tgttaacccc acaaagccaa
     2041 ggggctcaga aaggttgtat tctccgttag caataaatgg gctttcagga tttttaaaca
     2101 gtggctctat cactaccctg tcgcctactt ttacgtttgt aacaccttca ccaacttcgc
     2161 taactatacc cgagaattca tgaccaagtg ttgtaacccc ctgatgcccg ttaagcgaat
     2221 acggtttatc aaccggaatc agcattggcc cgtgtgtata ctcatgtaaa tcagatccgc
     2281 atataccggt aaactgaacc tctattttta cctgtttttg tcctgctgta ggaatttctg
     2341 tttcttcaac cctaatatct tttgcagcat gccagcgtgc cgccttcatt gtatttgaca
     2401 ttctaaaaaa attaaattaa tatataataa atcaggccgc ctaagcagcc tgacttccaa
     2461 acattctaac aattagaaaa agcccaattt ctttttatcg taagagataa gcatgttttt
     2521 tgtctgcctg taatgctcta acatcatttt atggttttca cggccaaagc ccgatttttt
     2581 atagccaccg aatggcgcat gtgcaggata cgcgtgataa ttgttaaccc aaaccctacc
     2641 tgcttttatt gcacggggca cctggtaaag ctcatgtgcg tcacgtgtcc acacgccggc
     2701 accaagtccg taaagggtat cgttggcaat ttctatagct tcctctgtag ttttaaaggt
     2761 agtgacacat acaacaggcc caaatatctc ttcctggaaa atcctcattt tattatgtcc
     2821 tttaaatata gtcggctgaa tgtagtatcc cccgccaagt tcgccatcca gttgattgac
     2881 ttcaccgcct gtaagcactt cagcaccttc ttctttacca attttaaggt acgattttat
     2941 cttctcgaac tggtcgttag aagcctgggc ccccatagct acagttctgt caagtgggtg
     3001 tcctattttt atggcttcgg tacgctctat tactttagcg ataaatttat catagatatc
     3061 ttcatgaacc agcatacgtg acgggcacgt acatacctca ccctgattta aggcgaacat
     3121 tacagctcct tcaacggctt tatcaaaata atcatcgtcg gcatctgcaa cagatttaaa
     3181 gaatatgttc ggcgattttc caccaagttc catcgtagac ggaataatat tttcggcagc
     3241 atattgcata ataagacggc ctgtagtagt ttctcctgta aatgaaactt tagagatacg
     3301 tggcgatgta gcaagcggtt taccggcttc tacaccaaaa ccattaacga tattaattac
     3361 acccggtggc accacatctt ttaataactc catcaatacg ataattgata caggagtctg
     3421 ctctgcagct ttaaccaccg tacagttacc cgctgcaata gccggtgcaa ttttccaggt
     3481 agccattagt aacgggaagt tccatgggat gatctgcccc acaacaccca aaggttcatg
     3541 aagcacaata cttaccgtat tttcgtcatg ttctgagatt gttccttctt ctgcgcggat
     3601 tacacctgca aaatacctga aatggtcgat acaaagcggt aaatcggcag caagggtttc
     3661 acggatggct ttaccgttgt ctatggcctc aacagtagca aggtattcca gattagcctc
     3721 cataacatcg gcaatcttat ttaatacatt gcttcgaaga gcaggagatg cttttcccca
     3781 tgttttaaag ccttcatggg cggcatcaag agccaattct atatcttctt tggtagaacg
     3841 tgccgctttt gcaaacactt ttccatctat tggcgataca ttatcaaagt attcaccttt
     3901 aacgggaggt acaaatttgc ctccaataaa attatcatat ttatccttaa attcaggacg
     3961 tttttcaata ctcat
//
