# Supplementary material for: NAD-dependent dehydrogenases enable efficient growth of Paracoccus denitrificans on the PET monomer ethylene glycol
Source: Nat Commun. 2025 Jul 1;16:5845. doi: 10.1038/s41467-025-61056-x (PMC12214560; doi:10.1038/s41467-025-61056-x)
Supplement: Supplementary file 6 — Supplementary Data 3 [file 41467_2025_61056_MOESM6_ESM.zip › Micrococcus luteus strain AS2.gb]

LOCUS       CP040019                4635 bp    DNA     linear   BCT 11-MAY-2019
DEFINITION  Micrococcus luteus strain AS2 chromosome, complete genome.
ACCESSION   CP040019 REGION: 685028..689662
VERSION     CP040019.1
DBLINK      BioProject: PRJNA540761
            BioSample: SAMN11555156
KEYWORDS    .
SOURCE      Micrococcus luteus
  ORGANISM  Micrococcus luteus
            Bacteria; Bacillati; Actinomycetota; Actinomycetes; Micrococcales;
            Micrococcaceae; Micrococcus.
REFERENCE   1  (bases 1 to 4635)
  AUTHORS   Sher,S., Rehman,A., Hansen,L.H. and Nielsen,T.K.
  TITLE     Complete genome sequences of highly arsenite resistant bacteria
            Brevibacterium sp. CS2 and Micrococcus luteus AS2
  JOURNAL   Unpublished
REFERENCE   2  (bases 1 to 4635)
  AUTHORS   Nielsen,T.K.
  TITLE     Direct Submission
  JOURNAL   Submitted (02-MAY-2019) PLEN, University of Copenhagen,
            Thorvaldsensvej 40, Frederiksberg 1871, Denmark
COMMENT     Bacteria and source DNA available from Abdul Rehman, Department of
            Microbiology and Molecular Genetics, University of the Punjab,
            Lahore, Pakistan.
            The annotation was added by the NCBI Prokaryotic Genome Annotation
            Pipeline (PGAP). Information about PGAP can be found here:
            https://www.ncbi.nlm.nih.gov/genome/annotation_prok/
            
            ##Genome-Assembly-Data-START##
            Assembly Date          :: 2018
            Assembly Method        :: Unicycler v. v0.4.8-beta
            Assembly Name          :: AS2_unicycler
            Genome Representation  :: Full
            Expected Final Version :: Yes
            Genome Coverage        :: 325.0x
            Sequencing Technology  :: Illumina MiSeq; Oxford Nanopore MiniION
            ##Genome-Assembly-Data-END##
            
            ##Genome-Annotation-Data-START##
            Annotation Provider               :: NCBI
            Annotation Date                   :: 05/03/2019 14:58:34
            Annotation Pipeline               :: NCBI Prokaryotic Genome
                                                 Annotation Pipeline (PGAP)
            Annotation Method                 :: Best-placed reference protein
                                                 set; GeneMarkS-2+
            Annotation Software revision      :: 4.8
            Features Annotated                :: Gene; CDS; rRNA; tRNA; ncRNA;
                                                 repeat_region
            Genes (total)                     :: 2,664
            CDSs (total)                      :: 2,604
            Genes (coding)                    :: 2,373
            CDSs (with protein)               :: 2,373
            Genes (RNA)                       :: 60
            rRNAs                             :: 3, 3, 3 (5S, 16S, 23S)
            complete rRNAs                    :: 3, 3, 3 (5S, 16S, 23S)
            tRNAs                             :: 48
            ncRNAs                            :: 3
            Pseudo Genes (total)              :: 231
            CDSs (without protein)            :: 231
            Pseudo Genes (ambiguous residues) :: 0 of 231
            Pseudo Genes (frameshifted)       :: 118 of 231
            Pseudo Genes (incomplete)         :: 117 of 231
            Pseudo Genes (internal stop)      :: 13 of 231
            Pseudo Genes (multiple problems)  :: 15 of 231
            ##Genome-Annotation-Data-END##
FEATURES             Location/Qualifiers
     source          1..4635
                     /organism="Micrococcus luteus"
                     /mol_type="genomic DNA"
                     /strain="AS2"
                     /isolation_source="Industrial wastewater"
                     /db_xref="taxon:1270"
                     /geo_loc_name="Pakistan:Kala Shah Kaku"
                     /collection_date="2016-08-08"
     gene            1..438
                     /locus_tag="FDF08_03225"
     CDS             1..438
                     /locus_tag="FDF08_03225"
                     /inference="COORDINATES: similar to AA
                     sequence:RefSeq:WP_002856784.1"
                     /note="Derived by automated computational analysis using
                     gene prediction method: Protein Homology."
                     /codon_start=1
                     /transl_table=11
                     /product="DUF779 domain-containing protein"
                     /protein_id="QCP07130.1"
                     /translation="MTVPSSSAEHAPALEARPELPGETVSRVAMTPAALELIRRLLPI
                     HGPLMFHQSGGCCDGSAPMCYPAGDFTTGAADVLLGTFALPAEGDQDAVEIPFWMSAA
                     QFEYWKHTHLTLDVVDGRGSGFSVEAPEGKRFLIRSRLMAGSG"
     gene            435..1904
                     /locus_tag="FDF08_03230"
     CDS             435..1904
                     /locus_tag="FDF08_03230"
                     /inference="COORDINATES: similar to AA
                     sequence:RefSeq:WP_002856789.1"
                     /note="Derived by automated computational analysis using
                     gene prediction method: Protein Homology."
                     /codon_start=1
                     /transl_table=11
                     /product="GAF domain-containing protein"
                     /protein_id="QCP07131.1"
                     /translation="MSSTLATGAYRRAVDRAHESLDSVRLSLAPSSPTAPTGADQGLR
                     TALQGLRREVRESWLRSLGALTPAGSALDAEAAATAPAVPGQTDPATLADDDLAAARR
                     EQRLAVALPVVRRMLIHPAAEAGMLAAIGNARGHLLWVEGDRTAVRHAETMGFVAGAD
                     WSEASMGTSAPGIVLATGAPTQVSRGEHLSPRVHPWSCSAVPLTDPATGRLVGVLDLT
                     GGEDAVSHLALPLLQATVDAVHAAWRDLPAPSRGRPRGTVPTPGPSAPPSASPGPSPA
                     AAPHRHDAAAGLLRVTGHLPPTLDGVELTGRHAEILTLLAWHGPGLTGAELEVALYPE
                     ETAGPRSAPSDAPARAISLRAEVHRLRRALQDAGAPVELLSRPYRLVGEVHADLLCAR
                     EALRAGDLDRALHAAAGPVLPRSVSPGVASIRAELGEALREAVAQDADVEQLWAYLGR
                     PEARDDVELWGVALRLLPADSPRRALAVATLERIERDLA"
     gene            2027..3550
                     /locus_tag="FDF08_03235"
     CDS             2027..3550
                     /locus_tag="FDF08_03235"
                     /inference="COORDINATES: similar to AA
                     sequence:RefSeq:WP_015937949.1"
                     /note="Derived by automated computational analysis using
                     gene prediction method: Protein Homology."
                     /codon_start=1
                     /transl_table=11
                     /product="aldehyde dehydrogenase family protein"
                     /protein_id="QCP07132.1"
                     /translation="MTVYAFPGTEGAKVEFKPRYEHFIGGEWTPPVKGQYFENVTPVT
                     GKVFCEVARGTAEDIDVALDAAWKAAPAWGATSAAERALVLHRIADRMEENLEMLAVA
                     ETWDNGKAVRETLNADVPLAIDHFRYFAGAIRAQEGGLSQVDEDTVAYHFHEPLGVVG
                     QIIPWNFPLLMGVWKLAPALAAGNAVVIKPAEQTPASIMVFIELIADLLPAGVVNVVN
                     GFGLEAGKPLAQSPRIRKIAFTGETTTGRLIMQYASENIIPVTLELGGKSPNVFFEDV
                     MANDDAYWDKAQEGFTLFALNQGEVCTCPSRALVQESIAEKFLDAVVERTSRIVTGNP
                     LDTDVMMGAQASNDQLEKIISYLDIGRQEGAEVLIGGARAEMEGELAGGYYVQPTIFR
                     GDNSMRIFQEEIFGPVVSTTTFTDFDDAMRIANDTLYGLGAGVWSRNGNTAYRAGRAI
                     QAGRVWVNNYHAYPAHAAFGGYKSSGIGRENHLMMLDHYQQTKNLLVSYSEDKLGFF"
     gene            3604..4635
                     /gene="adhP"
                     /locus_tag="FDF08_03240"
     CDS             3604..4635
                     /gene="adhP"
                     /locus_tag="FDF08_03240"
                     /EC_number="1.1.1.1"
                     /inference="COORDINATES: similar to AA
                     sequence:RefSeq:WP_002856791.1"
                     /note="Derived by automated computational analysis using
                     gene prediction method: Protein Homology."
                     /codon_start=1
                     /transl_table=11
                     /product="alcohol dehydrogenase AdhP"
                     /protein_id="QCP07133.1"
                     /translation="MTTMKAAVVTQFGKEADVQEVERPTPGQHQALVKLISSGVCHTD
                     LHAMEGDWPVKPTPPFIPGHEGVGIVEEVGPDVENLKVGDMVGNAWLWRACGHCQYCR
                     TGWETLCEEQVNGGYSADGSFGEYMLVDARYAPVIPEGADPMEVGPILCAGVTVYKGL
                     KQTEVRPGQWVVISGIGGLGHIAVQYAVAMGMRVVAVDVADDKLALASRHGAELTVNA
                     NVADPSVEIQEKIGGAHGVLVTAVHPQAFGQAIAMTRRGGTIVFNGLPPGDFPAPIFD
                     IVLKGLTIRGSIVGTRQDMVEALEFYAAGKIHPTFHTRPLTEINDVFEEMRHGKIEGR
                     VVIDYAMQD"
ORIGIN      
        1 atgaccgtgc cgtcctcgtc ggcggagcac gcgcccgcgc tcgaggctcg ccccgagctg
       61 ccgggcgaga ccgtgtcccg cgtcgccatg acgcccgcgg cgctcgagct gatccgccga
      121 ctcctcccga tccatggccc gctcatgttc caccagtccg gcggctgctg cgacggctcc
      181 gcgcccatgt gctatcccgc cggcgacttc acgaccggcg ccgccgacgt cctgctgggc
      241 accttcgcgc tgccggccga gggggaccag gacgccgtgg agatcccgtt ctggatgtcc
      301 gccgcccagt tcgagtactg gaagcacacc cacctcaccc tggacgtggt ggacgggcgc
      361 ggctccggct tctccgtcga ggcgcccgag ggcaagcggt tcctgatccg ttcgcggttg
      421 atggccggct cgggatgagc tcgaccctcg ccaccggcgc ctaccgacgc gccgtggacc
      481 gggcccacga gtccctcgac tcggtccgcc tgtcgctcgc gccgtcgtcg cccaccgctc
      541 cgaccggcgc ggaccagggc ctgcgcaccg ccctccaggg gctgcggcgg gaggtccgcg
      601 agtcctggct gcgctccctc ggcgccctca cccccgccgg gtcggccctc gacgccgagg
      661 cggccgcgac cgcccccgcg gtgcccggcc agaccgaccc ggccaccctc gccgacgacg
      721 acctcgccgc cgcccgccgc gagcagcgcc tcgcggtggc cctgccggtg gtccgccgca
      781 tgctcatcca ccccgcggcc gaggccggga tgctcgccgc gatcggcaac gcgcgcggcc
      841 acctgctgtg ggtcgagggc gacaggaccg cggtgcgcca cgctgagacc atgggcttcg
      901 tggccggcgc cgactggtcc gaggcgtcca tgggcacgtc cgcccccggc atcgtcctcg
      961 cgaccggcgc ccccacgcag gtcagccgcg gcgagcacct gagcccgcgc gtgcacccgt
     1021 ggagctgttc ggccgtcccg ctcacggacc cggccaccgg gcggctcgtc ggggtcctgg
     1081 acctcacggg cggcgaggat gccgtcagcc acctcgccct gccgctgctc caggccaccg
     1141 tggacgccgt gcacgccgcc tggcgggacc tgcccgcccc gtcccggggc cgtccccgcg
     1201 gcaccgtccc gacgccgggc ccctcggctc cgccgtccgc ctcgccgggg ccgagccccg
     1261 ccgccgcacc gcaccgccat gacgccgccg cgggcctgct gcgcgtcacc ggccacctgc
     1321 cgcccacgct ggacggggtc gagctcaccg gccggcacgc tgagatcctc accctcctcg
     1381 cgtggcacgg cccgggcctg accggcgccg agctcgaggt cgcgctgtat ccggaggaga
     1441 ccgccgggcc ccggtccgcg ccgagcgacg cccccgcccg tgccatctcg ctgcgcgccg
     1501 aggtgcatcg actccgccgg gcactgcagg acgcgggggc gccggtggag ctgctctccc
     1561 gaccgtaccg gctcgtgggg gaggtgcacg cggacctgct gtgcgcgcgg gaggcgctgc
     1621 gcgccgggga cctggaccgt gcgctgcacg cggcggccgg gccggtgctg ccgcggtcgg
     1681 tgtcccccgg cgtcgcctcg atccgcgcgg agctggggga ggccctgcgc gaggccgtcg
     1741 cccaggacgc ggatgtcgag cagctctggg cctacctggg ccgccctgag gcccgcgacg
     1801 acgtcgagct ctggggtgtc gccctgcgtc tgctgccggc ggactcgccg cggcgcgcgc
     1861 tcgccgtggc caccctcgag cggatcgagc gggacctggc ctgacccggc ccgcccctca
     1921 ctggcactcg actgcaacct tcgtgcaacc tccttgtgac tagcgtcaca gctacggcag
     1981 ggcgccaccc ggcgccgagg caaccgcagg caaaggagcc agcaccatga ccgtctacgc
     2041 attccccggg accgagggag ccaaggtcga gttcaagccc cgctacgagc acttcatcgg
     2101 cggagagtgg acgcccccgg tcaagggcca gtacttcgag aacgtcacgc ccgtgacggg
     2161 caaggtgttc tgcgaggtcg cccgcggcac ggccgaggac atcgacgtcg ccctcgacgc
     2221 cgcctggaag gccgccccgg cctggggcgc cacctcggcg gccgagcggg cgctcgtgct
     2281 gcaccgcatc gcggaccgca tggaggagaa cctcgagatg ctggcggtcg cggagacgtg
     2341 ggacaacggc aaggccgtcc gggagaccct caacgcggac gtcccgctgg ccatcgacca
     2401 cttccggtac ttcgccggcg cgatccgcgc gcaggagggc ggcctgtccc aggtggacga
     2461 ggacaccgtc gcgtaccact tccacgagcc gctcggcgtg gtcggccaga tcatcccgtg
     2521 gaacttcccg ctgctgatgg gggtgtggaa gctggcgccc gcgctggccg cgggcaacgc
     2581 cgtcgtgatc aagcccgccg agcagacccc ggcctcgatc atggtgttca tcgagctgat
     2641 cgcggacctg ctgccggccg gcgtcgtcaa cgtggtcaac ggcttcggcc tcgaggccgg
     2701 caagccgctc gcgcagtcgc cgcgcatccg caagatcgcg ttcacgggcg agacgacgac
     2761 gggccggctg atcatgcagt acgcctcgga gaacatcatc ccggtgaccc tggagctggg
     2821 cggcaagtcg cccaacgtct tcttcgagga cgtcatggcg aacgacgacg cctactggga
     2881 caaggcgcag gagggcttca ccctgttcgc gctgaaccag ggcgaggtct gcacgtgccc
     2941 gtcgcgtgcg ctcgtgcagg agtcgatcgc ggagaagttc ctcgacgccg tcgtggagcg
     3001 gacctcgcgc atcgtgaccg gcaaccccct cgacacggac gtgatgatgg gcgcccaggc
     3061 ctccaacgac cagctcgaga agatcatctc ctacctggac atcggccgtc aggagggcgc
     3121 cgaggtgctg atcggcggcg cccgcgccga gatggagggc gagctggccg gcggctacta
     3181 cgtgcagccc acgatcttcc gcggggacaa ctcgatgcgc atcttccagg aggagatctt
     3241 cgggccggtg gtctcgacga ccacgttcac cgacttcgac gacgccatgc ggatcgccaa
     3301 cgacacgctc tacgggctcg gcgccggcgt gtggtcccgg aacggcaaca ccgcctaccg
     3361 cgcgggccgg gcgatccagg ccggccgcgt gtgggtgaac aactaccacg cctacccggc
     3421 ccacgccgcg ttcggcgggt acaagtcctc cggcatcggc cgcgagaacc acctgatgat
     3481 gctcgaccac taccagcaga ccaagaacct gctcgtctcc tactccgagg acaagctcgg
     3541 gttcttctga gccgacgccg gcactgcacg accccctccc cactccacga aaggtgatcc
     3601 cccatgacca cgatgaaggc agccgtcgtc acccagttcg gcaaagaggc cgacgtccag
     3661 gaggtcgagc gcccgacgcc cggccagcac caagcgctcg tgaagctcat ctcctcgggc
     3721 gtctgtcaca cggacctgca cgcgatggag ggcgactggc cggtgaagcc gaccccgccg
     3781 ttcatcccgg gccacgaggg cgtgggcatc gtcgaggagg tcggacccga cgtcgagaac
     3841 ctcaaggtcg gggacatggt cggcaacgcg tggctgtggc gagcgtgcgg ccactgccag
     3901 tactgccgca ccgggtggga gaccctgtgc gaggagcagg tcaacggcgg ctactccgca
     3961 gacggttcgt tcggtgagta catgctcgtg gacgcccgct acgcgcccgt gatccccgag
     4021 ggcgcggacc cgatggaggt cggcccgatc ctgtgcgccg gcgtcacggt gtacaagggg
     4081 ctgaagcaga ccgaggtgcg gcccgggcag tgggtcgtga tctccggcat cggcggcctg
     4141 gggcacatcg cggtgcagta cgccgtggcg atgggcatgc gcgtggtggc cgtggacgtc
     4201 gcggacgaca agctggcgct cgcctcccgg cacggcgcgg agctgaccgt gaacgcgaac
     4261 gtcgcggacc cctccgtgga gatccaggag aagatcggcg gcgcccacgg cgtgctcgtc
     4321 acggccgtgc acccgcaggc gttcggccag gccatcgcga tgacccgccg cggcggcacc
     4381 atcgtgttca acggcctgcc cccgggcgac ttccccgccc cgatcttcga catcgtcctc
     4441 aagggcctga ccatccgcgg ttcgatcgtg ggcacccggc aggacatggt cgaggcactc
     4501 gagttctacg cggccgggaa gatccacccg acgttccaca cccgtccgct caccgagatc
     4561 aacgacgtgt tcgaggagat gcgccacggc aagatcgagg gccgcgtcgt catcgactac
     4621 gcgatgcagg actga
//
