# Supplementary material for: NAD-dependent dehydrogenases enable efficient growth of Paracoccus denitrificans on the PET monomer ethylene glycol
Source: Nat Commun. 2025 Jul 1;16:5845. doi: 10.1038/s41467-025-61056-x (PMC12214560; doi:10.1038/s41467-025-61056-x)
Supplement: Supplementary file 6 — Supplementary Data 3 [file 41467_2025_61056_MOESM6_ESM.zip › Paracidovorax avenae strain T10_61.gb]

LOCUS       NZ_LJGO01000099         5769 bp    DNA     linear   CON 16-JUN-2024
DEFINITION  Paracidovorax avenae strain T10_61 contig099, whole genome shotgun
            sequence.
ACCESSION   NZ_LJGO01000099 REGION: 2584..8352
VERSION     NZ_LJGO01000099.1
DBLINK      BioProject: PRJNA224116
            BioSample: SAMN04009978
            Assembly: GCF_001282395.1
KEYWORDS    WGS; RefSeq.
SOURCE      Paracidovorax avenae
  ORGANISM  Paracidovorax avenae
            Bacteria; Pseudomonadota; Betaproteobacteria; Burkholderiales;
            Comamonadaceae; Paracidovorax.
REFERENCE   1  (bases 1 to 5769)
  AUTHORS   Fontana,P.D., Fontana,C.A., Bassi,D., Puglisi,E., Salazar,S.M.,
            Vignolo,G.M. and Coccocelli,P.S.
  TITLE     Genome Sequence of Acidovorax avenae Strain T10_61 Associated with
            Sugarcane Red Stripe in Argentina
  JOURNAL   Genome Announc 4 (1), e01669-15 (2016)
   PUBMED   26847889
  REMARK    Erratum:[Genome Announc. 2016 Mar 17;4(2):e00202-16. doi:
            10.1128/genomeA.00202-16. PMID: 26988059]
            Publication Status: Online-Only
REFERENCE   2  (bases 1 to 5769)
  AUTHORS   Fontana,P.D., Fontana,C.A., Puglisi,E., Bassi,D., Salazar,S.M.,
            Vignolo,G.M. and Coccocelli,P.S.
  TITLE     Direct Submission
  JOURNAL   Submitted (04-SEP-2015) Sugarcane biotechnology, INTA, Ruta 301 Km
            32, Famailla, Tucuman 4132, Argentina
COMMENT     REFSEQ INFORMATION: The reference sequence is identical to
            LJGO01000099.1.
            The annotation was added by the NCBI Prokaryotic Genome Annotation
            Pipeline (PGAP). Information about PGAP can be found here:
            https://www.ncbi.nlm.nih.gov/genome/annotation_prok/
            
            ##Genome-Assembly-Data-START##
            Assembly Method        :: Velvet v. 1.1.04
            Genome Representation  :: Full
            Expected Final Version :: Yes
            Genome Coverage        :: 130.0x
            Sequencing Technology  :: Illumina MiSeq
            ##Genome-Assembly-Data-END##
            
            ##Genome-Annotation-Data-START##
            Annotation Provider               :: NCBI RefSeq
            Annotation Name                   :: GCF_001282395.1-RS_2024_06_16
            Annotation Date                   :: 06/16/2024 19:28:29
            Annotation Pipeline               :: NCBI Prokaryotic Genome
                                                 Annotation Pipeline (PGAP)
            Annotation Method                 :: Best-placed reference protein
                                                 set; GeneMarkS-2+
            Annotation Software revision      :: 6.7
            Features Annotated                :: Gene; CDS; rRNA; tRNA; ncRNA
            Genes (total)                     :: 5,165
            CDSs (total)                      :: 5,104
            Genes (coding)                    :: 5,006
            CDSs (with protein)               :: 5,006
            Genes (RNA)                       :: 61
            rRNAs                             :: 2, 2, 2 (5S, 16S, 23S)
            complete rRNAs                    :: 2, 2, 2 (5S, 16S, 23S)
            tRNAs                             :: 52
            ncRNAs                            :: 3
            Pseudo Genes (total)              :: 98
            CDSs (without protein)            :: 98
            Pseudo Genes (ambiguous residues) :: 0 of 98
            Pseudo Genes (frameshifted)       :: 24 of 98
            Pseudo Genes (incomplete)         :: 74 of 98
            Pseudo Genes (internal stop)      :: 9 of 98
            Pseudo Genes (multiple problems)  :: 9 of 98
            CRISPR Arrays                     :: 2
            ##Genome-Annotation-Data-END##
FEATURES             Location/Qualifiers
     source          1..5769
                     /organism="Paracidovorax avenae"
                     /mol_type="genomic DNA"
                     /submitter_seqid="contig099"
                     /strain="T10_61"
                     /isolation_source="plant"
                     /host="sugarcane"
                     /db_xref="taxon:80867"
                     /geo_loc_name="Argentina: Tucuman"
                     /lat_lon="27.01 S 65.22 W"
                     /collection_date="2009-01"
     gene            1..2130
                     /locus_tag="AOG77_RS08785"
     CDS             1..2130
                     /locus_tag="AOG77_RS08785"
                     /inference="COORDINATES: similar to AA
                     sequence:RefSeq:WP_013594447.1"
                     /note="Derived by automated computational analysis using
                     gene prediction method: Protein Homology."
                     /codon_start=1
                     /transl_table=11
                     /product="sigma-54-dependent Fis family transcriptional
                     regulator"
                     /protein_id="WP_053843637.1"
                     /translation="MQSSLHGGEASQAAAFAPLPSARVIAESHERSRSFGLQRHASAD
                     LQPLAPDALAWAVARNDALCAHALPVMETLSAQIAGTQSMVLLTDAQGVVLHALGDEE
                     FLGRAHRVALRPGGTWSERSKGTNAIGTALALGDAVQVNGDEHFLAANQFLTCSCAPI
                     CDPLGQVIGALDVSGDRHQQSAHTLALVRMSARMVENHLFGKVYEDAVRLRFHARPEF
                     LGTLVEGLAAFTPEGRFLAANRSGQFQLGMSANALQAQTFPSLFGMPMSALLAHARGA
                     MPRPLQLALPGGVVVNAMVEFRPKGAAALGWMVQGRDEDAPTAAPAAPASATATRPRP
                     VAPVPAGGPRLSGLRYLDTGDAHLAQVIDRVSRVVGSDMPMLILGETGTGKELLARAI
                     HQDGPRARGPFVAVNCASIPETLIEAELFGYEEGAFTGARRKGSVGKIAQAHGGTLFL
                     DEIGDMPLAMQARLLRVLQERTVAPLGSARQIPVDVHVLCATHRNLRDMMARGVFRDD
                     LYYRLNGLVVRLPALRERSDLRVIVQRLLQAQDRERAAEASAPGWPRPRRTAPLRVSP
                     QAMELFLRHCWPGNLRQLSNALRTAALMAGDADEIDIGHLPEDLFDEVPPAAASAAPV
                     PAGPQGDALSGASALEAGPCPPGRSAAHRPEPAAVRSWDETVEDALRHALSVHGGNVS
                     AVARALGVSRNTVYRRLKAMDGTAAHH"
     gene            complement(2147..2542)
                     /locus_tag="AOG77_RS08790"
     CDS             complement(2147..2542)
                     /locus_tag="AOG77_RS08790"
                     /inference="COORDINATES: similar to AA
                     sequence:RefSeq:WP_013594448.1"
                     /note="Derived by automated computational analysis using
                     gene prediction method: Protein Homology."
                     /codon_start=1
                     /transl_table=11
                     /product="hypothetical protein"
                     /protein_id="WP_053843638.1"
                     /translation="MRYLLGLAGLAVGIVAWGIVLNLSASGLPYVGEGNALLAWLIYS
                     PALLCLVPLACLKLQHDGVAAIWLFAIAPIAGLLNAAVAVFASTGDRGSLIVVGVLSV
                     LWACPVGRLAWGALVKRKVSGRQAEQWPD"
     gene            complement(2553..2975)
                     /locus_tag="AOG77_RS08795"
     CDS             complement(2553..2975)
                     /locus_tag="AOG77_RS08795"
                     /inference="COORDINATES: similar to AA
                     sequence:RefSeq:WP_013594449.1"
                     /note="Derived by automated computational analysis using
                     gene prediction method: Protein Homology."
                     /codon_start=1
                     /transl_table=11
                     /product="DUF779 domain-containing protein"
                     /protein_id="WP_053843639.1"
                     /translation="MTTTAPPVSAPPGSATRVSATPEAVALIERLQAQHGPLMFHQSG
                     GCCDGSAPMCFARGEFMLGDSDVLLGEIAGTPFYMSESQFAYWEHTHLIIDAVPGNGG
                     MFSLERPTGLRFLTRSRLYSDAEWAAIEALGPPPRGAA"
     gene            complement(3095..4129)
                     /gene="adhP"
                     /locus_tag="AOG77_RS08800"
     CDS             complement(3095..4129)
                     /gene="adhP"
                     /locus_tag="AOG77_RS08800"
                     /EC_number="1.1.1.1"
                     /inference="COORDINATES: similar to AA
                     sequence:RefSeq:WP_011796299.1"
                     /note="Derived by automated computational analysis using
                     gene prediction method: Protein Homology."
                     /codon_start=1
                     /transl_table=11
                     /product="alcohol dehydrogenase AdhP"
                     /protein_id="WP_013594450.1"
                     /translation="MLPKTMKAAVVREFGKPLTIEEAPVPTPADDQILVKIEASGVCH
                     TDLHAAEGDWPVKPNPPFIPGHEGVGFVAAIGRNVKHVKEGDRVGVPWLHSACGCCTH
                     CLGGWETLCESQSNTGYSVNGGFADYALADPNFVGHLPKDVGFVDIAPVLCAGVTVYK
                     GLKVTDTKPGDWVVISGIGGLGHMAVQYAKAMGLNVAAVDVEDDKLELAKKLGASVTV
                     NAKTTDPAAYLQKEIGGAHGALVTAVSPKAFEQALGMVRRGGTVSLNGLPPGNFPLPI
                     FDMVLRGVTVRGSIVGTRLDLQESLDFAARGQVKATVATEKLENINDVFARMHKGQIQ
                     GRIVLDMAAH"
     gene            complement(4249..5769)
                     /gene="adh"
                     /locus_tag="AOG77_RS08805"
     CDS             complement(4249..5769)
                     /gene="adh"
                     /locus_tag="AOG77_RS08805"
                     /EC_number="1.2.1.3"
                     /inference="COORDINATES: similar to AA
                     sequence:RefSeq:WP_017878477.1"
                     /note="Derived by automated computational analysis using
                     gene prediction method: Protein Homology."
                     /codon_start=1
                     /transl_table=11
                     /product="aldehyde dehydrogenase"
                     /protein_id="WP_013594451.1"
                     /translation="MDMAEIANLGIANPYKKQYGNYIGGQWVPPVDGQYFENSSPING
                     QVFTSVPRSNDKDVNAALDAAHKAKAAWGKTSTTDRANILLKIADRMEANLLTIAVAE
                     TIDNGKPLRETMAADIPLAIDHFRYFAGAVRAQEGGISEIDHDTMAYHFHEPLGVVGQ
                     IIPWNFPILMAVWKLAPALAAGNCVVLKPAEQTPASILVLLEMIGDLLPAGVLNVVNG
                     FGLEAGKPLASSNRIAKIAFTGETTTGRLIMQYASQNIIPVTLELGGKSPNIFFEDVM
                     SADDAFFDKALEGFAMFALNQGEVCTCPSRVLIQESIYDRFMERALKRVAAITQGHPL
                     DKGTMIGAQASQEQLEKILSYLDLGKKEGAECLIGGERNMLGGDLAGGYYVKPTVFKG
                     HNKMRIFQEEIFGPVVSVTTFKTEEEALEIANDTLYGLGAGVWSRDGARAFRMGRGIQ
                     AGRVWTNCYHAYPAHAAFGGYKQSGIGRENHKMMLDHYQQTKNLLVSYSPNKLGFF"
ORIGIN      
        1 atgcagagct ccctccatgg cggggaggcg tcgcaggccg ccgccttcgc gccgctgcct
       61 tcggcccgcg tgatcgccga gtcgcacgag cgctcccgct ccttcggcct gcaacggcac
      121 gcgtccgccg acctccagcc cctggcgccc gacgcgctcg cctgggccgt ggcgcgcaac
      181 gacgcgctct gcgcgcatgc gctcccggtc atggaaaccc tctcggccca gatcgcgggc
      241 acgcagagca tggtgctgct caccgacgcg cagggcgtgg tgctgcacgc cctgggcgac
      301 gaggaattcc tcgggcgcgc gcaccgggtc gcgctgcggc ccgggggcac ctggtccgag
      361 cgcagcaagg gcacgaatgc catcggtacg gccctggccc tgggcgatgc agtgcaggtg
      421 aacggcgacg agcatttcct ggccgccaac cagttcctca cctgctcctg cgcacccatc
      481 tgcgatccgc tggggcaggt gatcggcgcg ctggacgtga gcggcgaccg ccaccagcag
      541 agtgcccaca cgctggccct ggtgcgcatg tccgcgcgca tggtcgagaa ccatctcttc
      601 ggcaaggtct atgaggacgc cgtgcggctg cgcttccatg cgcgcccgga gttcctgggc
      661 acgctggtgg aggggctggc cgcgttcacg ccggagggcc gcttcctcgc ggccaaccgc
      721 agcgggcagt tccagctcgg catgtcggcg aacgcattgc aggcgcagac cttcccgtcg
      781 ctcttcggca tgccgatgag cgcgctgctg gcccatgcgc gcggcgccat gccgcggccg
      841 ctgcagctcg cgctgccggg cggggtggtg gtcaatgcga tggtggagtt tcgcccgaag
      901 ggggcggcgg ccctcggctg gatggtgcag gggcgcgacg aggatgcgcc cacggccgcg
      961 cccgctgccc cagcttccgc cacggccacc cggccgcggc ccgtcgcccc ggtgccggcc
     1021 ggcggtccgc gcctgtccgg cctgcgctac ctggatacgg gcgatgcgca cctggcgcag
     1081 gtgatcgacc gcgtctcgcg cgtggtgggc agcgacatgc ccatgctcat cctcggcgag
     1141 accggcacgg gcaaggaact gctggcccgt gccatccacc aggacggccc gcgcgcgcgc
     1201 gggcccttcg tggcggtgaa ctgcgcatcg atcccggaaa cactgatcga ggcggaactg
     1261 ttcggctacg aggagggcgc cttcacgggc gcgcggcgca agggcagcgt gggcaagatc
     1321 gcccaggccc acggcggcac gctgttcctg gacgagatcg gcgacatgcc gcttgccatg
     1381 caggcccggc tgctgcgcgt gctgcaggag cgcaccgtgg cgccgctcgg ctcggcgcgg
     1441 cagatcccgg tggatgtgca cgtgctttgc gccacccacc ggaacctgcg cgacatgatg
     1501 gcccgggggg tgttccgcga cgatctctac taccggctca acgggctggt ggtgcgcctg
     1561 ccggcgctgc gcgagcgctc ggacctgcgc gtcatcgtgc agcgcctcct gcaggcgcag
     1621 gaccgcgagc gggctgccga agcctccgcg cccgggtggc cgcggccgcg ccggacggca
     1681 cccctgcggg tctcgccgca ggccatggag ctgttcctgc ggcactgctg gccgggcaac
     1741 ctccgccagc tctcgaatgc gctgcgcacg gcggcgctga tggccggcga tgcggacgag
     1801 atcgacatcg ggcatctgcc ggaggacctg ttcgacgaag ttcctcctgc tgccgcttcc
     1861 gcggccccgg tgcccgcagg tccccagggc gatgccttgt ccggggcgtc ggcgttggag
     1921 gccgggccat gcccgccggg ccgcagcgct gcacaccggc ccgagccggc cgcggtgcgt
     1981 tcatgggacg agaccgtgga agatgcgctg cgccatgcgc tgtcggtgca tggcggcaat
     2041 gtgtccgccg tggcgcgggc gttgggggta tcgcgcaata cggtgtaccg gcggctgaag
     2101 gccatggacg ggacggccgc ccatcattga tggccgggcg atggtgtcag tcgggccatt
     2161 gctcggcttg gcgtcccgat actttccttt tcacgagcgc accccatgcc aggcgtccaa
     2221 cggggcaggc ccagaggacg gacaagaccc ccacgacaat cagcgatccg cgatcgcccg
     2281 tgctcgcaaa aacggcgacg gcggcattga gcagccccgc gatgggcgcg atggcgaaca
     2341 gccagatcgc ggccaccccg tcgtgctgga gcttcaggca ggcgagcggc acgaggcaaa
     2401 gaagggcggg gctgtagatc agccaggcca gcagggcatt gccttcaccg acgtagggca
     2461 gtccgcttgc cgagaggttc aggacgattc cccatgccac gatcccgacg gccaggcccg
     2521 ccaatccgag cagataccgc atgggacgtc cgtcaagccg ccccgcgcgg cggcggcccc
     2581 agcgcctcga tggccgccca ttcggcatcg ctgtagagcc gcgagcgggt gaggaaccgc
     2641 agccccgtgg gccgctccag cgagaacatg ccgccgttgc cgggcacggc atcgatgatc
     2701 aggtgcgtgt gttcccagta ggcgaactgg gattcgctca tgtagaaggg cgtgcccgcg
     2761 atctcgccga gcagcacgtc ggaatcaccg agcatgaatt cgccgcgggc gaagcacatg
     2821 ggcgcgctgc catcgcagca gccgccggac tggtggaaca tgagcgggcc gtgttgagcc
     2881 tgcagtcgct cgatgagggc gacggcctcg ggcgtggccg agacacgggt tgcggaaccg
     2941 ggaggtgcgg aaacgggggg cgcggtcgtc gtcatgcggt gtctcctgtc atggggtctg
     3001 cgcttcgtgc agtgtgcccg aagcgcagcg gcggcgcccg ccctgcggca gcccacgccc
     3061 tgcgccagtg cgcagagcgt gtccgccgag gtcgtcagtg cgccgccatg tccagcacga
     3121 tgcggccctg gatctggccc ttgtgcatgc gcgcgaacac gtcgttgatg ttctccagct
     3181 tctcggtcgc cacggtggcc ttgacctggc cgcgggccgc gaagtccagc gattcctgca
     3241 ggtccaggcg cgtgccgacg atggagccgc gcacggtcac gccgcgcagc accatgtcga
     3301 agatgggcag cgggaagttg ccgggtggca ggccgttgag cgacacggtg ccgccccggc
     3361 gcaccatgcc cagcgcctgc tcgaaggcct tgggcgagac ggccgtgacc agcgcgccat
     3421 gggcgccgcc gatctccttt tgcaggtagg cggccgggtc ggtggtcttc gcgttcaccg
     3481 tcacgctggc gccgagtttt ttcgccagtt cgagcttgtc gtcttccacg tccacggccg
     3541 ccacgttcag gcccatggcc ttggcgtact gcacggccat gtggcccagg ccgccgatgc
     3601 cggagatgac cacccagtcg cccggcttgg tgtccgtcac cttcaggccc ttgtacacgg
     3661 tcacgcccgc gcacagcacg ggagcgatgt ccacgaagcc gacgtccttg ggcaggtggc
     3721 ccacgaagtt ggggtcggcc agcgcgtagt cggcaaagcc gccgttgacc gaatagccgg
     3781 tgttgctctg cgattcgcac agggtttccc agccgcccag gcagtgggtg cagcagccgc
     3841 aggccgaatg cagccacggc acgcccacgc ggtcgccttc cttcacgtgc ttcacgttcc
     3901 tgccgatggc cgcgacgaaa cccacgccct cgtggccggg aatgaacggc gggttgggct
     3961 tgacgggcca gtcgccttcg gcggcgtgca ggtcggtgtg gcagacgccg gaggcctcga
     4021 tcttcacgag gatctggtca tcggcgggcg tcgggaccgg ggcttcctcg atggtgaggg
     4081 gcttgccgaa ttcgcgcacg acggcggctt tcatggtctt gggaagcatg gaacgggaat
     4141 cctttcttgt gtcggaaggg ttggaacctc gagaaggttc tcaacgggga gggctggctt
     4201 ccaccatatg ccgccctccc tcggtcgctg ctgatgcagg tcaagccgtc agaagaagcc
     4261 cagcttgttc gggctgtagc tcacgagcag gttcttggtc tgctggtagt ggtcgagcat
     4321 catcttgtgg ttctcgcggc cgatgccgga ctgcttgtag ccgccgaagg ccgcatgcgc
     4381 ggggtaggcg tggtagcagt tggtccacac gcggccggcc tggatgccgc ggcccatgcg
     4441 gaaggcgcgt gccccgtcgc ggctccacac gccggcgccc aggccgtaga gcgtgtcgtt
     4501 ggcgatctcc agcgcttcct cctcggtctt gaaggtggtg acggacacca ccgggccgaa
     4561 gatctcttcc tggaagatgc gcatcttgtt gtggcccttg aacaccgtgg gcttgacgta
     4621 gtagccgccg gccaggtcgc cgccgagcat gttgcgttcg ccgccgatca ggcattcggc
     4681 gccttccttc ttgcccaggt cgaggtacga gaggatcttc tccagttgct cctgcgaggc
     4741 ctgcgcgccg atcatggtgc ccttgtcgag cgggtggccc tgggtgatgg cggccacgcg
     4801 cttcagggcg cgttccatga agcggtcgta gatcgattcc tggatcagca cgcggctggg
     4861 gcaggtgcag acctcgccct ggttcagcgc gaacatggcg aagccttcca gcgccttgtc
     4921 gaagaaggcg tcgtcggcgc tcatcacatc ctcgaagaag atgttggggc tcttgccgcc
     4981 cagctccagc gtgaccggga tgatgttctg gctggcgtac tgcatgatga gccggccggt
     5041 ggtggtctcg cccgtgaagg cgatcttcgc gatgcggttg ctggaggcca gcggcttgcc
     5101 ggcctccagg ccgaagccgt tgaccacgtt cagcacgccg gcgggcagca ggtcgccgat
     5161 catctcgagc aggaccagga tggaggccgg cgtctgctcc gcgggcttga gcaccacgca
     5221 gttgccggca gccagggcgg gtgccagctt ccagaccgcc atcaggatgg ggaagttcca
     5281 gggaatgatc tggcccacga cgcccagcgg ctcgtggaag tggtaggcca tggtgtcatg
     5341 gtcgatctcg ctgatgccgc cttcctgcgc ccgcacggcg cccgcgaagt agcggaagtg
     5401 gtcgatggcc agggggatgt cggccgccat ggtctcgcgc agcggcttgc cgttgtcgat
     5461 ggtttcggcc accgcgatgg tcagcaggtt ggcttccatg cggtcggcga tcttcagcag
     5521 gatgttggcc cggtccgtcg tggaggtctt gccccaggcc gccttggcct tgtgcgcggc
     5581 gtccagcgcg gcgttcacgt ccttgtcgtt ggaacgcggc accgaggtga acacctggcc
     5641 gttgatgggc gagctgttct cgaagtactg gccgtccacc ggggggaccc actggccgcc
     5701 gatgtagttg ccgtactgct tcttgtaggg gttggcgatg ccgaggttgg cgatttctgc
     5761 catgtccat
//
