# Supplementary material for: NAD-dependent dehydrogenases enable efficient growth of Paracoccus denitrificans on the PET monomer ethylene glycol
Source: Nat Commun. 2025 Jul 1;16:5845. doi: 10.1038/s41467-025-61056-x (PMC12214560; doi:10.1038/s41467-025-61056-x)
Supplement: Supplementary file 6 — Supplementary Data 3 [file 41467_2025_61056_MOESM6_ESM.zip › Paracoccus aminovorans strain HPD-2.gb]

LOCUS       NZ_KQ955208             4090 bp    DNA     linear   CON 17-JUL-2023
DEFINITION  Paracoccus aminovorans strain HPD-2 Scaffold1, whole genome shotgun
            sequence.
ACCESSION   NZ_KQ955208 REGION: 1346127..1350216
VERSION     NZ_KQ955208.1
DBLINK      BioProject: PRJNA224116
            BioSample: SAMN04246163
            Assembly: GCF_001546115.1
KEYWORDS    WGS; RefSeq.
SOURCE      Paracoccus aminovorans
  ORGANISM  Paracoccus aminovorans
            Bacteria; Pseudomonadota; Alphaproteobacteria; Rhodobacterales;
            Paracoccaceae; Paracoccus.
REFERENCE   1  (bases 1 to 4090)
  AUTHORS   Ren,G.
  TITLE     Direct Submission
  JOURNAL   Submitted (08-NOV-2015) Key Laboratory of Soil Environment and
            Pollution Remediation, Institute of Soil Science, Chinese Academy
            of Sciences, East Beijing Road No. 71, Nanjing, Jiangsu 210008,
            China
COMMENT     REFSEQ INFORMATION: The reference sequence is identical to
            KQ955208.1.
            The annotation was added by the NCBI Prokaryotic Genome Annotation
            Pipeline (PGAP). Information about PGAP can be found here:
            https://www.ncbi.nlm.nih.gov/genome/annotation_prok/
            
            ##Genome-Assembly-Data-START##
            Assembly Method        :: SOAPdenovo v. 11.0
            Genome Representation  :: Full
            Expected Final Version :: No
            Genome Coverage        :: 210.0x
            Sequencing Technology  :: Illumina HiSeq
            ##Genome-Assembly-Data-END##
            
            ##Genome-Annotation-Data-START##
            Annotation Provider               :: NCBI RefSeq
            Annotation Date                   :: 07/17/2023 00:53:54
            Annotation Pipeline               :: NCBI Prokaryotic Genome
                                                 Annotation Pipeline (PGAP)
            Annotation Method                 :: Best-placed reference protein
                                                 set; GeneMarkS-2+
            Annotation Software revision      :: 6.5
            Features Annotated                :: Gene; CDS; rRNA; tRNA; ncRNA
            Genes (total)                     :: 4,595
            CDSs (total)                      :: 4,534
            Genes (coding)                    :: 4,359
            CDSs (with protein)               :: 4,359
            Genes (RNA)                       :: 61
            rRNAs                             :: 4, 2, 2 (5S, 16S, 23S)
            complete rRNAs                    :: 4, 1 (5S, 16S)
            partial rRNAs                     :: 1, 2 (16S, 23S)
            tRNAs                             :: 50
            ncRNAs                            :: 3
            Pseudo Genes (total)              :: 175
            CDSs (without protein)            :: 175
            Pseudo Genes (ambiguous residues) :: 0 of 175
            Pseudo Genes (frameshifted)       :: 99 of 175
            Pseudo Genes (incomplete)         :: 115 of 175
            Pseudo Genes (internal stop)      :: 31 of 175
            Pseudo Genes (multiple problems)  :: 57 of 175
            ##Genome-Annotation-Data-END##
FEATURES             Location/Qualifiers
     source          1..4090
                     /organism="Paracoccus aminovorans"
                     /mol_type="genomic DNA"
                     /submitter_seqid="Scaffold1"
                     /strain="HPD-2"
                     /isolation_source="PAHs polluted soil"
                     /db_xref="taxon:34004"
                     /country="China: Jiangsu, Wuxi"
                     /lat_lon="31.6 N 120.46666666 E"
                     /collection_date="2004-10-29"
     gene            1..972
                     /locus_tag="ASV56_RS06955"
     CDS             1..972
                     /locus_tag="ASV56_RS06955"
                     /inference="COORDINATES: similar to AA
                     sequence:RefSeq:WP_017998687.1"
                     /GO_function="GO:0043565 - sequence-specific DNA binding
                     [Evidence IEA]"
                     /note="Derived by automated computational analysis using
                     gene prediction method: Protein Homology."
                     /codon_start=1
                     /transl_table=11
                     /product="helix-turn-helix domain-containing protein"
                     /protein_id="WP_062561339.1"
                     /translation="MPERHEDRVASASQSPGAVTRLAASWRRSMVKHGLDPARPPQLR
                     RLTARELAERRGRLDEFIAVARPQLDQLFQLVCPTGCNVLLTDATGIVLEQRANAADA
                     GVFRDWGLCAGTDWSEQAEGTNGIGTCLAEGRQVTIHRDEHFYTRNTGLSCMDAPIWG
                     PDGRLIAALDVSSARSDHTERWNALIAAQVAHSARAIEAAFFRVSFPGARIIAAQAEG
                     AEDATLLIAVDKDDLAIGANRAARRAFGLEREGRLRPRPASDLLGRDDEATGFEKAER
                     AAVIRALARAEGNVSAAARALGVGRATLYRRMQRLGISENPGRLSRP"
     gene            1078..2604
                     /locus_tag="ASV56_RS06960"
     CDS             1078..2604
                     /locus_tag="ASV56_RS06960"
                     /EC_number="1.2.1.3"
                     /inference="COORDINATES: similar to AA
                     sequence:RefSeq:WP_011748649.1"
                     /note="Derived by automated computational analysis using
                     gene prediction method: Protein Homology."
                     /codon_start=1
                     /transl_table=11
                     /product="aldehyde dehydrogenase"
                     /protein_id="WP_062561340.1"
                     /translation="MPNDQTHDFKGVNVLPFAKRYDNYIGGTWVAPKSGKYFTNTTPI
                     TGAEIGEIARSNADDIEAALDAAHAAKDKWGHTAPAERSNILLRIADRMEQNLELLAT
                     AETWDNGKPIRETMAADVPLAIDHFRYFAGVLRSQEGSISEIDSETIAYHFHEPLGVV
                     GQIIPWNFPLLMACWKLAPALAAGNCVVIKPAEQTPASIMVWIDLIGDLLPPGVLNVV
                     NGFGLEAGKPLASNPRIAKIAFTGETSTGRLIMQYAAENLIPVTLELGGKSPNIFFAD
                     VAREDDDFFDKALEGFAMFALNQGEVCTCPSRVLIQESIYDRFMERAVKRVEAIKQGD
                     PRDAATMIGAQASSEQKEKILSYLDIGKKEGAEVLTGGAAADLGGELSGGFYIQPTIF
                     RGHNKMRIFQEEIFGPVVSVTTFKDEAEALSIANDTLYGLGSGVWSRDANTCFRMGRG
                     IKAGRVWTNCYHAYPAHAAFGGYKQSGIGRETHKMMLDHYQQTKNMLVSYSPKKLGFF
                     "
     gene            2699..3733
                     /gene="adhP"
                     /locus_tag="ASV56_RS06965"
     CDS             2699..3733
                     /gene="adhP"
                     /locus_tag="ASV56_RS06965"
                     /EC_number="1.1.1.1"
                     /inference="COORDINATES: similar to AA
                     sequence:RefSeq:WP_011748650.1"
                     /note="Derived by automated computational analysis using
                     gene prediction method: Protein Homology."
                     /codon_start=1
                     /transl_table=11
                     /product="alcohol dehydrogenase AdhP"
                     /protein_id="WP_062561341.1"
                     /translation="MAKTMKAAVVREFGKPLTIDEVPIPEPGPGMIQVKIAASGVCHT
                     DLHAAEGDWPVKPNPPFIPGHEGVGYVSAVGAGVRHVKEGDRVGVPWLYTACGYCRHC
                     LGGWETLCESQQNTGYSVNGGFADYVVADPNYVGHLPKSVDFLEIAPVLCAGVTVYKG
                     LKVTDTKPGDWVVISGIGGLGHMAVQYAKAMGLNVAAVDIDDAKLELARKLGATLTVN
                     AATDPDPAGTIRRQTDGGARGALVTAVGRKAFEQAIGMVGRGGTVALNGLPPGDFPLD
                     IFGMVLNGITVRGSIVGTRLDLQESLDFAAEGKVKATIQTARLEDINDIFAQMHKGQI
                     EGRMVLDMTA"
     gene            3749..4090
                     /locus_tag="ASV56_RS06970"
     CDS             3749..4090
                     /locus_tag="ASV56_RS06970"
                     /inference="COORDINATES: similar to AA
                     sequence:RefSeq:WP_017998690.1"
                     /note="Derived by automated computational analysis using
                     gene prediction method: Protein Homology."
                     /codon_start=1
                     /transl_table=11
                     /product="DUF779 domain-containing protein"
                     /protein_id="WP_062561342.1"
                     /translation="MDKELDQVEATPAALELLAEIVAEHGPVLFHQSGGCCDGSSPMC
                     YPQGEFRISERDVKLGEIGGMPFYISASQYEAWKHTILTIDVVPGRGGMFSLDNGREK
                     RFLVRSDICRT"
ORIGIN      
        1 ttgcccgaac gccatgagga tcgcgtcgcc tcggcctcgc aatcgccggg ggcggtgacg
       61 cggctggccg ccagctggcg ccgctcgatg gtcaagcacg ggctggaccc ggcccgcccg
      121 ccgcagctgc gccgcctgac cgcgcgcgaa ctggccgagc ggcgcgggcg gctggacgaa
      181 ttcatcgccg tggcccggcc gcagctggac cagctgttcc agctggtctg cccgaccggc
      241 tgcaacgtgc tgctgaccga tgccaccggc atcgtgctgg aacagcgcgc caatgccgcc
      301 gatgccgggg tgttccgcga ctgggggctg tgcgccggta ccgactggtc ggaacaggcc
      361 gagggcacca atggcatcgg cacctgcctg gccgagggcc gccaggtcac catccaccgc
      421 gacgagcatt tctatacccg caacaccggc ctgtcctgca tggacgcgcc gatctggggc
      481 ccggacgggc ggctgatcgc ggcgctggac gtgagctcgg cgcgctcgga ccataccgag
      541 cgctggaacg cgctgatcgc ggcgcaggtc gcccatagcg cgcgcgccat cgaggccgcc
      601 ttcttccgcg tcagcttccc cggcgcgcgc atcatcgccg cccaggccga gggggccgag
      661 gatgcgacgc tgctcattgc cgtggacaag gacgacctgg ccatcggcgc caaccgcgcc
      721 gcccgccgcg cctttggcct ggagcgcgag ggccggctgc gcccgcgccc ggcctcggac
      781 ctgctgggcc gcgacgacga ggccaccggc ttcgagaagg ccgagcgtgc cgcggtgatt
      841 cgcgccctgg cgcgggccga gggcaatgtc tcggccgccg cgcgcgcgct gggggtcggg
      901 cgcgcgacgc tctatcgccg catgcagcgg ctggggatct cggaaaatcc ggggcgactg
      961 tctcggccct gaaacacatt cggcggaggg ccgcggctgc ggcgttgatt tgcggggcgc
     1021 gacggcccac ccttctggac gaaccggctg gaggagccgg gttgacagga ggaaacgatg
     1081 ccgaacgacc agacgcatga cttcaagggc gtgaacgtcc tgcccttcgc caagcgctat
     1141 gacaactata tcggcggcac ctgggtcgcg ccgaaatccg gcaagtattt caccaacacc
     1201 acgcccatca ccggcgccga gatcggcgag atcgcccgct cgaacgccga tgacatcgag
     1261 gcggcgctgg acgccgccca tgccgccaag gacaaatggg gccataccgc cccggccgaa
     1321 cgcagcaaca tcctgctgcg catcgccgac cgcatggagc agaacctgga gctgctcgcc
     1381 accgccgaaa cctgggacaa cggcaagccg atccgcgaga ccatggccgc cgacgtgccg
     1441 ctggccatcg accatttccg ctacttcgcc ggcgtgctgc ggtcgcagga aggcagcatc
     1501 tcggagatcg acagcgaaac catcgcctat cacttccacg agccgctggg cgtcgtcggc
     1561 cagatcatcc cgtggaactt tccgctgctg atggcctgct ggaagctggc gcccgcgctg
     1621 gcggccggca actgcgtcgt catcaagccc gccgagcaga ccccggccag catcatggtc
     1681 tggatcgacc tgatcggcga cctgctgccg ccgggcgtgc tgaacgtcgt gaacggcttc
     1741 gggctggagg ccggcaagcc gctggcctcg aacccgcgca tcgccaagat cgcctttacc
     1801 ggcgagacct cgaccggccg gctgatcatg caatacgcgg ccgagaacct gatcccggtc
     1861 acgctggagt tgggcggcaa gtcgccgaac atcttcttcg ccgacgtggc gcgcgaggat
     1921 gacgacttct tcgacaaggc gctggaaggc ttcgccatgt tcgcgctgaa ccaaggcgag
     1981 gtctgcacct gcccgtcgcg cgtgctgatc caggaatcga tctatgaccg cttcatggag
     2041 cgcgcggtga aacgggtcga ggcgatcaag cagggcgacc cgcgcgatgc cgcgaccatg
     2101 atcggcgccc aggcctcgag cgagcagaag gaaaagatcc tgagctatct cgacatcggc
     2161 aagaaggaag gcgccgaggt gctgaccggc ggtgccgccg ccgacctggg cggcgagctg
     2221 tcgggcggct tctatatcca gccgaccatc ttccgcggcc acaacaagat gcggatcttc
     2281 caggaggaaa tcttcggccc ggtggtgtcg gtgaccacct tcaaggacga ggccgaggcg
     2341 ctgtccatcg ccaatgacac gctctatggc ctcggctcgg gcgtgtggtc gcgcgatgcc
     2401 aatacctgct tccgcatggg gcgcggcatc aaggccggcc gggtctggac caactgctat
     2461 cacgcctatc cggcccatgc ggcattcggc ggctacaagc agtcgggcat cggccgcgag
     2521 acgcacaaga tgatgctgga ccactaccag cagaccaaga acatgctggt cagctactcg
     2581 ccgaagaagc tgggcttctt ctaaggcaga cgggcaccag cctgacaggg cgcgcgccga
     2641 ggtcgcgcgc gcccgcttcc tccccaccct tcccaaaagt catttcaagg agaccttcat
     2701 ggctaaaacc atgaaagccg ccgtcgtgcg cgaattcggc aagcccctga ccatcgacga
     2761 ggtgccgatc cccgaaccgg gtcccggcat gatccaggtc aagatcgcgg cctcgggcgt
     2821 ctgccacacc gacctgcatg ccgccgaggg cgactggccg gtcaagccca atccgccctt
     2881 cattccgggg catgagggcg tcggttacgt ctcggcggtg ggcgccggcg tgcgccatgt
     2941 caaagagggc gaccgcgtcg gcgtgccgtg gctttacacc gcctgcggct attgccggca
     3001 ttgcctgggc ggctgggaaa cgctgtgcga aagccagcag aacaccggct attcggtgaa
     3061 cggcggcttt gccgattatg tcgtggccga tccgaattat gtcggccacc tgcccaaaag
     3121 cgtggatttc ctggaaatcg ccccggtgct ctgtgcgggc gtcacggtct ataaagggct
     3181 gaaggtcacg gataccaagc cgggcgactg ggtggtgatt tccggcatcg gcgggctggg
     3241 tcacatggcg gtgcaatatg ccaaggccat ggggctgaac gtcgccgccg tggacatcga
     3301 cgatgccaag ctggaactgg cgcgcaagct gggcgcgacg ctgaccgtga acgcggcgac
     3361 cgaccccgat ccggccggca ccatccggcg ccagaccgac ggcggcgcgc gcggcgcgct
     3421 ggtcaccgcc gtcggccgca aggcgttcga gcaggccatc ggcatggtcg ggcgcggcgg
     3481 cacggtggcg ctgaacgggc tgccgccggg cgacttcccg ctggacatct tcggcatggt
     3541 gctgaacggt atcacggtgc gcggctcgat cgtgggcacc cggctggacc tgcaggaatc
     3601 gctggacttc gccgccgaag gcaaggtcaa ggcgaccatc cagaccgccc ggctggaaga
     3661 catcaacgac atcttcgcgc agatgcacaa gggccagatc gagggccgca tggtgctgga
     3721 catgaccgcc tagaaaggac gcgagccgat ggacaaggaa ctggaccagg tcgaggcgac
     3781 cccggcggcg ctggagcttc tggcggagat cgtggccgaa cacggcccgg tcctgttcca
     3841 ccagtccggc ggctgctgcg acggctcctc gccgatgtgc tatccgcaag gcgaattccg
     3901 catcagcgaa cgcgacgtga agctgggcga gatcggcggc atgccgttct acatctcggc
     3961 cagccaatac gaggcatgga agcacaccat cctgaccatc gacgtcgtcc cgggccgggg
     4021 cggcatgttc agcctggaca acgggcgcga gaaacgcttt ctcgtgcggt cggacatctg
     4081 ccggacctga
//
