# Supplementary material for: NAD-dependent dehydrogenases enable efficient growth of Paracoccus denitrificans on the PET monomer ethylene glycol
Source: Nat Commun. 2025 Jul 1;16:5845. doi: 10.1038/s41467-025-61056-x (PMC12214560; doi:10.1038/s41467-025-61056-x)
Supplement: Supplementary file 6 — Supplementary Data 3 [file 41467_2025_61056_MOESM6_ESM.zip › Paracoccus denitrificans PD1222.gb]

LOCUS       CP000489                4196 bp    DNA     linear   BCT 28-JAN-2014
DEFINITION  Paracoccus denitrificans PD1222 chromosome 1, complete sequence.
ACCESSION   CP000489 REGION: 2365153..2369348
VERSION     CP000489.1
DBLINK      BioProject: PRJNA13020
            BioSample: SAMN02598290
KEYWORDS    .
SOURCE      Paracoccus denitrificans PD1222
  ORGANISM  Paracoccus denitrificans PD1222
            Bacteria; Pseudomonadota; Alphaproteobacteria; Rhodobacterales;
            Paracoccaceae; Paracoccus.
REFERENCE   1  (bases 1 to 4196)
  AUTHORS   Copeland,A., Lucas,S., Lapidus,A., Barry,K., Detter,J.C., Glavina
            del Rio,T., Hammon,N., Israni,S., Dalin,E., Tice,H., Pitluck,S.,
            Munk,A.C., Brettin,T., Bruce,D., Han,C., Tapia,R., Gilna,P.,
            Schmutz,J., Larimer,F., Land,M., Hauser,L., Kyrpides,N.,
            Lykidis,A., Spiro,S., Richardson,D.J., Moir,J.W.B., Ferguson,S.J.,
            van Spanning,R.J.M. and Richardson,P.
  CONSRTM   US DOE Joint Genome Institute
  TITLE     Complete sequence of Chromosome 1 of Paracoccus denitrificans
            PD1222
  JOURNAL   Unpublished
REFERENCE   2  (bases 1 to 4196)
  AUTHORS   Copeland,A., Lucas,S., Lapidus,A., Barry,K., Detter,J.C., Glavina
            del Rio,T., Hammon,N., Israni,S., Dalin,E., Tice,H., Pitluck,S.,
            Munk,A.C., Brettin,T., Bruce,D., Han,C., Tapia,R., Gilna,P.,
            Schmutz,J., Larimer,F., Land,M., Hauser,L., Kyrpides,N.,
            Lykidis,A., Spiro,S., Richardson,D.J., Moir,J.W.B., Ferguson,S.J.,
            van Spanning,R.J.M. and Richardson,P.
  CONSRTM   US DOE Joint Genome Institute
  TITLE     Direct Submission
  JOURNAL   Submitted (04-DEC-2006) US DOE Joint Genome Institute, 2800
            Mitchell Drive B100, Walnut Creek, CA 94598-1698, USA
COMMENT     URL -- http://www.jgi.doe.gov
            JGI Project ID: 3634481
            Source DNA and bacteria available from Stephen Spiro
            (stephen.spiro@utdallas.edu)
            Contacts: Stephen Spiro (stephen.spiro@utdallas.edu)
                      Paul Richardson (microbes@cuba.jgi-psf.org)
            Quality assurance done by JGI-Stanford
            Annotation done by JGI-ORNL and JGI-PGF
            Finishing done by JGI-LANL
            Finished microbial genomes have been curated to close all gaps with
            greater than 98% coverage of at least two independent clones. Each
            base pair has a minimum q (quality) value of 30 and the total error
            rate is less than one per 50000.
            There is an unverified repetitive structure in the vicinity of
            complement(2413304-2418104)
            The JGI and collaborators endorse the principles for the
            distribution and use of large scale sequencing data adopted by the
            larger genome sequencing community and urge users of this data to
            follow them. It is our intention to publish the work of this
            project in a timely fashion and we welcome collaborative
            interaction on the project and analysis.
            (http://www.genome.gov/page.cfm?pageID=10506376).
FEATURES             Location/Qualifiers
     source          1..4196
                     /organism="Paracoccus denitrificans PD1222"
                     /mol_type="genomic DNA"
                     /strain="PD1222"
                     /db_xref="taxon:318586"
                     /chromosome="1"
     gene            1..1086
                     /locus_tag="Pden_2365"
     CDS             1..1086
                     /locus_tag="Pden_2365"
                     /note="PFAM: helix-turn-helix, Fis-type; GAF domain
                     protein;
                     KEGG: sit:TM1040_3622 putative GAF sensor protein"
                     /codon_start=1
                     /transl_table=11
                     /product="transcriptional regulator, Fis family"
                     /protein_id="ABL70455.1"
                     /db_xref="InterPro:IPR000005"
                     /db_xref="InterPro:IPR002197"
                     /db_xref="InterPro:IPR003018"
                     /translation="MRALHESIACPAAPGRAIIPPSRKEGEDALPETRPVTPSAARHE
                     DRVVQASQSPGAVTRLAASWRRSMLKHGLDPSRPPEPRRLTERELSERVERMDRFIAV
                     ARPQLDQLFQLVCPTGCNLLLTDAQGIVLEHRVSQGDAATFRGWGLWRGMDWSEAVQG
                     TNGIGTCLAEGRQVTIHRDEHFYARNAGLSCMDAPIWGPDGRLIAALDISSARADHTE
                     RLNALIAAQVAHSARAIEAAFFRVSFPGARIIAPEAEGAEDGTLLIAVDKDDLAIGAN
                     RAARRAFGLEKEGQLRPRPASDLLGRQDDATGFERAERAAVIRALARAEGNVSAAARA
                     LGVGRATLYRRMARLGIDENPGKLSRP"
     gene            1193..2719
                     /locus_tag="Pden_2366"
     CDS             1193..2719
                     /locus_tag="Pden_2366"
                     /EC_number="1.2.1.3"
                     /note="PFAM: aldehyde dehydrogenase;
                     KEGG: sme:SMc02689 probable aldehyde dehydrogenase
                     protein"
                     /codon_start=1
                     /transl_table=11
                     /product="Aldehyde dehydrogenase (NAD(+))"
                     /protein_id="ABL70456.1"
                     /db_xref="InterPro:IPR002086"
                     /translation="MPNDQTHPFRGVNALPFEERYDNFIGGEWVAPVSGRYFTNTTPI
                     TGAEIGQIARSEAGDIELALDAAHAAKEKWGATSPAERANIMLKIADRMERNLELLAT
                     AETWDNGKPIRETMAADLPLAIDHFRYFAGVLRAQEGSISQIDDDTVAYHFHEPLGVV
                     GQIIPWNFPLLMACWKLAPAIAAGNCVVLKPAEQTPAGIMVWANLIGDLLPPGVLNIV
                     NGFGLEAGKPLASSNRIAKIAFTGETTTGRLIMQYASENLIPVTLELGGKSPNIFFAD
                     VAREDDDFFDKALEGFTMFALNQGEVCTCPSRVLIQESIYDKFMERAVQRVQAIKQGD
                     PRESDTMIGAQASSEQKEKILSYLDIGKKEGAEVLTGGKAADLGGELSGGYYIEPTIF
                     RGNNKMRIFQEEIFGPVVSVTTFKDQAEALEIANDTLYGLGAGVWSRDANTCYRMGRG
                     IKAGRVWTNCYHAYPAHAAFGGYKQSGIGRETHKMMLDHYQQTKNMLVSYSPKKLGFF
                     "
     gene            2803..3837
                     /locus_tag="Pden_2367"
     CDS             2803..3837
                     /locus_tag="Pden_2367"
                     /note="PFAM: Alcohol dehydrogenase, zinc-binding domain
                     protein; Alcohol dehydrogenase GroES domain protein;
                     KEGG: bmb:BruAb1_0198 alcohol dehydrogenase,
                     zinc-containing"
                     /codon_start=1
                     /transl_table=11
                     /product="Alcohol dehydrogenase GroES domain protein"
                     /protein_id="ABL70457.1"
                     /db_xref="InterPro:IPR002328"
                     /db_xref="InterPro:IPR013149"
                     /db_xref="InterPro:IPR013154"
                     /translation="MAKTMKAAVVREFGKPLTIDEVPVPEPGPGMIQVRIQASGVCHT
                     DLHAAEGDWPVKPNPPFIPGHEGVGFVSAVGAGVKHVKEGDRVGVPWLYTACGHCRHC
                     LGGWETLCESQLNTGYSVNGGFADYVVADPNYVGHLPKNVDFLDIAPVLCAGVTVYKG
                     LKVTDTKPGDWVVISGIGGLGHMAVQYAKAMGMNVAAVDIDDEKLALARKLGATVTVN
                     AATEPDPAAAIRKQTDGGAQGVLVTAVGRKAFEQAIGMVARGGTVALNGLPPGDFPLD
                     IFGMVLNGITVRGSIVGTRLDLQESLDFAGDGKVKATVHKAKLEDINNIFGQMHKGQI
                     EGRMVLDMAG"
     gene            3840..4196
                     /locus_tag="Pden_2368"
     CDS             3840..4196
                     /locus_tag="Pden_2368"
                     /note="PFAM: protein of unknown function DUF779;
                     KEGG: mlo:mll6637 hypothetical protein"
                     /codon_start=1
                     /transl_table=11
                     /product="protein of unknown function DUF779"
                     /protein_id="ABL70458.1"
                     /db_xref="InterPro:IPR008497"
                     /translation="MEPVATPAGPDQVEATPAALALLAEIVADHGPVLFHQSGGCCDG
                     SSPMCYPQGEFRIGQHDVKLGEIGGMPFYISASQYEAWKHTRLIIDVVPGRGGMFSLD
                     NGRERRFLVRSEICRL"
ORIGIN      
        1 ttgcgggcgc ttcacgaaag cattgcttgc cccgcggcgc ccggacgggc aataatcccg
       61 ccatcgcgta aggaagggga ggacgccttg cccgagaccc gcccggtaac gccatccgca
      121 gcccgccacg aggaccgcgt ggtgcaggcc tcgcaatcgc ccggcgccgt cacccggctg
      181 gcggcaagct ggcgccgctc gatgctcaag cacgggctgg acccgtcccg gccgcccgag
      241 ccgcgccgcc tgaccgagcg cgagttgtcc gagcgcgtcg agcgcatgga ccgcttcatc
      301 gccgtggccc ggccgcagct ggaccagctg ttccagctgg tctgcccgac cggctgcaac
      361 ctgctgctga ccgacgcgca gggcatcgtt ctggaacatc gcgtcagcca gggcgacgcc
      421 gccacctttc gcggctgggg tctgtggcgc ggcatggact ggtccgaggc ggtgcagggc
      481 accaacggca tcggcacctg cctggccgag gggcggcagg tcaccatcca ccgcgacgaa
      541 catttctatg cccgcaacgc cgggctttcc tgcatggacg cgccgatctg gggaccggac
      601 gggcggctga ttgcggcgct ggacatcagt tcggcccgcg ccgaccatac cgagcggctg
      661 aacgcgctga tcgcggcgca ggtcgcgcat agcgcccggg ccatcgaggc ggcgttcttc
      721 cgcgtctcgt tccccggcgc gcgaatcatc gcgcccgagg ccgagggagc cgaggacggc
      781 acactgctga tcgcggtgga caaggacgac ctggccatcg gtgcgaaccg cgccgcccgc
      841 cgcgccttcg gcctggagaa agaggggcag ttgcgcccgc gcccggcctc ggacctgctg
      901 ggccggcagg acgacgccac cgggttcgag cgcgccgaac gcgccgccgt gattcgcgcg
      961 ctggccaggg ccgagggcaa tgtctcggcc gccgcccgcg cgctgggtgt gggacgggcg
     1021 acgctctatc gccgcatggc gcggctgggc atcgacgaaa atcccggcaa actgtctcgc
     1081 ccctgaaaca catcggggca gcggcgcgcc tggccgcgtt gacccgaggc ggtcccaggg
     1141 cacaccctct tgtgcaaccg gctggaggag ccggaatgac aggaggaaca tcatgccgaa
     1201 cgaccagacg catcccttcc ggggcgtgaa cgcgctgccc ttcgaggaac gctacgacaa
     1261 tttcatcggc ggcgaatggg tggcgcccgt ctcgggcagg tatttcacca acaccacccc
     1321 gatcaccggc gccgagatcg ggcagatcgc gcgctcggag gccggcgaca tcgagctggc
     1381 gctggacgcc gcccatgccg ccaaggagaa atggggcgcc accagcccgg ccgagcgcgc
     1441 caacatcatg ctgaagatcg ccgaccggat ggagcggaac ctggagctgc tcgccaccgc
     1501 cgagacctgg gacaacggca agccgatccg cgagaccatg gccgccgacc tgccgctggc
     1561 catcgaccat ttccgctatt tcgccggcgt gctgcgggcg caggagggct cgatcagcca
     1621 gatcgacgac gacaccgtcg cctatcactt ccacgagccg ctgggcgtgg tgggccagat
     1681 catcccctgg aactttccgc tgctgatggc ctgctggaag ctggcccccg cgatcgccgc
     1741 cggcaactgc gtggtgctga aaccggccga gcagaccccg gccggcatca tggtctgggc
     1801 caacctgatc ggcgacctgc tgccgccggg cgtgctgaac atcgtcaacg gcttcgggct
     1861 ggaagccggc aagccgctgg catcctcgaa ccgcatcgcc aagatcgcct tcaccggcga
     1921 gacgacgacc ggccggctga tcatgcaata tgccagcgag aacctgatcc cggtgacgct
     1981 ggaactgggc ggcaagtctc cgaacatctt ctttgccgat gtcgcgcgcg aggatgacga
     2041 tttcttcgac aaggcgctgg aaggctttac catgttcgcg ctgaaccagg gcgaggtctg
     2101 cacctgcccg tcgcgcgtgc tgatccagga atcgatctat gacaagttca tggaacgcgc
     2161 ggtccagcgc gtacaggcga tcaagcaggg cgatccgcgc gaaagcgaca ccatgatcgg
     2221 cgcgcaggcg tcgagcgagc agaaggaaaa gatcctcagc tatctcgaca tcggcaagaa
     2281 ggaaggcgcc gaggtgctga ccggcggcaa ggcggccgac ctgggcggcg agctttcggg
     2341 cggctactac atcgagccga cgatctttcg cggcaacaac aagatgcgga tcttccagga
     2401 ggaaatcttc ggcccggtgg tctcggtcac caccttcaag gaccaggccg aggcgctgga
     2461 gatcgccaac gacacgcttt acggccttgg cgccggcgtg tggtcgcgcg atgccaatac
     2521 ctgctatcgc atgggccgcg gcatcaaggc cggccgggtc tggaccaact gctaccacgc
     2581 ctatccggcc catgcggcct tcggcggcta caagcagtcg ggcatcgggc gcgagacgca
     2641 caagatgatg ctggaccact atcagcagac caagaacatg ctggtcagct attcgcccaa
     2701 gaagctgggc ttcttctgat ggaatggccg ggcgcatgtc atcctgcgcc cggcacgcct
     2761 ccccctccct cccccaagag caactgcaag gagtgccctc tcatggccaa aaccatgaaa
     2821 gccgccgtcg tgcgcgaatt cggcaagccc ctgaccatcg acgaggtgcc ggtccccgaa
     2881 cccggccccg gcatgatcca ggtcaggatc caggcctcgg gcgtctgcca taccgacctg
     2941 cacgcggccg agggcgactg gccggtcaag ccgaacccgc ccttcattcc cggccatgaa
     3001 ggcgtgggct tcgtctcggc cgtgggcgcc ggggtcaagc acgtcaagga gggcgaccgc
     3061 gtcggcgtgc cctggctcta caccgcctgc ggccattgcc ggcattgcct gggcggctgg
     3121 gaaacgctgt gcgaaagcca gctcaacacc ggctattcgg tgaacggtgg ctttgccgat
     3181 tacgtcgtgg ccgatccgaa ctatgtcggc cacctgccga agaacgtcga tttcctggac
     3241 atcgccccgg tgctctgcgc gggcgtcacg gtctacaagg ggctgaaggt cacggatacc
     3301 aagcccggcg actgggtggt gatctcgggc atcggcgggc tggggcatat ggcggtgcaa
     3361 tatgccaagg ccatgggcat gaacgtcgcc gccgtggaca tcgacgacga aaagctggca
     3421 ctggcccgca agctgggcgc cacggtgacg gtgaacgccg cgaccgaacc cgacccggcg
     3481 gcggcgatca ggaaacagac cgatggcggc gcacagggcg tgctggtgac ggcggtcggc
     3541 cgcaaggcct tcgagcaggc catcggcatg gtcgcacgcg gcggcacggt ggcgctgaac
     3601 ggcctgcccc cgggcgactt cccgctggac atcttcggca tggtgctgaa cggcatcacc
     3661 gtgcgcggct cgatcgtggg cacgcggctg gacctgcagg aatcgctgga tttcgccggc
     3721 gacggcaagg tcaaggccac cgtgcacaag gcaaagctcg aagacatcaa caacatcttc
     3781 ggccagatgc acaaaggcca gatcgaaggc cgcatggtgc tggacatggc gggctgagca
     3841 tggaacccgt cgccaccccc gcagggccgg accaggtcga ggccacgccc gcagccctgg
     3901 cgcttctggc cgagatcgtc gccgatcacg ggccggtgct gttccaccag tccgggggct
     3961 gctgcgacgg gtcctcgccc atgtgctatc cgcagggcga attccgcatc ggccagcatg
     4021 acgtgaagct gggcgagatc ggcggcatgc ccttctatat ctcggccagc caatacgaag
     4081 cctggaagca cacccgcctg atcatcgacg tggtgcccgg tcgcggcggc atgttcagcc
     4141 tggataacgg gcgcgagcgg cgcttcctgg tgcggtccga gatctgccgg ctctga
//
