# Supplementary material for: NAD-dependent dehydrogenases enable efficient growth of Paracoccus denitrificans on the PET monomer ethylene glycol
Source: Nat Commun. 2025 Jul 1;16:5845. doi: 10.1038/s41467-025-61056-x (PMC12214560; doi:10.1038/s41467-025-61056-x)
Supplement: Supplementary file 6 — Supplementary Data 3 [file 41467_2025_61056_MOESM6_ESM.zip › Psychrobacter sp. JCM 18901.gb]

LOCUS       BAWH01000007            3315 bp    DNA     linear   BCT 03-AUG-2023
DEFINITION  Psychrobacter sp. JCM 18901 DNA, contig: JCM18901.contig00007,
            whole genome shotgun sequence.
ACCESSION   BAWH01000007 REGION: 87429..90743
VERSION     BAWH01000007.1
DBLINK      BioProject: PRJDB885
            BioSample: SAMD00000010
            Sequence Read Archive: DRR016453
KEYWORDS    WGS; STANDARD_DRAFT.
SOURCE      Psychrobacter sp. JCM 18901
  ORGANISM  Psychrobacter sp. JCM 18901
            Bacteria; Pseudomonadati; Pseudomonadota; Gammaproteobacteria;
            Moraxellales; Moraxellaceae; Psychrobacter.
REFERENCE   1
  AUTHORS   Kudo,T., Kidera,A., Kida,M., Kawauchi,A., Shimizu,R., Nakahara,T.,
            Zhang,X., Yamada,A., Amano,M., Hamada,Y., Taniyama,S., Arakawa,O.,
            Yoshida,A., Oshima,K., Suda,W., Kuwahara,H., Nogi,Y., Kitamura,K.,
            Yuki,M., Iida,T., Moriya,S., Inoue,T., Hongoh,Y., Hattori,M. and
            Ohkuma,M.
  TITLE     Draft Genome Sequences of Psychrobacter Strains JCM 18900, JCM
            18901, JCM 18902, and JCM 18903, Isolated Preferentially from
            Frozen Aquatic Organisms
  JOURNAL   Genome Announc 2 (2), e00280-14 (2014)
   PUBMED   24699965
  REMARK    Publication Status: Online-Only
REFERENCE   2  (bases 1 to 3315)
  AUTHORS   Hattori,M., Oshima,K., Inaba,H., Suda,W., Sakamoto,M., Iino,T.,
            Kitahara,M., Oshida,Y., Iida,T., Kudo,T., Itoh,T., Kudo,T. and
            Ohkuma,M.
  TITLE     Direct Submission
  JOURNAL   Submitted (04-MAR-2014) Contact:Moriya Ohkuma RIKEN BioResource
            Center, Microbe Division (RIKEN BRC JCM); 3-1-1 Koyadai, Tsukuba,
            Ibaraki 305-0074, Japan
COMMENT     This work had been advanced in the National BioResource
            Project(NBRP) supported by the Ministry of Education, Culture,
            Sports, Science and Technology of Japan(MEXT) as NBRP Genome
            Information Upgrading Program.
            Source DNA and bacteria available from Microbe Division/JCM, RIKEN
            BioResource Center.
            http://www.jcm.riken.go.jp
            Genome sequencing done by Center for Omics and Bioinformatics,
            Graduate School of Frontier Sciences, University of Tokyo.
            http://www.cb.k.u-tokyo.ac.jp/hattorilab/
            
            
            ##Genome-Assembly-Data-START##
            Assembly Method       :: Newbler v. 2.8
            Genome Coverage       :: 38.1x
            Sequencing Technology :: Ion PGM
            ##Genome-Assembly-Data-END##
FEATURES             Location/Qualifiers
     source          1..3315
                     /organism="Psychrobacter sp. JCM 18901"
                     /mol_type="genomic DNA"
                     /strain="JCM 18901"
                     /db_xref="taxon:1298609"
                     /note="contig: JCM18901.contig00007"
     gene            complement(1..327)
                     /locus_tag="JCM18901_1358"
     CDS             complement(1..327)
                     /locus_tag="JCM18901_1358"
                     /codon_start=1
                     /transl_table=11
                     /product="hypothetical protein"
                     /protein_id="GAF55699.1"
                     /translation="MKLAATESCKALIELLKSKHGELMFHQSGGCCDGSSPMCYPLGE
                     FKVGGQDVLVGELAGCPFYMGKAQYNLWQHTDLTIDVVNGRGASFSLEIPEGKRFIVR
                     SEICAI"
     gene            complement(528..1556)
                     /locus_tag="JCM18901_1359"
     CDS             complement(528..1556)
                     /locus_tag="JCM18901_1359"
                     /codon_start=1
                     /transl_table=11
                     /product="alcohol dehydrogenase"
                     /protein_id="GAF55700.1"
                     /translation="MTNKMKAAVLHEFGQDLKIEEVDIPTAGAGQIVVKMHASGVCHT
                     DLHAVEGDWPVKPSPPFIPGHEGVGVITAVGDGVTHLKAGDRVGVPWLYSACGHCTHC
                     LGGWETLCKKQENSGYSVNGSFAEYVLADANYVGIIPESVDSIEIAPVLCAGVTVYKG
                     LKMTDTKPGDWVVISGIGGLGHMAVQYAIAMGLNVAAVDIDDEKLEFAKKLGATVTVN
                     AKNTDPGELLQEKIGGAHGVLVTAVSSKAFDQALSMLRRGGTLVCNGLPTGDFPVSIF
                     DTVLNGITIRGSIVGTRLDLQESLDMAAAGKVKATVKAEPLENINDIFERMRNGKIEG
                     RIVIDYNQ"
     gene            complement(1793..3315)
                     /locus_tag="JCM18901_1360"
     CDS             complement(join(1793..1999,2003..2479,2479..3315))
                     /locus_tag="JCM18901_1360"
                     /artificial_location="low-quality sequence region"
                     /codon_start=1
                     /transl_table=11
                     /product="aldehyde dehydrogenase"
                     /protein_id="GAF55701.1"
                     /translation="MLYANPNTEGSPVQFREKYDNFINGEWTAPIDGEYFDNTSPIDG
                     KTICQVARSKEADIEKALDAAHAAKDAWGKTSVTERANLLLKIADSMEANLEAIAIAE
                     CYENGKPVRETLAADIPLAIDHFRYFASAIRAQEGGISQIDEDTVAYHFHEPLGVVGQ
                     IIPWNFPILMAVWKLAPALAAGNCVVLKPAEQTPVSILFMLETIGIADILPKGVLNVV
                     NGFGVEAGKPLASNPRINKVAFTGETTTGRLIMQYASENIIPVTLELGGKSPNIFFAD
                     VMMEDDDFLDKAVEGLVMFALNQGEICTCPSRALVHESIYDEFIKRCIARVEAIKMGN
                     PLDTDTMIGAQASSDQLEKILSYLDIGKKEGAKVLVGGEQAKHDGDLTDGYYVKPTIF
                     EGTNDMRVFQEEIFGPVLAVTTFKDDDEAMQIANDTLYGLGAGVWTCTQAYRFGRGIQ
                     AGRVWTNCYHIYPSHSAFGGYKQSGIGRENHLMMLDHYQQTKNMLVSYSQKKMGFF"
ORIGIN      
        1 ttatatcgca cagatttctg agcgtacgat aaagcgtttg ccttcaggga tttctaacga
       61 aaaactcgca ccgcgcccat tgacgacatc aatggtgaga tccgtatgtt gccatagatt
      121 gtattgtgcc ttacccatat aaaatggaca gccagcaagc tcaccaacca acacatcctg
      181 accacccact ttgaactctc ctaatggata gcacatgggc gagctaccgt cacagcagcc
      241 acctgattga tgaaacatca gctcaccgtg cttagatttc aatagctcaa ttaacgcttt
      301 acaagattct gttgctgcca gtttcatatc gtactccttc ttatggccca tccatggttt
      361 atataattgc tctctagtat cagtatgcca cagtcaaatc aaaaaggtcg catcatcttc
      421 agacacatca caactggcat atgactaaaa agatacgacc ttcggctgat aattgacagt
      481 tggaataact atgtaataag cttataacac tgtcatttta ctatccgtta ttgattatag
      541 tcgatgacga tacgaccttc gattttgcca ttacgcatcc gctcaaaaat atcattgatg
      601 ttctctaacg gctcagcttt gacggtcgct ttgactttgc cagccgctgc catatctagc
      661 gactcttgta agtcaagacg tgtgccaacg atagagccgc gtatggtgat accattgagt
      721 acagtatcaa agattgacac cgggaagtcg ccagtgggga gcccgttaca tactaaagta
      781 ccaccgcgac gtaacatgct taaggcttga tcaaaagctt ttgatgatac tgcagtgact
      841 aacacgccat gagcgccacc gattttttct tgtagcaact cgcctgggtc tgtatttttg
      901 gcatttaccg tcactgttgc ccccagcttt ttggcgaatt caagtttttc gtcatcaata
      961 tcaacagcag caacattgag ccccatggca atggcatatt gtacagccat gtgaccaagg
     1021 ccgccgatac ctgaaataac aacccagtcg cctggcttgg tgtcggtcat tttaagacct
     1081 ttatataccg tgacgcccgc acataaaaca ggggcaatct caatggagtc gacactctca
     1141 ggaataatgc caacatagtt ggcatctgca aggacgtatt ctgcaaagct accgttcact
     1201 gagtaaccag agttttcttg ctttttacat aaggtttccc agccacccaa gcaatgcgta
     1261 cagtgaccac aagcagagta tagccatggc acaccaacgc ggtcacctgc tttgagatga
     1321 gttacgccgt caccgaccgc cgtgatcacg ccaacacctt catggcctgg gataaatggt
     1381 gggcttggct taacaggcca gtccccctca accgcatgca aatcagtatg acagacgcct
     1441 gaggcgtgca ttttgacaac tatttgccca gcacctgcgg ttggaatgtc gacttcttcg
     1501 atttttaagt cttgaccgaa ctcatgtaat acagcggctt tcattttgtt agtcataata
     1561 agctctcttt tatgggtgat tgataaatgt tgatataaaa agttgttgcg atattgcatt
     1621 caaaatatgc aaacacctta ttttgaacgc aagactgcta caaatttttc ctgctgtgcg
     1681 cctaagcgca ttagaggata taaaaattcg tctcagtttt ttatttagat cgttgtagcg
     1741 agcgggctat gtaacacttg tgataacccg ctccatgatt aggaatgatg gtttagaaga
     1801 agcccatttt tttctgactg tacgacacca gcatgttttt ggtttgctga tagtggtcga
     1861 gcatcattaa atggttttca cgtccgatac cagattgttt gtaaccaccg aacgccgaat
     1921 gtgatggata aatatgatag cagttggtcc atacgcggcc tgcttggata ccacgtccga
     1981 agcgatatgc ttgtgtacac tacgtccata caccagcgcc taaaccatac aaggtgtcat
     2041 tggcaatctg catggcttcg tcatcgtctt taaaagtagt cacggcaagg acaggtccaa
     2101 agatctcttc ttggaacacg cgcatgtcgt tggtgccctc aaagatcgtt ggcttgacgt
     2161 agtaaccgtc tgtcaagtcg ccatcgtgct tagcttgctc tccgccgacg agcacttttg
     2221 cgccttcttt tttaccgatg tcgagataag atagaatttt ctctaattga tctgagctgg
     2281 cttgcgcgcc aatcatggtg tcggtatcta atgggttacc catcttgatg gcttcaacgc
     2341 gggcgataca gcgtttgatg aactcatcat agatgctctc atgaacgagt gcccgcgatg
     2401 gacaggtgca gatttcacct tggttcagcg cgaacatcac tagaccttcg accgctttgt
     2461 ccaagaagtc atcgtcctca tcataacatc ggcaaagaag atgttagggc ttttgccacc
     2521 aagctctaac gtcactggaa tgatgttttc gctcgcgtac tgcataatga ggcggccagt
     2581 ggtagtctca ccagtgaagg caactttatt gatacgaggg tttgaggcaa gtggtttacc
     2641 cgcttcgaca ccaaagccat tgacgacgtt tagcacgccc tttggcaaaa tgtcagcgat
     2701 accgatggtc tctaacatga acagaataga aactggcgtc tgttcggctg gctttagaac
     2761 gacacagtta ccagcagcaa gggcaggtgc tagcttccaa acggccatta ggataggaaa
     2821 gttccaagga atgatttgac cgacgacacc aagtggctca tgaaaatgat aagccacagt
     2881 gtcttcgtca atctgactga taccgccttc ttgtgcgcga atggcgctgg caaaataacg
     2941 gaagtgatca atggctagag ggatgtcggc tgcgagtgtc tcacgaacag gtttgccgtt
     3001 ttcgtaacat tcggcaatcg caatcgcttc taggttggct tccatgctgt cagcaatttt
     3061 gagtaacaag ttggcacgtt cagtaacact ggtcttgccc catgcgtctt tggcagcatg
     3121 cgccgcgtct agggcttttt cgatatcggc ttcttttgag cgggctactt ggcaaatagt
     3181 tttaccatcg atggggcttg tgttatcaaa atactctcca tcgataggag cggtccactc
     3241 accattaata aagttatcgt atttttcgcg gaactgaaca gggctacctt ccgtattggg
     3301 atttgcatac agcat
//
