# Supplementary material for: NAD-dependent dehydrogenases enable efficient growth of Paracoccus denitrificans on the PET monomer ethylene glycol
Source: Nat Commun. 2025 Jul 1;16:5845. doi: 10.1038/s41467-025-61056-x (PMC12214560; doi:10.1038/s41467-025-61056-x)
Supplement: Supplementary file 6 — Supplementary Data 3 [file 41467_2025_61056_MOESM6_ESM.zip › Ralstonia pickettii DTP0602.gb]

LOCUS       CP006668                5127 bp    DNA     linear   BCT 27-SEP-2013
DEFINITION  Ralstonia pickettii DTP0602 chromosome 2, complete sequence.
ACCESSION   CP006668 REGION: 2264761..2269887
VERSION     CP006668.1
DBLINK      BioProject: PRJNA212545
            BioSample: SAMN02259197
KEYWORDS    .
SOURCE      Ralstonia pickettii DTP0602
  ORGANISM  Ralstonia pickettii DTP0602
            Bacteria; Pseudomonadati; Pseudomonadota; Betaproteobacteria;
            Burkholderiales; Burkholderiaceae; Ralstonia.
REFERENCE   1  (bases 1 to 5127)
  AUTHORS   Ohtsubo,Y., Fujita,N., Nagata,Y., Tsuda,M. and Hatta,T.
  TITLE     Complete genomic sequence of a trichlorophenol degrader Ralstonia
            pickettii DTP0602 (=NBRC 109403)
  JOURNAL   Unpublished
REFERENCE   2  (bases 1 to 5127)
  AUTHORS   Ohtsubo,Y., Fujita,N., Nagata,Y., Tsuda,M. and Hatta,T.
  TITLE     Direct Submission
  JOURNAL   Submitted (18-SEP-2013) Department of Environmental Life Sciences,
            Tohoku University, Katahira 2-1-1, Sendai, Miyagi 980-8577, Japan
COMMENT     Strain DTP0602 (=NBRC 109403) is available from NBRC culture
            collection (http://www.nbrc.nite.go.jp/e/). Whole genome shotgun
            sequencing was performed at Okayama Science Univ.(454 FLX) and NITE
            (illumina). Finishing was conducted at Tohoku Univ. and Okayama
            Science Univ. with the aid of GenoFinisher and AceFileViewer
            software (http://www.ige.tohoku.ac.jp/joho/gf_e/index.php).
            Autoannotation was conducted using PGAP and MiGAP, and PGAP
            annotation was curated by referencing to the MiGAP annotation with
            the aid of annotation support tool of GenomeMatcher software.
            
            ##Genome-Assembly-Data-START##
            Assembly Method       :: Newbler v. 2.6
            Genome Coverage       :: 150X
            Sequencing Technology :: 454 (paired-end and fragment) and illumina
                                     (paired-end)
            ##Genome-Assembly-Data-END##
FEATURES             Location/Qualifiers
     source          1..5127
                     /organism="Ralstonia pickettii DTP0602"
                     /mol_type="genomic DNA"
                     /strain="DTP0602"
                     /culture_collection="NBRC:109403"
                     /db_xref="taxon:1366050"
                     /chromosome="2"
     gene            1..1521
                     /locus_tag="N234_31410"
     CDS             1..1521
                     /locus_tag="N234_31410"
                     /EC_number="1.2.1.8"
                     /inference="EXISTENCE: similar to AA
                     sequence:RefSeq:YP_002981586.1"
                     /note="catalyzes the formation of betaine from betaine
                     aldehyde;
                     K00128: E1.2.1.3; aldehyde dehydrogenase (NAD+)
                     [EC:1.2.1.3]"
                     /codon_start=1
                     /transl_table=11
                     /product="betaine-aldehyde dehydrogenase"
                     /protein_id="AGW94556.1"
                     /translation="MNMAEIAQLGVSNPYKQQYENFIGGAWVPPAGGEYFESITPITG
                     KPFTRVPRSNQQDVDAALDAAHAAKAAWARTSTTERANILNRIADRIEANLTLLAVAE
                     TIDNGKPVRETCAADLPLAVDHFRYFASCIRSQEGGISEIDADTVAYHFHEPLGVVGQ
                     IIPWNFPLLMATWKLAPALAAGNCVVLKPAEQTPASILVLMELIGDLLPPGVVNVING
                     FGLEAGKPLASSPRISKVAFTGETTTGRLIMQYASQNLIPVTLELGGKSPNIFFEDVL
                     AADDAFFDKALEGFAMFALNQGEVCTCPSRALIQESIYDRFMERALKRVAAIRQGHPL
                     DKGTMIGAQASAEQLEKILSYIDLGRKEGAQCLTGGERNALDGDLAGGYYVKPTVFAG
                     HNKMRIFQEEIFGPVVSVTTFKDEEEALAIANDTLYGLGAGVWTRDGARAFRMGRGIQ
                     AGRVWTNCYHAYPAHAAFGGYKQSGIGRENHRMMLDHYQQTKNLLVSYSPNALGFF"
     gene            1618..2646
                     /locus_tag="N234_31415"
     CDS             1618..2646
                     /locus_tag="N234_31415"
                     /inference="COORDINATES: ab initio prediction:GeneMarkS+"
                     /note="K13953: adhP; alcohol dehydrogenase,
                     propanol-preferring [EC:1.1.1.1]"
                     /codon_start=1
                     /transl_table=11
                     /product="alcohol dehydrogenase"
                     /protein_id="AGW94557.1"
                     /translation="MPAMMKAAVVREFGAPLTIDEVPVPQPGPGQIQVKIEASGVCHT
                     DLHAADGDWPVKPTLPFIPGHEGVGFVSAVGSGVTRVKEGDRVGVPWLYSACGYCEHC
                     LQGWETLCEKQQNTGYSVNGGYGEYVVADPNYVGLLPDKIGFVEIAPILCAGVTVYKG
                     LKVTDTRPGQWVVISGIGGLGHVAVQYARAMGLRVAAVDIDDEKLALASRLGAEATVN
                     ARTTDPAAWLQKEIGGAHGVLVTAVSPIAFSQAIGMVRRGGTIALNGLPPGEFATPIF
                     DVVLKGITIRGSIVGTRSDLQESLDFAAHGDVKATVSTAKLDDINDVLGRLREGKIEG
                     RVVLDLAA"
     gene            2661..3062
                     /locus_tag="N234_31420"
     CDS             2661..3062
                     /locus_tag="N234_31420"
                     /inference="COORDINATES: ab initio prediction:GeneMarkS+"
                     /note="K09959: K09959; hypothetical protein"
                     /codon_start=1
                     /transl_table=11
                     /product="acetaldehyde dehydrogenase"
                     /protein_id="AGW94558.1"
                     /translation="MPSFVPGSADAPVARVVATPAALALVAQLRARHGPLMFHQSGGC
                     CDGSAPMCYPAGELLVGQADVCLGEIGGAPFYMTRAQFEYWQHTRLVIDVVPGAGGMF
                     SLEGPTGLRFLTRSELFSDEEAAWLAAQAGL"
     gene            complement(3163..5127)
                     /locus_tag="N234_31425"
     CDS             complement(3163..5127)
                     /locus_tag="N234_31425"
                     /inference="EXISTENCE: similar to AA
                     sequence:RefSeq:YP_002982041.1"
                     /codon_start=1
                     /transl_table=11
                     /product="Fis family transcriptional regulator"
                     /protein_id="AGW94559.1"
                     /translation="MHRAARSADHPAADAALQAVDPADADRAGLIARSHARSAGFGLD
                     ARHAPDFDIAGVRALGELVDASRDLYRHALPVMETLHAQIANTDSMVLLTDSSGVILH
                     SLGDGDFVGRARRVALAPGVSWAEPSKGTNAIGTALAEARPTIIHASEHFLQANHQLT
                     CSCAPIAGPTGAILGALDVSGDHRGFHRHTMALVRMSAQMIENHLFANHFPEAVLVRF
                     HARPEFVGTLFEGMAAFTPDGAFLAANRSGLFQLGLAPQALALSGFAELFGQPVRVAM
                     QARATSAGSLQVLTLPSRVQVFARVEYLAAPVTVRQPVADDPLPPALAALDTGDAAVA
                     AVLRRVRKVSGRDIPILVQGRTGTGKEWLARAIHAASPRGNGPFVAVNCAAIPESLIE
                     AELFGYEEGAFTGARRRGCVGKLAQAHGGTLFLDEIGDMPLAQQVRLMRVLQERAVTP
                     LGGARAMPVDVRVVCATHRDLRAMIADGSFREDLYYRINALAVTLPSLCERSDLPVLV
                     ERILQRQREETGTEVPLRVGAEVLALLRRHPWPGNIRQLANVLRTAAILAEGEAEIGC
                     EHLPEGFEQECDDDAERCEDTSAARSTPATGTAAAAGRMRDWEAGVIRQTLARHGGNV
                     SHAARELGVSRNTIYRRLKEGLDDEPGSEG"
ORIGIN      
        1 atgaatatgg cggaaatcgc ccagctgggc gtcagcaacc cctacaagca acagtacgag
       61 aacttcatcg gcggcgcctg ggtgccgccc gccggtggcg agtactttga gtcgatcacg
      121 ccgatcacag gcaagccgtt cacgcgcgtg ccgcgctcca accagcagga tgtcgatgcc
      181 gcgctggacg ccgcgcacgc cgccaaggcc gcctgggcgc gcacctccac caccgagcgc
      241 gccaatatcc tgaaccgcat cgccgaccgc atcgaggcca acctgacgct gctggccgtg
      301 gccgagacca tcgacaacgg caagccggtg cgcgagacct gcgccgccga cctgccgctg
      361 gcggtcgacc acttccgcta ctttgccagc tgcatccgct cgcaggaagg cggcatctcc
      421 gagatcgatg ccgacaccgt ggcctaccac ttccatgagc cgctgggcgt ggtcggccag
      481 atcatcccgt ggaacttccc gctgctgatg gccacgtgga agctggcccc ggcgctggcg
      541 gccggcaact gcgtggtgct caagcccgcc gagcagaccc ccgcctcgat cctggtgctg
      601 atggaactga tcggcgacct gctgccgccg ggcgtggtca acgtgatcaa cggcttcggg
      661 ctggaagccg gcaagccgct ggcatcgagc ccgcgcatca gcaaggtggc cttcaccggc
      721 gagaccacca ccgggcgcct gatcatgcaa tacgcctcgc agaacctgat cccggtgacg
      781 ctggaactgg gcggcaagtc gccgaacatc ttcttcgagg acgtgctggc cgccgacgac
      841 gccttcttcg acaaggcgct ggaaggcttc gccatgttcg cgctgaacca gggcgaggtc
      901 tgcacctgcc cgtcgcgcgc gctgatccag gaatcgatct acgaccgctt catggagcgc
      961 gcgctcaagc gcgtggcggc gatccgccag gggcatccgc tcgacaaggg caccatgatc
     1021 ggcgcgcagg catcggccga acaactcgag aagatcctgt cgtacatcga cctgggacgc
     1081 aaggaaggcg cgcagtgcct gacaggcggc gagcgcaatg cgctggacgg cgacctcgcc
     1141 ggcggctact acgtgaagcc gacggtattc gccggccaca acaagatgcg catcttccag
     1201 gaagagatct tcgggccggt ggtctcggtg acgaccttca aggacgagga agaagccctg
     1261 gcgatcgcca acgacacgct ctacggcctg ggcgcaggcg tgtggacgcg tgacggcgcg
     1321 cgcgcattcc gcatggggcg cggcatccag gctggccgcg tgtggaccaa ctgctaccat
     1381 gcctatccgg cgcatgcggc gttcggggga tacaagcagt ccggcatcgg ccgtgagaac
     1441 catcgcatga tgctcgatca ctaccagcaa accaagaacc tgctggtgag ctacagcccc
     1501 aacgctctcg gatttttctg acgatgcgca aggcacgctg ccatgtgcgt gccatgatcg
     1561 gattgagccc cgcgggcgcg gggccaaccc gatcagggag tcattcaagg agtcgagatg
     1621 cctgccatga tgaaagctgc agtggtgcga gagttcggcg cgccgctgac gatcgatgaa
     1681 gttcctgttc cgcaacccgg tcccggccag atccaggtga agattgaggc ctccggtgtc
     1741 tgccacaccg acctgcacgc cgccgacggc gactggccgg tcaaacccac gctgcccttt
     1801 atccccggcc atgaaggcgt gggctttgtc tctgccgtcg gcagcggcgt cacccgcgtg
     1861 aaggaaggcg accgcgtcgg cgtgccctgg ctgtacagtg cctgcggcta ttgcgagcac
     1921 tgcctgcagg gctgggagac gctgtgcgag aagcagcaga acaccggtta ttccgtcaac
     1981 ggcggctacg gtgaatatgt cgttgccgat cccaactacg tgggcctgct gcccgacaag
     2041 atcggctttg tcgagatcgc gccgatcctg tgcgcgggcg tcacggtcta caagggcctg
     2101 aaggtcaccg atacgcggcc gggccagtgg gtggtgatct ccggcatcgg cggcctgggc
     2161 cacgtggctg tgcagtatgc gcgggcgatg gggctgcgcg tggccgcggt ggacatcgat
     2221 gacgagaagc tcgcactcgc aagccggctc ggcgcggagg cgaccgtcaa cgcgcgcact
     2281 accgatcctg ccgcgtggct gcagaaagag atcggcggcg cacatggcgt gctggtgacc
     2341 gcggtgtcgc cgatcgcgtt ctcgcaggcc atcggcatgg tgcgccgcgg cggcacgatc
     2401 gcgctcaacg gcctgccgcc gggcgagttc gccacgccga tcttcgacgt ggtgctcaag
     2461 ggcatcacca tccgcggctc catcgtcggc acgcgcagcg atctgcagga gtcgctggac
     2521 tttgccgcgc atggcgacgt caaggccacg gtgtcgaccg cgaaactcga cgatatcaac
     2581 gatgtgctcg ggcgactgcg cgagggcaag atcgaagggc gcgtggtgct ggacctggcc
     2641 gcgtgagcgg gagacaggcc atgccgtcat tcgttcctgg ttcggccgat gcgcctgttg
     2701 cgcgcgtcgt tgcgacgccc gccgcgctcg cgctggtcgc gcaactgcgc gcgcggcatg
     2761 gcccgctgat gttccaccag tccggcggct gctgcgacgg cagtgcgccg atgtgctacc
     2821 cggccggcga actgctggtg gggcaggctg atgtgtgcct gggcgagatc ggcggcgcgc
     2881 cgttctatat gacgcgcgcg cagttcgagt actggcagca cacgcggctg gtgatagacg
     2941 tggtgccggg ggcgggtggg atgttttcgc tggaggggcc gactgggctg cggtttctga
     3001 cgcggtcgga gttgttcagt gatgaggagg cggcttggct ggctgcgcag gcggggttgt
     3061 gagctgcctc actgttcgcg ctagccaact gggtgctccc tctcccgttt gcgggagagg
     3121 gagcaaacgg gagatgaaac gcgtcagcgc ttgtgcaacg cctcagccct cagaccccgg
     3181 ctcgtcatcc agcccttcct tcaacctccg atagatcgta ttgcgcgaaa cccccagctc
     3241 gcgggcggca tgactgacat tgccaccatg ccgcgccagc gtctggcgga taacgcccgc
     3301 ttcccagtcg cgcatgcgcc cggcggctgc cgcggtcccg gtcgctggcg ttgaccgggc
     3361 agccgacgtg tcctcacagc gttccgcgtc gtcgtcgcac tcctgctcaa acccttccgg
     3421 caggtgctcg cagccgatct ccgcctcccc ttccgccagg atcgccgccg ttcgcaacac
     3481 attggcaagc tgccggatat tccccggcca cggatgccgc cgcagcagcg ccagcacctc
     3541 tgcgccaact cgcaacggca cctccgtgcc agtctcttcc cgttgccgct gcaaaatgcg
     3601 ctccaccagc accggcaggt cgctgcgctc gcacagcgac ggcagcgtca cggctagcgc
     3661 attgatgcgg tagtacaggt cctcacggaa ggaaccatcg gcaatcatcg cccgcaggtc
     3721 ccggtgggtg gcacagacca cccgcacatc aaccggcatc gcgcgcgcac cgcccagcgg
     3781 cgtgaccgcg cgctcctgca gcacccgcat cagccgcacc tgctgcgcca gcggcatgtc
     3841 gccgatctcg tcgaggaaca gcgtgccgcc atgcgcctgc gccagcttgc ctacgcagcc
     3901 gcggcggcgc gcgccggtga aggcaccctc ttcgtagccg aacagctcgg cctcgatcag
     3961 cgactcgggg atggccgcgc agttgacagc gacaaaaggc ccgttgccgc gcggcgaggc
     4021 ggcgtggatg gcgcgcgcca gccattcctt gccggtgccg gtgcggccct ggaccaggat
     4081 gggaatatcg cgcccgctga ccttgcgcac gcggcgcagc accgcggcca cggcggcatc
     4141 gccggtgtcg agcgcggcca gcgccggcgg cagcgggtcg tcggcgactg gctggcgcac
     4201 cgtcaccggc gcggccaggt attcgacgcg cgcgaacacc tggacccggc tcggcagcgt
     4261 cagcacctgc agcgatccgg ccgaggtggc gcgcgcctgc atcgccacgc gcaccggctg
     4321 gccgaacagc tcggcgaatc cagacagcgc cagcgcctgc ggcgccagcc cgagctggaa
     4381 cagcccgctg cggttggcgg ccaggaaggc gccgtcgggc gtgaacgccg ccatgccctc
     4441 gaacagcgtg ccgacgaact ccgggcgcgc atgaaagcgc accagcaccg cctcggggaa
     4501 atggttggcg aacaggtggt tctcgatcat ctgcgccgac atgcgcacca gcgccatggt
     4561 gtggcgatgg aagccgcgat ggtcgccgct gacgtcgagc gcgcccagga tcgcgccggt
     4621 cgggccggcg atcggcgcgc acgagcaggt gagctggtgg ttggcctgca ggaagtgctc
     4681 gctggcgtgg atgatggtgg gacgggcctc ggccagcgcg gtgccgatgg cgttggtgcc
     4741 cttgctgggt tcggcccatg acacgcccgg cgccagcgcc acgcgccggg cgcgcccgac
     4801 gaaatcgccg tcgcccaggc tgtgcaggat cacgccgctg ctgtcggtca gcagcaccat
     4861 gctgtcggta ttggcgatct gcgcgtgcag ggtctccatc accggcagcg catggcggta
     4921 caggtcgcgg ctggcatcga ccagttcgcc cagtgcgcgc acgccggcga tgtcgaagtc
     4981 cggcgcatgg cgcgcgtcga gtccgaagcc ggccgagcgc gcatgggagc gggcgatcag
     5041 gccggcgcgg tcggcgtcgg ccgggtcgac ggcctggagc gcagcgtcgg cggcaggatg
     5101 gtcagcagaa cgggcggcac gatgcat
//
