# Supplementary material for: NAD-dependent dehydrogenases enable efficient growth of Paracoccus denitrificans on the PET monomer ethylene glycol
Source: Nat Commun. 2025 Jul 1;16:5845. doi: 10.1038/s41467-025-61056-x (PMC12214560; doi:10.1038/s41467-025-61056-x)
Supplement: Supplementary file 6 — Supplementary Data 3 [file 41467_2025_61056_MOESM6_ESM.zip › Stenotrophomonas tumulicola strain JCM 30961.gb]

LOCUS       NZ_JACGXS010000008      5188 bp    DNA     linear   CON 05-MAY-2024
DEFINITION  Stenotrophomonas tumulicola strain JCM 30961 NODE_8, whole genome
            shotgun sequence.
ACCESSION   NZ_JACGXS010000008 REGION: 3558..8745
VERSION     NZ_JACGXS010000008.1
DBLINK      BioProject: PRJNA224116
            BioSample: SAMN15698558
            Assembly: GCF_014117215.1
KEYWORDS    WGS; RefSeq.
SOURCE      Stenotrophomonas tumulicola
  ORGANISM  Stenotrophomonas tumulicola
            Bacteria; Pseudomonadota; Gammaproteobacteria; Lysobacterales;
            Lysobacteraceae; Stenotrophomonas.
REFERENCE   1  (bases 1 to 5188)
  AUTHORS   Deng,Y.
  TITLE     Stenotrophomonas tumulicola JCM 30961
  JOURNAL   Unpublished
REFERENCE   2  (bases 1 to 5188)
  AUTHORS   Deng,Y.
  TITLE     Direct Submission
  JOURNAL   Submitted (02-AUG-2020) China Pharmaceutical Culture Collecction,
            Institute of Medicinal Biotechnology Chinese Academy of Medical
            Sciences, nanwei road, No. 2, Beijing 100050, China
COMMENT     REFSEQ INFORMATION: The reference sequence is identical to
            JACGXS010000008.1.
            The annotation was added by the NCBI Prokaryotic Genome Annotation
            Pipeline (PGAP). Information about PGAP can be found here:
            https://www.ncbi.nlm.nih.gov/genome/annotation_prok/
            
            ##Genome-Assembly-Data-START##
            Assembly Method        :: SOAPdenovo v. July-2010
            Genome Representation  :: Full
            Expected Final Version :: No
            Genome Coverage        :: 100.0x
            Sequencing Technology  :: Illumina HiSeq
            ##Genome-Assembly-Data-END##
            
            ##Genome-Annotation-Data-START##
            Annotation Provider               :: NCBI RefSeq
            Annotation Name                   :: GCF_014117215.1-RS_2024_05_05
            Annotation Date                   :: 05/05/2024 03:10:30
            Annotation Pipeline               :: NCBI Prokaryotic Genome
                                                 Annotation Pipeline (PGAP)
            Annotation Method                 :: Best-placed reference protein
                                                 set; GeneMarkS-2+
            Annotation Software revision      :: 6.7
            Features Annotated                :: Gene; CDS; rRNA; tRNA; ncRNA
            Genes (total)                     :: 3,847
            CDSs (total)                      :: 3,775
            Genes (coding)                    :: 3,736
            CDSs (with protein)               :: 3,736
            Genes (RNA)                       :: 72
            rRNAs                             :: 4, 1, 1 (5S, 16S, 23S)
            complete rRNAs                    :: 3, 1, 1 (5S, 16S, 23S)
            partial rRNAs                     :: 1 (5S)
            tRNAs                             :: 62
            ncRNAs                            :: 4
            Pseudo Genes (total)              :: 39
            CDSs (without protein)            :: 39
            Pseudo Genes (ambiguous residues) :: 0 of 39
            Pseudo Genes (frameshifted)       :: 5 of 39
            Pseudo Genes (incomplete)         :: 37 of 39
            Pseudo Genes (internal stop)      :: 2 of 39
            Pseudo Genes (multiple problems)  :: 5 of 39
            ##Genome-Annotation-Data-END##
FEATURES             Location/Qualifiers
     source          1..5188
                     /organism="Stenotrophomonas tumulicola"
                     /mol_type="genomic DNA"
                     /submitter_seqid="NODE_8"
                     /strain="JCM 30961"
                     /isolation_source="viscous gel (biofilm)"
                     /type_material="type strain of Stenotrophomonas
                     tumulicola"
                     /db_xref="taxon:1685415"
                     /geo_loc_name="Japan"
                     /collection_date="2016-10"
     gene            complement(1..378)
                     /locus_tag="H4O11_RS14190"
                     /old_locus_tag="H4O11_14190"
     CDS             complement(1..378)
                     /locus_tag="H4O11_RS14190"
                     /old_locus_tag="H4O11_14190"
                     /inference="COORDINATES: similar to AA
                     sequence:RefSeq:WP_017356804.1"
                     /note="Derived by automated computational analysis using
                     gene prediction method: Protein Homology."
                     /codon_start=1
                     /transl_table=11
                     /product="DUF779 domain-containing protein"
                     /protein_id="WP_182340085.1"
                     /translation="MPPLPVQVMATLAALQLIEKLRMRHGPLLFHQSGGCCDGSSPMC
                     FAQGDFIVGDRDVLLGEIGQAPFYINPSQFEYWKHTQLIIDVVPGRGGMFSLENGENV
                     RFLLRSRLFSDEEFAALQAAGKA"
     gene            complement(453..1481)
                     /gene="adhP"
                     /locus_tag="H4O11_RS14195"
                     /old_locus_tag="H4O11_14195"
     CDS             complement(453..1481)
                     /gene="adhP"
                     /locus_tag="H4O11_RS14195"
                     /old_locus_tag="H4O11_14195"
                     /EC_number="1.1.1.1"
                     /inference="COORDINATES: similar to AA
                     sequence:RefSeq:WP_010487377.1"
                     /note="Derived by automated computational analysis using
                     gene prediction method: Protein Homology."
                     /codon_start=1
                     /transl_table=11
                     /product="alcohol dehydrogenase AdhP"
                     /protein_id="WP_182340086.1"
                     /translation="MQSTMKAAVVREFGKPLVIEEVAVPRPGAGEILVKIEACGVCHT
                     DLHAAEGDWPVKPNPPFIPGHEGVGHVIAVGAGVSHVKEGDRVGIPWLYSACSHCEHC
                     LGGWETLCESQRNTGYSVNGGFAEYALADANYVGLLPKEVGFVEIAPILCAGVTVYKG
                     LKVTDTRPGDWVVVSGVGGLGHMAVQYAKAMGLNVAAVDVDDGKLRLAERLGATVTVN
                     ASTTDPAAFLKKEIGGAHGALVTAVSPKAFEQALGMVRRGGTVALNGLPPGNFPLDIF
                     GMVLNGVTVRGSIVGTRLDLQESLRFAAEGKVAATVSTDTLENVNDVFARMHAGKIEG
                     RVVLDFAA"
     gene            complement(1554..3083)
                     /gene="adh"
                     /locus_tag="H4O11_RS14200"
                     /old_locus_tag="H4O11_14200"
     CDS             complement(1554..3083)
                     /gene="adh"
                     /locus_tag="H4O11_RS14200"
                     /old_locus_tag="H4O11_14200"
                     /EC_number="1.2.1.3"
                     /inference="COORDINATES: similar to AA
                     sequence:RefSeq:WP_014088936.1"
                     /note="Derived by automated computational analysis using
                     gene prediction method: Protein Homology."
                     /codon_start=1
                     /transl_table=11
                     /product="aldehyde dehydrogenase"
                     /protein_id="WP_182340087.1"
                     /translation="MNAVASTHPHATHPGSLFKPRYENFIGGQWVAPRSGQYFENTTP
                     ITGKVFTEVARSNADDIEAALDAAHAAKRGWAETSTTDRANILNRIADRIEENLDLLA
                     HAETWDNGKPIRETLNADIPLMADHFRYFAGAVRAQEGSLSEIDKDTIAYHFHEPLGV
                     VGQIIPWNFPLLMAAWKLAPALAAGNCVVLKPAEQTPASILVLMEVIGDLLPAGVLNV
                     VNGFGLEAGKPLASNPRIGKIAFTGETTTGRLIMQYASQNLIPVTLELGGKSPNIFFA
                     DVMAEDDDFLDKAVEGFVLFAFNQGEVCTCPSRALIQESIYEKFMERALKRVAAIKQG
                     NPLDPGTMVGAQASSEQLEKILSYIDIGRQEGAEVLIGGEQARLDGDLAGGYYVKPTV
                     FKGHNRMRVFQEEIFGPVVSVTTFKTEEEALEIANDTLYGLGAGLWSRDASRLYRMGR
                     AIQAGRVWTNCYHAYPAHAAFGGYKQSGIGRENHKMMLDHYQQTKNLLVSYSPRKLGF
                     F"
     gene            3320..5188
                     /locus_tag="H4O11_RS14205"
                     /old_locus_tag="H4O11_14205"
     CDS             3320..5188
                     /locus_tag="H4O11_RS14205"
                     /old_locus_tag="H4O11_14205"
                     /inference="COORDINATES: similar to AA
                     sequence:RefSeq:WP_018971881.1"
                     /note="Derived by automated computational analysis using
                     gene prediction method: Protein Homology."
                     /codon_start=1
                     /transl_table=11
                     /product="sigma-54-dependent Fis family transcriptional
                     regulator"
                     /protein_id="WP_182340088.1"
                     /translation="MSPQATPERLGSARLAFFERGAAPVGAIPDAILHSWQRCQRHGL
                     AVHAQPHVEPIAASRLRELRQRRERLWTLARPEMDGLAAGLASSGGIVLLTDEDGWVL
                     DAEGSTGFLDRAGRVALMPGVRWDEHTVGTNAIGTAIVEGRALQVRGGEHYFAPHGIL
                     TCSATPIFDPHGQRIGVLDISGDARQPHLHALALGRQVVDQIEHRAFERGLEGCELVR
                     LHHQPALLGSAREGVLGFRNGRMVAANRAALALFGLERHDIGQATYEALFDQPLSRLH
                     DDGMLQDRQGRVLHGHVQAQAVQARARRPAMDAAPPVPVTAASGTPTLAFDPGAEQRL
                     SQALRVLHAGLPVLVQGETGTGKEVFARELHRRCVRAQRPFVAVNCAALPEGLIESEL
                     FGYEEGAFTGARRQGSQGLLRQAQGGVLFLDEIGDMPLSLQPRLLRVLQERELSPLGG
                     GKPVKLDFALVCASHRDLSLAMAAGGFRADLFYRIADHVVVLPPLRELAADRRSLVLT
                     LWQPLAQGRQLSTQALELLAGYDWPGNLRQLQACLRTLAALSDPGGRVDVEQLPAQLR
                     EGNVAARPPSAACRSMDAITEQAMRDSLDACAGNVSAAAKRLGISRSTLYRRLGKH"
ORIGIN      
        1 tcacgccttg ccggccgcct gcagggcggc gaactcttca tcgctgaaca gccgtgagcg
       61 cagcaggaag cggacgttct cgccattctc cagcgagaac atgccgccgc gtccgggcac
      121 gacgtcgatg atcagctggg tgtgcttcca gtactcgaac tgcgacggat tgatgtagaa
      181 cggcgcctgg ccgatctcgc cgagcagcac atcgcggtcg ccgacgatga aatcgccctg
      241 cgcgaagcac atcggcgaag acccatcgca gcaaccaccg gactgatgga acagcagtgg
      301 cccgtggcgc atgcgcagtt tctcgatcag ctgcagggcc gccagggtgg ccattacctg
      361 gacagggaga ggaggcatcg gcggctccag caaagtggca tggccgccgg tccgcgggag
      421 aggagaccgg agcggcggcc atgcgcggtg ggtcaggcgg cgaagtccag cacgacgcgg
      481 ccttcgatct tgccggcatg catgcgcgcg aacacgtcgt tgacgttttc cagcgtgtcg
      541 gtgctgaccg tcgcggcgac cttgccttcg gcggcaaagc gaagggattc ctgcaggtcc
      601 agacgggtgc ccacgatcga gccgcgcacc gtcacgccat tgagcaccat gccgaagatg
      661 tccagcggga agttgcccgg cggcaggccg ttcagggcta ccgtaccgcc gcggcggacc
      721 atgcccagtg cctgctcgaa cgcctttggc gaaaccgcag tgaccagggc gccatgggcc
      781 ccgccgatct ctttcttcag gaacgcggcg ggatcggtgg tcgatgcgtt gaccgtcacc
      841 gtggcgccga ggcgctcggc cagccgcaac ttgccatcgt ccacgtccac cgctgccacg
      901 ttcagcccca tcgccttggc gtactgcacc gccatgtggc ccagtccacc cacgccggag
      961 accaccaccc aatcgcccgg ccgggtgtcg gtgaccttca gtcccttgta cacggtgaca
     1021 ccggcgcaga ggatcggtgc gatctcgacg aagcccactt ccttgggcaa caggccgaca
     1081 tagttggcat cggccagcgc gtactcggcg aaaccgccgt tgaccgaata gccggtattg
     1141 cgctgcgact cgcacagcgt ctcccaaccc cccaggcagt gttcgcagtg gctgcatgcc
     1201 gaatacagcc aggggatgcc gaccctgtcg ccttccttga catggctgac ccctgcgccg
     1261 acggcgatga cgtggcccac gccctcatgg ccgggaatga acggtgggtt cggtttgacc
     1321 ggccagtcac cctcggcggc gtgcagatcg gtatggcaga cgccgcaggc ttcgatcttg
     1381 accaggatct cgcccgcccc cgggcgcggc acggcgactt cttcgatgac caatggcttg
     1441 ccgaattcac ggacgacggc agctttcatg gtggattgca tgcgtggatc tccgtagtgc
     1501 gttggaagac agggtggcgc cggcagcgcg ccggcgcctt gatcgcgatc aactcagaag
     1561 aagccgagct tcctgggtga atagctgacc agcaggttct tggtctgctg gtagtggtcg
     1621 agcatcatct tgtggttttc gcggccgatg ccggactgct tgtagccacc gaaggcggcg
     1681 tgggcgggat aggcgtggta gcagttggtc cacacgcggc cggcctggat cgcgcggccc
     1741 atgcggtaca gccgcgaggc atcgcggctc cacagccctg cccccagccc gtaaagcgtg
     1801 tcgttggcga tctccagcgc ctcttcctcg gtcttgaagg tggtcactga caccaccggt
     1861 ccgaagatct cctcctggaa cacgcgcatc ctgttgtggc ccttgaacac ggtcggcttg
     1921 acgtagtaac cgccggccag gtcaccgtcg agcctggcct gttcgccccc gatcagcacc
     1981 tcggccccct cctgtcggcc gatatcgatg taggacagga tcttttccaa ctgctcggaa
     2041 gaagcctgtg cgcccaccat ggtgcccgga tcgagcggat tgccctgctt gatcgcggcc
     2101 acgcgcttga gcgcccgttc catgaacttc tcgtagatgg attcctggat cagcgcgcgc
     2161 gatgggcagg tacacacttc gccctggttg aaggcgaaca gcacgaagcc ttccacggcc
     2221 ttgtcgagga agtcatcgtc ttcggccatc acgtcggcga agaagatgtt gggtgacttg
     2281 ccacccagtt cgagcgttac cgggatcagg ttctggctgg cgtactgcat gatcaaccgc
     2341 ccggtggtgg tctccccggt gaaggcgatc ttgccgatgc gcggattgct ggccagcggc
     2401 ttgcccgcct ccaggccgaa accgttgact acgttcagca ccccggcggg cagcaggtcg
     2461 ccgatcactt ccatcagcac caggatcgag gcaggcgtct gctcggccgg cttgagcacc
     2521 acgcagttgc cggcggccag cgccggggcc agtttccagg ccgccatcag caggggaaag
     2581 ttccagggga tgatctgccc gactacgccc agcggctcat ggaaatggta ggcgatggtg
     2641 tccttgtcga tctccgacag gctgccttcc tgggcgcgta ccgcgccggc gaagtagcgg
     2701 aagtggtctg ccatcagcgg gatatcagcg ttgagcgtct cccggatcgg cttgccgttg
     2761 tcccaggtct cggcgtgggc gagcaggtcc aggttctctt cgatgcggtc ggcgatgcgg
     2821 ttgaggatgt tggcgcgatc ggtggtggag gtttcggccc agccccgctt ggccgcatgt
     2881 gctgcatcca gtgccgcctc gatgtcatcg gcattggagc gcgctacctc ggtgaacacc
     2941 ttgccggtga ttggcgtggt gttttcgaag tactgcccgc tgcgcggtgc aacccactgt
     3001 ccaccgatga aattctcata gcgcggcttg aacagggaac ccggatgggt ggcgtgtggg
     3061 tgggtcgagg caacggcgtt catggcttgc tccagtcaat ggcccggatc gcccgggatg
     3121 tgccatgaca gcgcaaggac gatgccaact ccgcgcatgc tgcgccgcgt catgtgctgc
     3181 ggcgttgttg caacggagac atccagtgag gattgccgca gtgcgtcagg gccggtgatt
     3241 gcgcggtaac gcgcgctgtg ctgttaatcg gaacagagcc cgctacaact gtcgcagatt
     3301 gcgacactgg agactgtcga tgtccccaca agccaccccc gaacgcctcg gcagcgcgcg
     3361 cttggccttc tttgaacgcg gagcagcgcc ggtgggcgcg attcctgacg cgatcctgca
     3421 ctcgtggcaa cgttgccagc ggcatggctt ggcagtgcac gcgcaacccc acgtggaacc
     3481 gatagccgcg tcacggctgc gcgagctgcg gcagcgacgc gagcgcctgt ggacgctggc
     3541 ccgcccggaa atggacggcc tggcggcggg gctggcaagc agcggcggca tcgtgctgct
     3601 gaccgacgaa gatggctggg tgctggatgc ggaaggcagc accggtttcc tggaccgcgc
     3661 cggccgggtg gccctgatgc cgggagtacg ctgggacgaa cacaccgtgg gtaccaatgc
     3721 catcggcacg gcgatcgtgg aggggcgcgc cttgcaggtc cgtggcggtg aacactactt
     3781 tgccccgcac ggcatcctga cctgctcggc cacgccgatc ttcgatcccc atggccagcg
     3841 catcggcgtg ctggatatct ccggcgacgc gcggcagcca cacctgcacg cactggcgtt
     3901 gggcaggcag gtggtggacc agatcgagca ccgcgcgttc gaacgcggcc ttgagggctg
     3961 tgagctggtg cgcctgcacc accagccggc gctgctgggc agcgcgcgcg agggcgtgct
     4021 gggcttccgc aacgggcgca tggtggcggc caaccgcgca gcgctggcac tgttcggcct
     4081 ggagcggcat gacatcggcc aggctaccta cgaagccctg ttcgaccagc cgctgtcgcg
     4141 cctgcacgac gacggcatgt tgcaggaccg gcaagggcgc gtgctgcatg gccacgtcca
     4201 ggcgcaggcc gtccaggccc gcgcgcgccg tccggcaatg gacgcggcac cgccggttcc
     4261 ggttaccgca gcctcgggga cgccgaccct ggccttcgac cccggcgcgg aacagcggct
     4321 gtcgcaggcg ctgcgcgtat tgcacgcggg cttgccggtg ctggtccagg gcgagaccgg
     4381 aaccggcaag gaagtgttcg cacgcgaact tcaccgtcgc tgcgtccgcg cgcagcgccc
     4441 gttcgtggca gtgaactgtg cggcacttcc ggaaggcctg atcgaatcgg agttgttcgg
     4501 ctacgaggaa ggggctttca ccggtgcacg ccggcaaggc agccagggct tgctgcggca
     4561 ggcgcagggc ggggtgctgt tcctcgatga gatcggcgac atgccgctgt cgttgcaacc
     4621 gcgcctgctg cgcgtgctgc aggagcgcga gctctcgcca ctgggcggcg gcaaaccggt
     4681 gaagctggac ttcgccctgg tatgtgccag ccatcgcgac ctgtcgctgg caatggccgc
     4741 cggcggtttc cgcgcggacc tgttctatcg gatcgccgac cacgtggtgg tgctgccgcc
     4801 gctgcgtgag ctggctgctg accgcaggtc cctggtactg acgctgtggc agccgctggc
     4861 gcagggacga cagctgtcca cgcaggcgct ggagctgctg gctggctacg attggcccgg
     4921 caacctgcgc cagctgcagg cctgcctgcg caccctggcc gcgctgagcg acccgggcgg
     4981 gcgggttgac gtggagcagt tgcctgcaca actgcgcgag gggaacgttg ctgcccggcc
     5041 gccgtctgcc gcctgccggt ccatggatgc gatcaccgaa caggccatgc gcgattcact
     5101 ggacgcctgt gcaggcaacg tcagtgctgc agccaagcgg ctgggcatca gccgcagcac
     5161 gctgtatcgg cggttgggca agcactag
//
