# Supplementary material for: NAD-dependent dehydrogenases enable efficient growth of Paracoccus denitrificans on the PET monomer ethylene glycol
Source: Nat Commun. 2025 Jul 1;16:5845. doi: 10.1038/s41467-025-61056-x (PMC12214560; doi:10.1038/s41467-025-61056-x)
Supplement: Supplementary file 7 — Supplementary Data 4 [file 41467_2025_61056_MOESM7_ESM.zip]

Archive with 16 entries (16 files):
- Variovorax guangxiensis strain 34-80.gb
- Aminobacter aminovorans strain DSM 10368.gb
- Aquamicrobium lusatiense strain DSM 11099.gb
- Bordetella ansorpii strain SMC-8986T.gb
- Bradyrhizobium lablabi strain CCBAU 23086.gb
- Bryocella elongata strain DSM 22489.gb
- Celeribacter marinus strain DSM 100036.gb
- Halopseudomonas bauzanensis strain W13Z2.gb
- Iodobacter violaceini strain HSC-16F04.gb
- Mesorhizobium zhangyense strain CGMCC 1.15528.gb
- Myxococcus xanthus strain DSM 16526.gb
- Nitrogeniibacter mangrovi strain M9-3-2.gb
- Paracoccus everestensis strain S8-55.gb
- Paracoccus sulfuroxidans strain CGMCC 1.5364.gb
- Pseudoxanthomonas wuyuanensis strain DSM 100640.gb
- Shinella pollutisoli strain KCTC 52677.gb
