# Supplementary material for: NAD-dependent dehydrogenases enable efficient growth of Paracoccus denitrificans on the PET monomer ethylene glycol
Source: Nat Commun. 2025 Jul 1;16:5845. doi: 10.1038/s41467-025-61056-x (PMC12214560; doi:10.1038/s41467-025-61056-x)
Supplement: Supplementary file 7 — Supplementary Data 4 [file 41467_2025_61056_MOESM7_ESM.zip › Variovorax guangxiensis strain 34-80.gb]

LOCUS       NZ_JACIFZ010000002      3999 bp    DNA     linear   CON 26-SEP-2024
DEFINITION  Variovorax guangxiensis strain 34/80 Ga0394393_02, whole genome
            shotgun sequence.
ACCESSION   NZ_JACIFZ010000002 REGION: 127789..131787
VERSION     NZ_JACIFZ010000002.1
DBLINK      BioProject: PRJNA224116
            BioSample: SAMN13165630
            Assembly: GCF_014197655.1
KEYWORDS    WGS; RefSeq.
SOURCE      Variovorax guangxiensis
  ORGANISM  Variovorax guangxiensis
            Bacteria; Pseudomonadota; Betaproteobacteria; Burkholderiales;
            Comamonadaceae; Variovorax.
REFERENCE   1  (bases 1 to 3999)
  AUTHORS   Whitman,W.
  TITLE     Genomic Encyclopedia of Type Strains, Phase IV (KMG-V): Genome
            sequencing to study the core and pangenomes of soil and
            plant-associated prokaryotes
  JOURNAL   Unpublished
REFERENCE   2  (bases 1 to 3999)
  AUTHORS   Whitman,W., Huntemann,M., Clum,A., Wang,J., Palaniappan,K.,
            Ritter,S., Chen,I.-M., Stamatis,D., Reddy,T., O'Malley,R., Daum,C.,
            Shapiro,N., Ivanova,N., Kyrpides,N. and Woyke,T.
  TITLE     Direct Submission
  JOURNAL   Submitted (03-AUG-2020) Prokaryote Super Program, DOE Joint Genome
            Institute, 1 Cyclotron Road, Mail Stop: 91R0183, Berkeley, CA
            94720, USA
COMMENT     REFSEQ INFORMATION: The reference sequence is identical to
            JACIFZ010000002.1.
            The annotation was added by the NCBI Prokaryotic Genome Annotation
            Pipeline (PGAP). Information about PGAP can be found here:
            https://www.ncbi.nlm.nih.gov/genome/annotation_prok/
            
            ##Genome-Assembly-Data-START##
            Assembly Method        :: SPAdes v. 3.13.0
            Genome Representation  :: Full
            Expected Final Version :: No
            Genome Coverage        :: 201.0x
            Sequencing Technology  :: Illumina
            ##Genome-Assembly-Data-END##
            
            ##Genome-Annotation-Data-START##
            Annotation Provider               :: NCBI RefSeq
            Annotation Name                   :: GCF_014197655.1-RS_2024_09_26
            Annotation Date                   :: 09/26/2024 10:20:17
            Annotation Pipeline               :: NCBI Prokaryotic Genome
                                                 Annotation Pipeline (PGAP)
            Annotation Method                 :: Best-placed reference protein
                                                 set; GeneMarkS-2+
            Annotation Software revision      :: 6.8
            Features Annotated                :: Gene; CDS; rRNA; tRNA; ncRNA
            Genes (total)                     :: 6,949
            CDSs (total)                      :: 6,886
            Genes (coding)                    :: 6,833
            CDSs (with protein)               :: 6,833
            Genes (RNA)                       :: 63
            rRNAs                             :: 1, 1, 1 (5S, 16S, 23S)
            complete rRNAs                    :: 1, 1 (5S, 16S)
            partial rRNAs                     :: 1 (23S)
            tRNAs                             :: 57
            ncRNAs                            :: 3
            Pseudo Genes (total)              :: 53
            CDSs (without protein)            :: 53
            Pseudo Genes (ambiguous residues) :: 0 of 53
            Pseudo Genes (frameshifted)       :: 22 of 53
            Pseudo Genes (incomplete)         :: 40 of 53
            Pseudo Genes (internal stop)      :: 5 of 53
            Pseudo Genes (multiple problems)  :: 12 of 53
            ##Genome-Annotation-Data-END##
FEATURES             Location/Qualifiers
     source          1..3999
                     /organism="Variovorax guangxiensis"
                     /mol_type="genomic DNA"
                     /submitter_seqid="Ga0394393_02"
                     /strain="34/80"
                     /db_xref="taxon:1775474"
     gene            complement(1..1881)
                     /locus_tag="GGD71_RS08690"
                     /old_locus_tag="GGD71_001756"
     CDS             complement(1..1881)
                     /locus_tag="GGD71_RS08690"
                     /old_locus_tag="GGD71_001756"
                     /inference="COORDINATES: similar to AA
                     sequence:RefSeq:WP_007834503.1"
                     /GO_function="GO:0005524 - ATP binding [Evidence IEA];
                     GO:0043565 - sequence-specific DNA binding [Evidence IEA]"
                     /GO_process="GO:0000160 - phosphorelay signal transduction
                     system [Evidence IEA]; GO:0006355 - regulation of
                     DNA-templated transcription [Evidence IEA]"
                     /note="Derived by automated computational analysis using
                     gene prediction method: Protein Homology."
                     /codon_start=1
                     /transl_table=11
                     /product="sigma-54-dependent Fis family transcriptional
                     regulator"
                     /protein_id="WP_184636936.1"
                     /translation="MSAQAQLPSIAVAQARELFFGQGHDPAPWIAPHISRSWQRSRPV
                     DHHAVDPEPMALALLSERREQAMRLLNCAQPELDGLAEHAVGNGCVVILSDASGLILE
                     EIGSADFLPKAQRIALQPGVEWSEHNRGTNAIGTALAEREALMVLGGEHYLAQNSELG
                     CAAAPIFTGRGELAGALDISGETVRVNTHALGLVRMAAQQVEHRMMLAEAGGHVLRFH
                     ARPALIGTAREGLMVIEGGRIVAANRVALELFGRSWKELLDLEAEDFLGANWPRMEHR
                     RGLLTLPGGRQIATVMERSSNPGSVRPLQRRGMHTQGAAETDDVQPLLHKAVRVLNEG
                     VSVLVNGETGSGKEVFSRRLHAASRRSAGPFVAVDCASLPETLIESELFGYEQGAFTG
                     AKRKGMAGRIREAHGGVLFLDEIAEIPLALQTRLLRVLEERLVTPLGGGQGVPVDFDL
                     VCATHGHLPSLVEAGRFRADLMYRVAGFTVTLPALRQRDDRHALISRLFLEAGGAAKH
                     LQLEADALEALAAYRWPGNVRELRSTLRSIVALADAGDAVTAAMLPAHLLGNHAPPAE
                     HAPTPAAPQAAPLQAMTRHALDEALKACDHDVAKAARRLGIHRSTIYRHLARQRGKPA
                     GN"
     gene            2096..3616
                     /gene="adh"
                     /locus_tag="GGD71_RS08695"
                     /old_locus_tag="GGD71_001757"
     CDS             2096..3616
                     /gene="adh"
                     /locus_tag="GGD71_RS08695"
                     /old_locus_tag="GGD71_001757"
                     /EC_number="1.2.1.3"
                     /inference="COORDINATES: similar to AA
                     sequence:RefSeq:WP_019651994.1"
                     /note="Derived by automated computational analysis using
                     gene prediction method: Protein Homology."
                     /codon_start=1
                     /transl_table=11
                     /product="aldehyde dehydrogenase"
                     /protein_id="WP_184636938.1"
                     /translation="MDMLEPGKFGTAVPFKKRYGNYIGGEWVAPADNQYFENITPVTG
                     KVFCEVPRSTAADIERALDAAHKAKAAWGRTSTTERANILNRIADRMQENLAILAAAE
                     TWDNGKPIRETTAADLPLAIDHFRYFASCVRSQEGGISEIDHETFAYHFHEPIGVVGQ
                     IIPWNFPILMAVWKLAPALAAGNCVVIKPAEQTPVSILVLMELIGDLLPPGVLNVVNG
                     FGVEAGKPLASSNRIGKIAFTGETTTGRLISQYASQNLIPVTLELGGKSPNIFFADVM
                     DKDDAFFDKALEGFAMFALNQGEVCTCPSRALIQESIYDRFMERALKRVAAIRQGSPL
                     DMATMIGAQASSEQLEKILSYLDIGRQEGAKVLIGGERQQFEGDLAGGYYVKPTVFRG
                     NNRMRIFQEEIFGPVVSVTTFKDEEEALAIANDTLYGLGAGVWSRDMNRAFRMGRGIQ
                     AGRVWTNCYHHYPAHAAFGGYKQSGIGRENHKMMLDHYQQTKNLLVSYSENKLGFF"
     gene            3616..3999
                     /locus_tag="GGD71_RS08700"
                     /old_locus_tag="GGD71_001758"
     CDS             3616..3999
                     /locus_tag="GGD71_RS08700"
                     /old_locus_tag="GGD71_001758"
                     /inference="COORDINATES: similar to AA
                     sequence:RefSeq:WP_007834507.1"
                     /note="Derived by automated computational analysis using
                     gene prediction method: Protein Homology."
                     /codon_start=1
                     /transl_table=11
                     /product="DUF779 domain-containing protein"
                     /protein_id="WP_184636939.1"
                     /translation="MSGTGEVLRVTATDAALALIDRLAARHGPLMFHQSGGCCDGSAP
                     MCYARGEFIVGDYDRLLGHIGGMPFYISGPQFEYWQHTQLIIDVVPGRGGMFSLEGPQ
                     GVRFLTRSRLFTDEEWAVLEAGELR"
ORIGIN      
        1 tcagttcccg gcgggcttgc cgcgctggcg cgcgagatgc cggtagatcg tgctgcgatg
       61 gatgcccagc ctgcgcgcgg ccttcgcgac gtcgtggtcg caggccttca gtgcctcgtc
      121 gagggcgtgg cgcgtcatgg cctgcagggg cgccgcctgc ggtgcggccg gcgtcggcgc
      181 gtgctcggct ggaggcgcgt gattgccgag cagatgcgcc gggagcatgg ccgcggtcac
      241 cgcatcgccc gcgtcggcca gcgccacgat ggagcgcagc gtgctgcgca gttcgcgcac
      301 gttgcccggc caccggtatg cagccagggc ttccagcgcg tcggcctcca gctgcagatg
      361 cttcgccgcg ccgcccgctt cgaggaaaag ccgcgagatc agcgcatgcc tgtcgtcgcg
      421 ctgcctcaac gccggcagcg tgacggtgaa gccggccacc cggtacatca ggtcggcgcg
      481 gaagcggccg gcttccacca gcgagggcag gtggccgtgg gtggcgcaga ccaggtcgaa
      541 gtccaccggc acgccctggc cgccacccag cggcgtgacc aggcgttcct ccagcacgcg
      601 cagcagccgc gtctgcagag ccagcggtat ttccgcgatc tcgtcgagga acagcacgcc
      661 gccgtgggct tcgcggatgc ggcccgccat gcccttgcgc ttcgctccgg tgaaggctcc
      721 ctgctcgtag ccgaagagct ccgattcgat cagcgtctcg ggcagcgagg cgcagtccac
      781 cgcgacgaaa ggccccgcgc tgcgacggct ggcggcatgc agccggcgcg agaacacctc
      841 cttgccgctg ccggtctcgc cgttgaccag cacggagacg ccttcgttga gcacccgcac
      901 cgccttgtgc agcagaggct gcacgtcgtc ggtttcggcc gcgccctggg tatgcatgcc
      961 gcggcgctgg agtggacgaa cgctgcccgg gttgctcgag cgctccatca ccgtcgcgat
     1021 ctgccgcccg cccgggagcg tgagcaggcc gcgccggtgc tccatgcgcg gccagttcgc
     1081 gccgaggaag tcctcggcct ccaggtcgag cagctctttc caggagcggc cgaagagttc
     1141 gagtgcgacg cggttggccg cgacgatgcg gccgccctcg atcaccatca gcccttcgcg
     1201 cgccgtgccg atcagcgccg gccgcgcatg gaagcgcagc acgtggccgc cggcctcggc
     1261 cagcatcatg cggtgctcga cctgctgcgc cgccatgcgc accagcccca gcgcgtgggt
     1321 gttcacacgc accgtctcgc ccgagatgtc gagtgcgccg gccaactcgc cgcgcccggt
     1381 gaagatcggc gccgccgcgc agcccagttc gctgttctgt gccaggtagt gctcgccgcc
     1441 cagcaccatc agcgcttctc gctccgccag cgcggtgccg atggcgttgg tgccccggtt
     1501 gtgctccgac cattccacgc cgggctgcag cgcgatgcgc tgggccttgg gcaggaagtc
     1561 ggcgctgccg atctcctcga ggatcagccc gctggcgtcc gacaggatca ccacgcagcc
     1621 gttgccgacc gcgtgctcgg ccagcccgtc gagctcgggc tgagcgcagt tcagcaggcg
     1681 catggcctgc tcgcgccgct cgctcagcag ggccagagcc atcggctcgg ggtcgacggc
     1741 atggtggtcg accgggcggc tgcgctgcca ggagcgcgag atgtgaggcg cgatccacgg
     1801 tgccgggtcg tggccctggc cgaagaagag ctcccgggcc tgtgccactg cgatcgacgg
     1861 caactgcgct tgtgcactca tgcgtgtctc cgatggggtt tcgccttgtg cgacatcgta
     1921 gtcgccatgt tcgctggaac atgtcgcaga ttgcgaatga aaacccgctg acgcgcgcat
     1981 ctgcacggcg gaagtactca gggattgtcc cgatccggcc gggtacgagg cttgcgctcc
     2041 agcgtgcggc cgccgcatgt cgcggcgcca tcaccctgca catggagaca acgtcatgga
     2101 catgctcgaa ccgggcaaat tcggtaccgc ggtgccgttc aagaagcgct acggcaacta
     2161 catcggcggc gaatgggtcg cgccggcgga caaccagtat ttcgagaaca tcacgcccgt
     2221 caccggcaag gtcttctgcg aggtgccgcg ctccactgcg gccgacatcg agcgcgcgct
     2281 ggacgccgcc cacaaggcca aggccgcctg gggccgcacc tcgaccaccg agcgcgccaa
     2341 catcctcaac aggatcgccg accgcatgca ggagaacctc gccatcctcg cggcggccga
     2401 gacctgggac aacggcaagc ccatccgcga gaccaccgcg gccgacctgc cgctggccat
     2461 cgaccacttc cgctacttcg cctcgtgcgt gcgctcgcag gagggcggca tcagcgagat
     2521 cgaccatgaa accttcgcgt accacttcca cgagccgatc ggcgtggtgg ggcagatcat
     2581 tccttggaac ttcccgatcc tgatggccgt gtggaagctg gcgccagcgc tcgcggccgg
     2641 caactgcgtg gtgatcaagc cggccgagca gacgccggtt tccatcctcg tgctgatgga
     2701 actcatcggc gacctgctgc cgccgggcgt gctgaacgtg gtcaacggct tcggcgtgga
     2761 ggcgggcaag ccactggcgt cgagcaaccg catcggcaag atcgcattca cgggcgagac
     2821 caccaccggg cgcctgatct cgcagtacgc gagccagaac ctgattccgg tcacgctgga
     2881 gctcgggggc aagtcgccca acatcttctt cgccgacgtg atggacaagg acgacgcctt
     2941 cttcgacaag gcgctcgagg gcttcgcgat gttcgcgctg aaccagggcg aggtgtgcac
     3001 ctgcccgtcg cgcgcgctca tccaggagtc gatctacgac cgcttcatgg agcgcgccct
     3061 caagcgcgtg gccgccatca ggcagggcag cccgctggac atggccacca tgatcggtgc
     3121 gcaggcctcc agcgagcagc tcgagaagat cctgtcgtac ctcgacatcg gccggcagga
     3181 gggcgcgaag gtgctgatcg gcggcgagcg ccagcagttc gagggcgacc tcgccggcgg
     3241 ctactacgtg aagccgaccg tgttcagagg caacaacagg atgcgcatct tccaggaaga
     3301 aatcttcggc ccggtggtct cggtcaccac cttcaaggac gaggaagagg cgctggcgat
     3361 cgccaacgac accctctacg gcctgggcgc cggcgtgtgg agccgcgaca tgaaccgcgc
     3421 cttccgcatg ggccgcggca tccaggccgg ccgcgtgtgg accaactgct accaccacta
     3481 tccggcgcac gcggccttcg gcggctacaa gcagtcgggc atcggccgcg agaaccacaa
     3541 gatgatgctc gaccactacc agcagaccaa gaacctgctg gtgagctaca gcgagaacaa
     3601 gctgggcttc ttctgatgag cggcaccggc gaagtcctgc gcgtcaccgc gaccgatgcc
     3661 gcgctcgcgc tgatcgacag gctcgccgcc aggcacggcc cgctgatgtt ccatcagtcg
     3721 ggcggctgct gcgacggcag cgcgcccatg tgctacgccc gcggcgaatt catcgtgggc
     3781 gactacgaca ggctgctcgg gcacatcggc ggcatgccgt tctacatcag cgggccgcag
     3841 ttcgagtact ggcagcacac gcagctgatc atcgacgtgg tgccggggcg cggcggcatg
     3901 ttctcgctgg aggggccgca gggcgtgcgg ttcctgacgc gctcgcggct gttcacggac
     3961 gaggagtggg cggtgctgga ggccggggaa ttgcggtag
//
