# Supplementary material for: NAD-dependent dehydrogenases enable efficient growth of Paracoccus denitrificans on the PET monomer ethylene glycol
Source: Nat Commun. 2025 Jul 1;16:5845. doi: 10.1038/s41467-025-61056-x (PMC12214560; doi:10.1038/s41467-025-61056-x)
Supplement: Supplementary file 7 — Supplementary Data 4 [file 41467_2025_61056_MOESM7_ESM.zip › Aminobacter aminovorans strain DSM 10368.gb]

LOCUS       NZ_JACICB010000028      3656 bp    DNA     linear   CON 30-SEP-2023
DEFINITION  Aminobacter aminovorans strain DSM 10368 Ga0373296_28, whole genome
            shotgun sequence.
ACCESSION   NZ_JACICB010000028 REGION: 43829..47484
VERSION     NZ_JACICB010000028.1
DBLINK      BioProject: PRJNA224116
            BioSample: SAMN12025054
            Assembly: GCF_014195595.1
KEYWORDS    WGS; RefSeq.
SOURCE      Aminobacter aminovorans
  ORGANISM  Aminobacter aminovorans
            Bacteria; Pseudomonadota; Alphaproteobacteria; Hyphomicrobiales;
            Phyllobacteriaceae; Aminobacter.
REFERENCE   1  (bases 1 to 3656)
  AUTHORS   Goeker,M.
  TITLE     Genomic Encyclopedia of Type Strains, Phase IV (KMG-IV): sequencing
            the most valuable type-strain genomes for metagenomic binning,
            comparative biology and taxonomic classification
  JOURNAL   Unpublished
REFERENCE   2  (bases 1 to 3656)
  AUTHORS   Goeker,M., Huntemann,M., Clum,A., Wang,J., Palaniappan,K.,
            Ritter,S., Chen,I.-M., Stamatis,D., Reddy,T., O'Malley,R., Daum,C.,
            Shapiro,N., Ivanova,N., Kyrpides,N. and Woyke,T.
  TITLE     Direct Submission
  JOURNAL   Submitted (03-AUG-2020) Prokaryote Super Program, DOE Joint Genome
            Institute, 1 Cyclotron Road, Mail Stop: 91R0183, Berkeley, CA
            94720, USA
COMMENT     REFSEQ INFORMATION: The reference sequence is identical to
            JACICB010000028.1.
            The annotation was added by the NCBI Prokaryotic Genome Annotation
            Pipeline (PGAP). Information about PGAP can be found here:
            https://www.ncbi.nlm.nih.gov/genome/annotation_prok/
            
            ##Genome-Assembly-Data-START##
            Assembly Method        :: SPAdes v. 3.13.0
            Genome Representation  :: Full
            Expected Final Version :: No
            Genome Coverage        :: 220.0x
            Sequencing Technology  :: Illumina
            ##Genome-Assembly-Data-END##
            
            ##Genome-Annotation-Data-START##
            Annotation Provider               :: NCBI RefSeq
            Annotation Date                   :: 09/30/2023 12:38:22
            Annotation Pipeline               :: NCBI Prokaryotic Genome
                                                 Annotation Pipeline (PGAP)
            Annotation Method                 :: Best-placed reference protein
                                                 set; GeneMarkS-2+
            Annotation Software revision      :: 6.6
            Features Annotated                :: Gene; CDS; rRNA; tRNA; ncRNA
            Genes (total)                     :: 6,695
            CDSs (total)                      :: 6,640
            Genes (coding)                    :: 6,511
            CDSs (with protein)               :: 6,511
            Genes (RNA)                       :: 55
            rRNAs                             :: 1, 1, 1 (5S, 16S, 23S)
            complete rRNAs                    :: 1, 1, 1 (5S, 16S, 23S)
            tRNAs                             :: 48
            ncRNAs                            :: 4
            Pseudo Genes (total)              :: 129
            CDSs (without protein)            :: 129
            Pseudo Genes (ambiguous residues) :: 0 of 129
            Pseudo Genes (frameshifted)       :: 50 of 129
            Pseudo Genes (incomplete)         :: 92 of 129
            Pseudo Genes (internal stop)      :: 19 of 129
            Pseudo Genes (multiple problems)  :: 28 of 129
            ##Genome-Annotation-Data-END##
FEATURES             Location/Qualifiers
     source          1..3656
                     /organism="Aminobacter aminovorans"
                     /mol_type="genomic DNA"
                     /submitter_seqid="Ga0373296_28"
                     /strain="DSM 10368"
                     /culture_collection="DSM:10368"
                     /type_material="type strain of Chelatobacter heintzii
                     Auling et al. 1993"
                     /db_xref="taxon:83263"
     gene            complement(1..354)
                     /locus_tag="FHS67_RS27920"
                     /old_locus_tag="FHS67_005710"
     CDS             complement(1..354)
                     /locus_tag="FHS67_RS27920"
                     /old_locus_tag="FHS67_005710"
                     /inference="COORDINATES: similar to AA
                     sequence:RefSeq:WP_018430462.1"
                     /note="Derived by automated computational analysis using
                     gene prediction method: Protein Homology."
                     /codon_start=1
                     /transl_table=11
                     /product="DUF779 domain-containing protein"
                     /protein_id="WP_067956239.1"
                     /translation="MPSHPPLDKVSATVEAVALLDEIIADHGPVLFHQSGGCCDGSSP
                     MCYPRSDFIVGDNDVRLGTIGETPVYISASQYEAWKHTDLIIDVVPGRGGMFSLDNGR
                     EKRFLTRSTVCARPA"
     gene            complement(508..2025)
                     /gene="adh"
                     /locus_tag="FHS67_RS27925"
                     /old_locus_tag="FHS67_005711"
     CDS             complement(508..2025)
                     /gene="adh"
                     /locus_tag="FHS67_RS27925"
                     /old_locus_tag="FHS67_005711"
                     /EC_number="1.2.1.3"
                     /inference="COORDINATES: similar to AA
                     sequence:RefSeq:WP_005970170.1"
                     /note="Derived by automated computational analysis using
                     gene prediction method: Protein Homology."
                     /codon_start=1
                     /transl_table=11
                     /product="aldehyde dehydrogenase"
                     /protein_id="WP_067956238.1"
                     /translation="MNKVEFSRTAKVPFAKRYDNYIGGAWVAPKAGRYFENISPVTGR
                     PLGEVARSDAADIEAALDAAHKAKDAWGKTAPATRALILNRIADRMEENLDLLALAET
                     WDNGKPIRETTVADVPLAIDHFRYFAGALRGQEGSLSQIDDDTVAYHFHEPLGVVGQI
                     IPWNFPLLMACWKLAPALAAGNCVVLKPAEQTPATIMLWADLIGDLLPEGVLNIVNGF
                     GLEAGKPLASSPRIAKIAFTGETTTGRLIMQYASQNLIPVTLELGGKSPNIFFQDVTA
                     EDDDFFDKAIEGFVMFALNQGEVCTCPSRALVHEKIYDRFMERALKRVEAIVQGDPLD
                     PATMIGAQASSEQLEKILSYMDIGRQEGAELLAGGERANLPGDLAGGYYVKPTVFRGH
                     NKMRIFQEEIFGPVVSVTTFKDDDDALSIANDTLYGLGAGIWSRDANRLYRFGRAIQA
                     GRVWTNCYHAYPAHAAFGGYKQSGIGRETHKMMLDHYQQTKNMLVSYSPKKLGFF"
     gene            complement(2198..2602)
                     /locus_tag="FHS67_RS27930"
                     /old_locus_tag="FHS67_005712"
     CDS             complement(2198..2602)
                     /locus_tag="FHS67_RS27930"
                     /old_locus_tag="FHS67_005712"
                     /inference="COORDINATES: similar to AA
                     sequence:RefSeq:WP_018244689.1"
                     /GO_function="GO:0046872 - metal ion binding [Evidence
                     IEA]"
                     /note="Derived by automated computational analysis using
                     gene prediction method: Protein Homology."
                     /codon_start=1
                     /transl_table=11
                     /product="GFA family protein"
                     /protein_id="WP_067965970.1"
                     /translation="MIKTYRGSCHCGKVHFEADMDLAAGTARCNCSICSKRRSWNALV
                     KPAQFRLLSGEDAMTDYGFGTMQGHHLFCSTCGCAPFSQGHVEAIGGDFVAIQIGCLD
                     DVDPNELAAAPVNYGNGRDNRWWEPPAITSYI"
     gene            complement(2691..3656)
                     /locus_tag="FHS67_RS27935"
                     /old_locus_tag="FHS67_005713"
     CDS             complement(2691..3656)
                     /locus_tag="FHS67_RS27935"
                     /old_locus_tag="FHS67_005713"
                     /inference="COORDINATES: similar to AA
                     sequence:RefSeq:WP_015316378.1"
                     /GO_function="GO:0043565 - sequence-specific DNA binding
                     [Evidence IEA]"
                     /note="Derived by automated computational analysis using
                     gene prediction method: Protein Homology."
                     /codon_start=1
                     /transl_table=11
                     /product="helix-turn-helix domain-containing protein"
                     /protein_id="WP_067965968.1"
                     /translation="MRGTAVTEHADKVQAALKSSEAARSALVASWQRSSHHHLDPAHR
                     TPPKRLTESELMFARQRIEPLIAVAQASLDRLYLAVGGVGCCVLLADRDGVPVERRGA
                     LADDETFHDWGLWTGTVWSEESEGTNGIGTCLVEQRPLTIHRGQHFLTRNTALSCTTT
                     PIFDHEGKLAAALDVSSCRADLTEGFVNLIALAVGDAARRIEADNFRLAFPDARIMLA
                     PVAERSAGALLAIDADDLVIGATRSARLALGLTAESFAKPMPAADLLGGSVVAERELR
                     EAERAVLQRALARAGGNVALAARMLGISRATLHRKMNRLDLHRAT"
ORIGIN      
        1 tcaggccggt cgggcgcaca ccgtcgagcg cgtcagaaaa cgcttctcgc ggccgttgtc
       61 gagcgagaac atgccgccgc gccccggcac gacgtcgatg atcaggtcgg tgtgtttcca
      121 ggcctcgtat tgggaggcgc tgatgtagac aggcgtttcg ccgatggtgc ccagccgcac
      181 gtcgttgtcg ccgacgatga agtcggagcg cggatagcac atcggcgacg agccgtcgca
      241 acagccgccg gactggtgga acagcaccgg cccatggtcg gcgatgatct cgtcgagcag
      301 ggcgactgct tcgaccgtgg cggagacctt gtcgagggga ggatgcgagg gcatgggcgg
      361 agttccgggt tagctttcct ctccccgttc acggggagag gatgccggca ggcaggtgag
      421 gggcagcgca gacattgctg gttcgagccg cccctcatcc gcccctttcg ggcaccttct
      481 ccccgcaagc gcggagaagg aagaggctca gaaaaacccg agcttcttcg ggctgtagct
      541 gaccagcatg ttcttggtct gctggtagtg gtcgagcatc atcttgtgcg tctcgcggcc
      601 gatgcccgac tgcttgtaac cgccgaaggc agcgtgcgcc ggataggcgt ggtagcagtt
      661 ggtccagacg cggccggcct gaatggcgcg gccgaagcgg tagagccggt tggcgtcgcg
      721 gctccagatt ccggcgccga ggccatagag cgtatcgttg gcaatcgaca gcgcgtcatc
      781 atcgtccttg aaggtggtga ccgagacaac cggcccgaaa atctcctcct ggaagatgcg
      841 catcttgttg tggcccctga acacggtcgg cttgacgtaa tagccgccgg caaggtcgcc
      901 cggcaggttg gcgcgttcac cgccggccag cagctcggcg ccttcctggc ggccgatgtc
      961 catgtaggac aggatcttct ccagctgctc cgacgaagcc tgggcgccga tcatcgtcgc
     1021 cgggtcgagc gggtcgccct ggacgatcgc ctcgacgcgc ttcagcgccc gctccatgaa
     1081 cctgtcgtag atcttctcat gcaccagcgc gcggctcggg caggtgcaga cctcgccctg
     1141 gttgagcgcg aacatgacga agccttcgat cgccttgtcg aagaagtcgt cgtcttccgc
     1201 tgtcacgtcc tggaagaaga tgttgggcga cttgccgcca agttcgagcg tcaccgggat
     1261 caggttctgc gaggcatatt gcatgatcag ccggccggtc gtcgtttccc cggtgaaggc
     1321 gatcttggcg atgcgcgggc tcgacgccag cggtttgccg gcctcgaggc cgaagccgtt
     1381 gacgatgttc agcacgccct cgggcaacag gtcgccgatc aggtcggccc acagcatgat
     1441 ggtggcgggc gtctgctcag ccggcttcag caccacgcag ttgccggcag cgagcgccgg
     1501 tgccagcttc cagcaggcca tcagcagtgg gaagttccac ggaatgatct ggccgacgac
     1561 gccgagcggc tcgtggaagt gataggcgac agtgtcgtcg tcgatctgcg acaggctgcc
     1621 ttcctggccg cgcagcgcgc cggcgaagta gcggaaatgg tcgatggcaa gcggcacgtc
     1681 ggcgacggtc gtctcgcgga tcggcttgcc attgtcccag gtctcggcca gcgccagaag
     1741 gtcgaggttt tcctccatac gatcggcgat gcgattgagg atcagcgcgc gggtcgcagg
     1801 tgctgtcttg ccccaggcgt ccttggcctt gtgggcggcg tcgagtgccg cctcgatgtc
     1861 ggccgcatcg gagcgggcaa cctcgccgag cggccggcct gtgacaggcg agatgttttc
     1921 gaaatagcgg ccggccttcg gcgctaccca ggcaccgccg atatagttgt cataacgctt
     1981 ggcaaacggc accttggcgg tacgcgagaa ttccaccttg ttcatgctct tcctcccgag
     2041 aagcagcgcc gcggcatgcg gcgcgtcggg aggcagactt gccgggactt cgacagttgt
     2101 cagccgggct gcaagcgggg cccgtctaga tgtgtcgcag ttctgcgaca catctgccaa
     2161 acgcactggc agccggccga aaggcggtgc cgggacctca gatgtaggag gtgatcgcag
     2221 gcggttccca ccacctgttg tcgcggccat tgccatagtt gacgggcgcc gctgcaagct
     2281 cgttcggatc gacgtcgtcg agacatccga tctggatggc gacgaagtcg ccgccgatcg
     2341 cctcgacatg accttggctg aacggcgcgc agccgcatgt cgaacagaac agatgatgcc
     2401 cctgcatggt gccgaagccg tagtcggtca tggcgtcctc gcccgacagc aggcgaaact
     2461 gtgccggctt gaccagcgcg ttccacgagc gccgcttgga gcagatcgaa cagttgcagc
     2521 gcgcggtacc tgccgcgaga tccatgtcag cctcgaaatg caccttgccg caatgacagc
     2581 tgccccggta agtcttgatc acgacgtcct cctcgatgaa ctggccgcga cataccaccc
     2641 ggctcctgcc atcttgatgt caggagcctt gtcagcatcc gttgatttcg tcaggtggcg
     2701 cggtggagat cgagccggtt catcttgcga tgcagggtcg cgcggctgat gccgagcatc
     2761 cgtgcggcaa gcgcgacatt gccgccggcg cgggccagcg cgcgctgcag cacggcccgc
     2821 tcggcctcgc gcaattctct ttccgccacc acgctgccgc ccagcaggtc ggctgccggc
     2881 atgggtttgg caaagctttc ggcggtcagc ccgagcgcca gcctggcgct gcgcgtcgcg
     2941 ccgatgacga gatcgtcggc atcgatggca agcagggcgc cggcgctgcg ttcggccacc
     3001 ggcgccagca tgatgcgggc atcggggaag gcgagccgga aattgtcggc ttcgatgcgc
     3061 cgggcggcgt cccccaccgc cagcgcgatg aggttgacaa agccctcggt caggtcggca
     3121 cggcaggacg agacgtcgag cgccgcggcc agcttgcctt cgtggtcgaa gatcggcgtg
     3181 gtagtacagg acaaagccgt gttgcgcgtc agaaaatgct ggccccgatg gattgtcagc
     3241 ggtcgctgct cgacaaggca ggtaccaatg ccattggtgc cctcgctctc ctcgctccac
     3301 accgtgccgg tccacagtcc ccagtcatgg aaggtctcgt catcggccag cgcaccgcgg
     3361 cgctcgaccg gcacgccgtc gcgatccgcc aggagcacgc agcagccgac cccgccgacg
     3421 gcgaggtaca gccggtcgag gctggcctgg gcgacagcga tcagcggctc gatgcgctgc
     3481 cgcgcgaaca tgagctcgga ttcggtcaag cgtttgggcg gggttcggtg ggccggatcg
     3541 agatggtgat gcgacgatcg ctgccaggac gcgaccagtg ccgaacgcgc ggcctcgctc
     3601 gacttcagcg cagcctgcac cttgtcggca tgctcggtga ctgcggtgcc tctcat
//
