# Supplementary material for: NAD-dependent dehydrogenases enable efficient growth of Paracoccus denitrificans on the PET monomer ethylene glycol
Source: Nat Commun. 2025 Jul 1;16:5845. doi: 10.1038/s41467-025-61056-x (PMC12214560; doi:10.1038/s41467-025-61056-x)
Supplement: Supplementary file 7 — Supplementary Data 4 [file 41467_2025_61056_MOESM7_ESM.zip › Aquamicrobium lusatiense strain DSM 11099.gb]

LOCUS       NZ_JACHEU010000003      3250 bp    DNA     linear   CON 06-MAY-2023
DEFINITION  Aquamicrobium lusatiense strain DSM 11099 Ga0415351_03, whole
            genome shotgun sequence.
ACCESSION   NZ_JACHEU010000003 REGION: 280276..283525
VERSION     NZ_JACHEU010000003.1
DBLINK      BioProject: PRJNA224116
            BioSample: SAMN14908351
            Assembly: GCF_014201615.1
KEYWORDS    WGS; RefSeq.
SOURCE      Aquamicrobium lusatiense
  ORGANISM  Aquamicrobium lusatiense
            Bacteria; Pseudomonadota; Alphaproteobacteria; Hyphomicrobiales;
            Phyllobacteriaceae; Aquamicrobium.
REFERENCE   1  (bases 1 to 3250)
  AUTHORS   Goeker,M.
  TITLE     Genomic Encyclopedia of Type Strains, Phase IV (KMG-IV): sequencing
            the most valuable type-strain genomes for metagenomic binning,
            comparative biology and taxonomic classification
  JOURNAL   Unpublished
REFERENCE   2  (bases 1 to 3250)
  AUTHORS   Goeker,M., Huntemann,M., Clum,A., Wang,J., Palaniappan,K.,
            Ritter,S., Chen,I.-M., Stamatis,D., Reddy,T., O'Malley,R., Daum,C.,
            Shapiro,N., Ivanova,N., Kyrpides,N. and Woyke,T.
  TITLE     Direct Submission
  JOURNAL   Submitted (03-AUG-2020) Prokaryote Super Program, DOE Joint Genome
            Institute, 1 Cyclotron Road, Mail Stop: 91R0183, Berkeley, CA
            94720, USA
COMMENT     REFSEQ INFORMATION: The reference sequence is identical to
            JACHEU010000003.1.
            The annotation was added by the NCBI Prokaryotic Genome Annotation
            Pipeline (PGAP). Information about PGAP can be found here:
            https://www.ncbi.nlm.nih.gov/genome/annotation_prok/
            
            ##Genome-Assembly-Data-START##
            Assembly Method        :: SPAdes v. 3.13.0
            Genome Representation  :: Full
            Expected Final Version :: No
            Genome Coverage        :: 342.0x
            Sequencing Technology  :: Illumina
            ##Genome-Assembly-Data-END##
            
            ##Genome-Annotation-Data-START##
            Annotation Provider               :: NCBI RefSeq
            Annotation Date                   :: 05/06/2023 04:00:35
            Annotation Pipeline               :: NCBI Prokaryotic Genome
                                                 Annotation Pipeline (PGAP)
            Annotation Method                 :: Best-placed reference protein
                                                 set; GeneMarkS-2+
            Annotation Software revision      :: 6.5
            Features Annotated                :: Gene; CDS; rRNA; tRNA; ncRNA
            Genes (total)                     :: 4,142
            CDSs (total)                      :: 4,089
            Genes (coding)                    :: 3,982
            CDSs (with protein)               :: 3,982
            Genes (RNA)                       :: 53
            rRNAs                             :: 1, 1, 1 (5S, 16S, 23S)
            complete rRNAs                    :: 1, 1, 1 (5S, 16S, 23S)
            tRNAs                             :: 46
            ncRNAs                            :: 4
            Pseudo Genes (total)              :: 107
            CDSs (without protein)            :: 107
            Pseudo Genes (ambiguous residues) :: 0 of 107
            Pseudo Genes (frameshifted)       :: 11 of 107
            Pseudo Genes (incomplete)         :: 98 of 107
            Pseudo Genes (internal stop)      :: 6 of 107
            Pseudo Genes (multiple problems)  :: 6 of 107
            CRISPR Arrays                     :: 1
            ##Genome-Annotation-Data-END##
FEATURES             Location/Qualifiers
     source          1..3250
                     /organism="Aquamicrobium lusatiense"
                     /mol_type="genomic DNA"
                     /submitter_seqid="Ga0415351_03"
                     /strain="DSM 11099"
                     /culture_collection="DSM:11099"
                     /type_material="type strain of Defluvibacter lusatiensis"
                     /db_xref="taxon:89772"
     gene            complement(1..378)
                     /locus_tag="HNR59_RS16900"
                     /old_locus_tag="HNR59_003419"
     CDS             complement(1..378)
                     /locus_tag="HNR59_RS16900"
                     /old_locus_tag="HNR59_003419"
                     /inference="COORDINATES: similar to AA
                     sequence:RefSeq:WP_008128173.1"
                     /note="Derived by automated computational analysis using
                     gene prediction method: Protein Homology."
                     /codon_start=1
                     /transl_table=11
                     /product="DUF779 domain-containing protein"
                     /protein_id="WP_183832203.1"
                     /translation="MSDKASSRDTTSLGKVSATPEAIRLLDEIIADHGPVLFHQSGGC
                     CDGSSPMCYPRGDFIVGDRDVLLGTIGDTPVYISESQYEAWKHTDLTIDVVAGRGGMF
                     SLDNGREKRFLTRSNVCAVAPDP"
     gene            complement(552..2069)
                     /locus_tag="HNR59_RS16905"
                     /old_locus_tag="HNR59_003420"
     CDS             complement(552..2069)
                     /locus_tag="HNR59_RS16905"
                     /old_locus_tag="HNR59_003420"
                     /EC_number="1.2.1.3"
                     /inference="COORDINATES: similar to AA
                     sequence:RefSeq:WP_005970170.1"
                     /GO_function="GO:0016491 - oxidoreductase activity
                     [Evidence IEA]"
                     /note="Derived by automated computational analysis using
                     gene prediction method: Protein Homology."
                     /codon_start=1
                     /transl_table=11
                     /product="aldehyde dehydrogenase"
                     /protein_id="WP_183832204.1"
                     /translation="MNKVEFHRTAKSPYAKSYGNFIGGKYVPSKSGKTFENTSPVNGQ
                     VLCEIARSEAADVEAALDAAHAAREKWGQTSAAERALLLNRIADRMEENLATLALAET
                     WDNGKPIRETTAADIPLAIDHFRYFAGAVRAQEGGISEIDHDTVAYHFHEPLGVVGQI
                     IPWNFPILMAVWKLAPALAAGNCVVLKPAEQTPASIHILLGLIADILPPGVLNVVNGF
                     GLEAGKPLASNPRIAKIAFTGETTTGRLIMQYASQNLIPVTLELGGKSPNIFFSDVAA
                     EDDDFLDKAIEGFVMFALNQGEVCTCPSRALIHEKIYDRFMEKAIKRVEAIVQGDPLD
                     PATMIGAQASSEQLEKILSYLDIGKQEGAQVLTGGERNELPGDLAGGYYVKPTVFKGT
                     NKMRVFQEEIFGPVVSVTTFRDDEEALSIANDTLYGLGAGVWTRDGNRAYRFGRAIQA
                     GRVWTNCYHAYPAHAAFGGYKQSGIGRENHKMMLDHYQQTKNMLVSYSPKKLGFF"
     gene            complement(2282..3250)
                     /locus_tag="HNR59_RS16910"
                     /old_locus_tag="HNR59_003421"
     CDS             complement(2282..3250)
                     /locus_tag="HNR59_RS16910"
                     /old_locus_tag="HNR59_003421"
                     /inference="COORDINATES: similar to AA
                     sequence:RefSeq:WP_018856423.1"
                     /GO_function="GO:0043565 - sequence-specific DNA binding
                     [Evidence IEA]"
                     /note="Derived by automated computational analysis using
                     gene prediction method: Protein Homology."
                     /codon_start=1
                     /transl_table=11
                     /product="helix-turn-helix domain-containing protein"
                     /protein_id="WP_183832205.1"
                     /translation="MGASVVAQHASRIHAAIESDAAAKSALVASWRRSSALHKLDPAE
                     RRAPLRVTDHELNHARQRVERLLRASQASLDRLYLAVGGIGCCVLLADRDGVPIERRG
                     AAADDETFEHWGLWTGTVWSEESEGTNGIGTCLVEGRALTIHRDQHFYSKNTLLSCTT
                     APIYDHEGNLAAALDVSSCRADLTESFIHLIAMALGDAVRRIEAENFRLAYPDARIVM
                     APTPDQAPGAFLAVDRDDLVVGATRSARIALGLTPEVLARPLPAADLLGGDTSFSEDL
                     RQAERMVLERALIRSNGNVTAAARALGMSRATLHRKLGRFGLRGAN"
ORIGIN      
        1 tcagggatcg ggagcgacgg cgcagacatt ggagcgggtg aggaagcgct tttcgcggcc
       61 attgtcgagc gagaacatgc caccgcgccc tgccaccaca tcgatggtga ggtcggtgtg
      121 cttccacgcc tcatattggg attcgctgat atagacgggc gtgtcgccga tcgtgcccag
      181 aagcacgtcg cggtcgccga cgatgaagtc gccgcgcgga tagcacatgg gcgaggagcc
      241 gtcgcagcag ccgccggact ggtggaacag aaccgggccg tgatcggcga tgatctcgtc
      301 cagcagcctg atcgcctccg gcgtggccga gacttttccg agggaagtcg tgtctcgcga
      361 agaagctttg tcggacatca gaacctcctg ccgtcgcgtg agcggcggcg cggccgcagg
      421 ggccgcaccg ccatggctta aagcgtgtcg cgatctttca gattcgctcc ttacgcttta
      481 agctgttgta tgtaagcatg tcgttatccc gaaaccggtt cccactttcg ggcgacgtgc
      541 ttgagtgcgt atcagaagaa gccgagcttc ttcgggctgt agctgaccag catgttcttg
      601 gtctgctgat agtgatcgag catcatcttg tggttctcgc ggccgatgcc cgactgcttg
      661 tagccgccga aggccgcatg ggccggatag gcgtggtagc agttggtcca cacgcgtccg
      721 gcctgaatgg cgcggccgaa gcggtaggcg cggtttccgt cgcgggtcca cacgcccgca
      781 cccagaccgt agagcgtgtc gttggcgata gacagcgctt cctcatcatc cctgaaggtg
      841 gttacggaca cgaccggccc gaagatctcc tcctggaaga cgcgcatctt gttggtgccc
      901 ttgaagaccg tcggcttgac gtagtagccg ccggcgagat cgcccggcag ttcgttgcgc
      961 tcgccgccgg tcagcacctg cgccccttcc tgctttccga tatccagata ggaaaggatc
     1021 ttctcaagct gctcggaaga tgcctgcgcg ccgatcatgg tggcgggatc gagcgggtcg
     1081 ccctgcacga tggcttcgac gcgtttgatc gccttttcca tgaagcggtc gtagatcttc
     1141 tcatggatca gcgcccggct cgggcaggtg cagacctcgc cctgattgag cgcgaacatg
     1201 acgaagccct cgatcgcctt gtcaaggaag tcgtcatcct cggccgccac gtcggagaag
     1261 aagatgttgg gcgacttgcc gccgagttcc agcgtcaccg gaatgaggtt ctggctggca
     1321 tattgcatga tcagccggcc cgtcgtcgtc tcgccggtga aggcgatctt ggcgatgcgc
     1381 gggttggagg cgagcggctt gccggcctcc aggccgaagc cgttgaccac gttgagcacg
     1441 ccgggcggca ggatgtccgc gatcagcccg agcaggatgt ggatcgaggc cggggtctgc
     1501 tcggccggct tcagcaccac gcagttgccg gcggcgagtg cgggggcaag cttccacacc
     1561 gccatcagga tggggaagtt ccacggaatg atctgcccga ccacgccgag cggttcatgg
     1621 aagtggtagg ccaccgtgtc gtggtcgatt tcggaaatcc cgccttcctg cgcgcgcacc
     1681 gcgccggcga aatagcggaa atgatcgatg gccagcggaa tgtcggcggc cgtcgtttcg
     1741 cggatcggct tgccgttgtc ccatgtttcc gcaagcgcca gcgtggcgag gttttcctcc
     1801 atcctgtcgg cgatgcggtt gagcagaagg gcgcgctcgg cggcactggt ctggccccat
     1861 ttttcgcggg cggcatgggc tgcgtccagt gccgcctcga catcggccgc ttccgagcgg
     1921 gcgatctcgc acagaacctg tccgttcacc ggcgaggtgt tctcgaaggt cttgccggat
     1981 ttggaaggta cgtatttgcc gccgatgaaa ttgccgtagc tcttagcgta aggcgatttg
     2041 gcggttcgat ggaattccac tttgttcatg tcttcctccc agaaaacagc accgcctcat
     2101 gcggcgcgtc gaagtgaagt gtttccttac ctgtgctccg tgtcagccct tcgatggcag
     2161 atgcttcagg ccaactgtct cagccttgcg acacttgtcc gtggaaaaat gccgtggctg
     2221 tccaaaaaat gggccgtcca aaaatcggcc gaccaaaatg ccggcggcgg aaaaccgcct
     2281 gtcagttcgc accgcgcagg ccgaacctgc cgagcttgcg gtgcagcgtg gcgcgtgaca
     2341 tgccaagcgc gcgcgccgcc gccgtcacat tgccgttgga gcggatcagc gcgcgttcca
     2401 gcaccatgcg ctccgcctgc cgcaggtcct ccgagaagct ggtgtcgccg ccgagcagat
     2461 cggctgcggg cagcggacgg gccagcactt ccggggtcag gccgagggcg atgcgggccg
     2521 agcgggtcgc acccaccacc agatcgtccc ggtcgacagc cagaaacgcg cccggcgcct
     2581 gatcgggcgt cggcgccatc acgatgcgcg cgtccggata ggcgagccgg aagttttccg
     2641 cctcgatgcg gcgcaccgca tcgccaagcg ccatggcgat caggtgaatg aagctctcgg
     2701 tcaggtccgc ccggcaggac gaaacgtcga gcgcggcggc gagattgcct tcgtggtcgt
     2761 agatcggcgc ggtggtgcac gacaaaagcg tgttctttga atagaaatgc tggtcgcggt
     2821 ggatggtcag cgcacgccct tccacgaggc aagttccgat gccgttggtg ccttcgctct
     2881 cctcgctcca gacggtgccc gtccacagcc cccagtgctc gaacgtctcg tcgtcggcgg
     2941 cagcgccgcg ccgctcgatg ggcacgccgt cgcggtcggc cagcagcacg cagcagccga
     3001 tgccgcccac cgccagataa agccggtcga ggctcgcctg cgaggcgcgc agcaaacgct
     3061 cgacacgctg gcgggcgtga ttgagctcat gatcggtaac ccggagcggc gccctgcgct
     3121 cagccgggtc gagcttgtgc agcgccgacg agcgccgcca tgaagcgacc agcgccgatt
     3181 tcgcggcggc gtcggattcg atggcagcgt gaattctgct ggcatgctgc gcaactacgg
     3241 atgcacccat
//
