# Supplementary material for: NAD-dependent dehydrogenases enable efficient growth of Paracoccus denitrificans on the PET monomer ethylene glycol
Source: Nat Commun. 2025 Jul 1;16:5845. doi: 10.1038/s41467-025-61056-x (PMC12214560; doi:10.1038/s41467-025-61056-x)
Supplement: Supplementary file 7 — Supplementary Data 4 [file 41467_2025_61056_MOESM7_ESM.zip › Bordetella ansorpii strain SMC-8986T.gb]

LOCUS       NZ_FKBS01000014         4250 bp    DNA     linear   CON 29-JAN-2024
DEFINITION  Bordetella ansorpii strain SMC-8986T, whole genome shotgun
            sequence.
ACCESSION   NZ_FKBS01000014 REGION: 158367..162616
VERSION     NZ_FKBS01000014.1
DBLINK      BioProject: PRJNA224116
            BioSample: SAMEA1982600
            Assembly: GCF_900078315.1
KEYWORDS    WGS; RefSeq.
SOURCE      Bordetella ansorpii
  ORGANISM  Bordetella ansorpii
            Bacteria; Pseudomonadota; Betaproteobacteria; Burkholderiales;
            Alcaligenaceae; Bordetella.
REFERENCE   1
  CONSRTM   Pathogen Informatics
  TITLE     Direct Submission
  JOURNAL   Submitted (23-MAR-2016) SC, Pathogen Informatics, Wellcome Trust
            Sanger Institute, CB10 1SA, United Kingdom
COMMENT     REFSEQ INFORMATION: The reference sequence is identical to
            FKBS01000014.1.
            The annotation was added by the NCBI Prokaryotic Genome Annotation
            Pipeline (PGAP). Information about PGAP can be found here:
            https://www.ncbi.nlm.nih.gov/genome/annotation_prok/
            
            ##Genome-Annotation-Data-START##
            Annotation Provider               :: NCBI RefSeq
            Annotation Date                   :: 01/29/2024 03:41:19
            Annotation Pipeline               :: NCBI Prokaryotic Genome
                                                 Annotation Pipeline (PGAP)
            Annotation Method                 :: Best-placed reference protein
                                                 set; GeneMarkS-2+
            Annotation Software revision      :: 6.6
            Features Annotated                :: Gene; CDS; rRNA; tRNA; ncRNA
            Genes (total)                     :: 5,524
            CDSs (total)                      :: 5,464
            Genes (coding)                    :: 5,400
            CDSs (with protein)               :: 5,400
            Genes (RNA)                       :: 60
            rRNAs                             :: 2, 1, 1 (5S, 16S, 23S)
            complete rRNAs                    :: 2, 1, 1 (5S, 16S, 23S)
            tRNAs                             :: 52
            ncRNAs                            :: 4
            Pseudo Genes (total)              :: 64
            CDSs (without protein)            :: 64
            Pseudo Genes (ambiguous residues) :: 0 of 64
            Pseudo Genes (frameshifted)       :: 22 of 64
            Pseudo Genes (incomplete)         :: 54 of 64
            Pseudo Genes (internal stop)      :: 3 of 64
            Pseudo Genes (multiple problems)  :: 14 of 64
            CRISPR Arrays                     :: 3
            ##Genome-Annotation-Data-END##
FEATURES             Location/Qualifiers
     source          1..4250
                     /organism="Bordetella ansorpii"
                     /mol_type="genomic DNA"
                     /strain="SMC-8986T"
                     /type_material="type strain of Bordetella ansorpii"
                     /db_xref="taxon:288768"
                     /note="contig: ERS088257SCcontig000014"
     gene            complement(1..330)
                     /locus_tag="A7W11_RS08365"
                     /old_locus_tag="SAMEA1982600_01677"
     CDS             complement(1..330)
                     /locus_tag="A7W11_RS08365"
                     /old_locus_tag="SAMEA1982600_01677"
                     /inference="COORDINATES: similar to AA
                     sequence:RefSeq:WP_019937661.1"
                     /note="Derived by automated computational analysis using
                     gene prediction method: Protein Homology."
                     /codon_start=1
                     /transl_table=11
                     /product="DUF779 domain-containing protein"
                     /protein_id="WP_066123943.1"
                     /translation="MAKVSATPSALRLIGELTAQYGPIMFHQSGGCCDGSSPMCYPQG
                     EFLLGDNDVLLGEIGGAPFYIGGAQYEAWKHTDLIIDVVPGRGGMFSLDNGREERFLT
                     RSTICAV"
     gene            complement(505..2034)
                     /gene="adh"
                     /locus_tag="A7W11_RS08370"
                     /old_locus_tag="SAMEA1982600_01678"
     CDS             complement(505..2034)
                     /gene="adh"
                     /locus_tag="A7W11_RS08370"
                     /old_locus_tag="SAMEA1982600_01678"
                     /EC_number="1.2.1.3"
                     /inference="COORDINATES: similar to AA
                     sequence:RefSeq:WP_013391092.1"
                     /note="Derived by automated computational analysis using
                     gene prediction method: Protein Homology."
                     /codon_start=1
                     /transl_table=11
                     /product="aldehyde dehydrogenase"
                     /protein_id="WP_066410561.1"
                     /translation="MDTSTRIAPGAYGSPIDIKKEYGNFIGGKFHAPADGQLFDNITP
                     VTGQILSRHARSTAQDIELALDAAHKAAPAWGRTSVAERSRLLNRIAAVIEDNLELLA
                     TAETWDNGKPIRETRAADLPLAADHFRYFASAIRGQEGGLSEIDADTVAYHFKEPLGV
                     VGQIIPWNFPILMAAWKLAPALAAGNCVVMKPAEQTPLGILVLAELIADVLPPGVLNI
                     VTGFGLEAGKPLASNKRIAKIAFTGETTTGRLIMQYASQNLIPVTLELGGKSPNVFFA
                     DVGAQDDDFLDKAIEGFVMFALNQGEVCTCPSRALIQESLYDRFMERALQRVAAIKQG
                     NPLDADTMIGAQASSEQLEKILSYLDIGKQEGAQVLAGGDRAQLQGDLKGGYYVQPTV
                     FKGKNSMRVFQEEIFGPVVSVTTFKDEAEALQIANDTLYGLGAGVWSRDGNTCYRMGR
                     AIQAGRVWTNCYHAYPAHAAFGGYKQSGIGRETHKMMLDHYQQTKNLLVSYSPKKLGF
                     F"
     gene            2262..4250
                     /locus_tag="A7W11_RS08375"
                     /old_locus_tag="SAMEA1982600_01679"
     CDS             2262..4250
                     /locus_tag="A7W11_RS08375"
                     /old_locus_tag="SAMEA1982600_01679"
                     /inference="COORDINATES: similar to AA
                     sequence:RefSeq:WP_013391093.1"
                     /note="Derived by automated computational analysis using
                     gene prediction method: Protein Homology."
                     /codon_start=1
                     /transl_table=11
                     /product="sigma-54-dependent Fis family transcriptional
                     regulator"
                     /protein_id="WP_066410562.1"
                     /translation="MPTLSRQQALANARRLFNEQAAVPDHLVAEPILRSWRRCADLGH
                     HMQGVRAPQPLTQSELREALQRHEALRRLCRPALDQLRQEACRSGGLIVLTDADGLVL
                     DTGGSADFVDRASQVSLLPGAAWSESVAGTNAIGTALVERRPIAVHGAEHFFEPNRIL
                     TCAAVPITDPRGQTVGLLDLSGRATGAHGHALGLVRMAVDQIEHRMYDEGYGDCLVLR
                     VHVEREMLGTVSEGILAFDGEVLVGANRHALHLLGLDGGALGVFRYGELFADTPAQVA
                     ARGWVHRLHGDTAWHARLRWPGEGGPARPAQLRGRAADVPVMPGAIPQSPEPELPGPR
                     PAGPAPRTRRMADAPAAQARLPRDPEPWFDAAALAELSRAVRLLDAGVSVLLQGETGC
                     GKEVFARRLHAHSMRAGRPFVAVNCAALPESLIESELFGYDEGAFTGARRQGSKGLLR
                     QAEGGVLFLDEIGDMPLALQARLLRVLQQREVTPLGGGRAVPVDFALVCATHRPLDPG
                     DPQAVRSDLYFRMAEYTVRMPALRERADRAEVVRALWSAAGDTPALPADVLGLLARYE
                     WPGNFRQLASTLRTLRVLAQPTGEVRVDMLPHEIASDKTNVGDVLALPPDTLDALTEA
                     AIQDALAACGGNVSKAARRLGVHRSTLYRRGRAESPRR"
ORIGIN      
        1 tcacaccgcg cagatcgtcg accgcgtcag gaagcgctct tcacgcccgt tgtccagcga
       61 gaacatgccg ccgcgtcccg gcaccacgtc gatgatcaga tcggtgtgct tccacgcctc
      121 gtactgcgcc ccgccgatgt agaacggcgc gccgccaatt tcccccagca gtacgtcgtt
      181 gtcgcccagc aggaactcgc cctgcggata gcacatgggc gacgagccgt cgcagcatcc
      241 gccggactgg tggaacatga tggggccgta ctgcgccgtc aattcgccga tcagccgcaa
      301 ggccgatggg gtggctgaaa ccttggccat agtgtctccc gcaagcgccg cgcatggccg
      361 ccggaatgcc atgaaaaagc gtccgcgcga tcaaaggatc taccggagca gcggccgccg
      421 ccccggcgcg taccggctac gatacaggcg caaccgccag ccagccaagc ctggccgcaa
      481 gcggtcccgc ctcctggccc tgccttagaa gaaccccagt ttcttcgggc tgtagctcac
      541 cagcaggttc ttggtctgct ggtaatggtc gagcatcatc ttgtgcgttt cgcgtccgat
      601 gcccgattgc ttgtagccgc cgaacgccgc atgcgccgga taggcgtgat agcaattggt
      661 ccacacgcgg ccggcctgga tggcccggcc catgcgatag caggtattgc catcgcgcga
      721 ccacacgccg gcgcccagcc cgtacagcgt gtcattggcg atctgcagcg cctcggcctc
      781 gtccttgaac gtggtgaccg acaccaccgg cccgaagatt tcctcctgga acacgcgcat
      841 gctgttcttg cccttgaaca ccgtgggttg cacgtaatag ccacccttca ggtcgccctg
      901 caactgcgcg cggtcgccgc ccgccaggac ctgcgcgcct tcctgcttgc cgatgtccag
      961 gtacgacagg atcttctcca actgctcgct ggaggcctgc gcgccgatca tggtgtccgc
     1021 gtccagcggg ttgccctgct tgatggcggc cacgcgctgc aatgcgcgct ccatgaagcg
     1081 gtcgtacagc gattcctgga tcagcgcgcg gctggggcac gtgcacacct cgccctggtt
     1141 cagcgcgaac atcacgaagc cttcgatggc cttgtccagg aagtcgtcgt cctgcgcgcc
     1201 cacgtcggcg aagaacacgt tcggcgactt gccgcccagt tccagcgtga ccggaatcag
     1261 gttctgcgag gcgtactgca tgatcaaacg ccccgtggtg gtctcgcccg tgaaggcgat
     1321 cttggcgatg cgcttgttgg atgccagcgg cttgccggct tccaggccga agccggtgac
     1381 gatgttcagc acgcccggcg gcagcacgtc ggcgatcagt tcggccagca ccaggatgcc
     1441 cagcggggtc tgctcggcgg gtttcatcac cacgcagttg ccggcggcca gcgcgggcgc
     1501 cagtttccac gcggccatca gaatggggaa gttccacggg atgatctggc cgaccacgcc
     1561 cagcggctct ttgaagtgat aagccacggt gtccgcgtcg atctcggaca ggccgccttc
     1621 ctggccgcgg atggccgagg cgaaatagcg gaaatggtcc gcggccagcg ggaggtcggc
     1681 ggcgcgcgtt tcgcggatcg gtttgccgtt gtcccaggtt tccgcggtgg ccagcagttc
     1741 caggttgtcc tcgatgacgg cggcgatgcg gttgagcagg cgcgagcgct cggccaccga
     1801 cgtgcggccc caggccggcg cggccttgtg ggcggcgtcc agggccagtt cgatgtcctg
     1861 cgcggtggag cgggcatggc gcgacaggat ctggccggtg accggcgtga tgttgtcgaa
     1921 cagctggcca tcggccggcg cgtggaactt gccgccgatg aagttgccgt attccttctt
     1981 gatgtcgatc ggcgagccgt aggcgcccgg ggcgatgcgg gtggaagtgt ccatgtcgtc
     2041 tcctttgtgt tgtgtcgggg gaacccgtta ttggcaatgc aataagcgtg ccaaggggac
     2101 ggatgcgccg gtttcacgca tggacaagcc ggtggatcgc atgcgaaagt aggtctgtcc
     2161 gccgctggcg cctggatgtt gcagagggtg cgccggtctg tgtcgcgttt tgcgacagat
     2221 gcgctggaac aggtgtcgca gaacgcctac cggagacaaa catgcccacg ctatcccgcc
     2281 agcaggcgct ggccaatgcg cgtcgtctgt tcaatgaaca ggccgccgtg cccgatcatc
     2341 tggtggcgga acccatcctg cgctcgtggc ggcgttgcgc cgacctgggc catcacatgc
     2401 agggtgtgcg cgcgccacag ccgctgaccc aatccgaatt gcgcgaggcg ctgcagcgcc
     2461 acgaagccct gcgccgcctg tgccgccccg cgctggacca gttgcgccag gaggcctgcc
     2521 gcagcggcgg cctgatcgtg ctgaccgacg ccgatggcct ggtgctggac accgggggca
     2581 gcgcggactt cgtggaccgt gcatcgcagg tgtcgctgct gcccggcgcc gcatggagcg
     2641 agtccgtggc cggcaccaat gccatcggca ccgcgttggt cgagcggcgg cccatcgccg
     2701 tgcacggcgc agaacatttc ttcgaaccca atcgcatcct cacctgcgcc gccgtgccca
     2761 ttaccgatcc gcgcggacag acagtcggcc tgctggatct gtcgggccgc gccaccggcg
     2821 cgcatggcca cgccttgggt ctggtgcgca tggccgtgga ccagatcgag caccgcatgt
     2881 acgacgaagg ctacggcgat tgcctggtgc tgcgcgtgca cgtcgagcgc gagatgctgg
     2941 gcacggtgtc cgaaggcatc ctggcgttcg acggcgaggt gctggtgggg gccaaccgcc
     3001 atgccctgca cctgctggga ctggacggcg gcgcgctggg tgtgttccgt tacggcgagc
     3061 tgttcgccga tacgcccgcg caggtggccg cgcgtggctg ggtgcatcgc ctgcatggcg
     3121 ataccgcctg gcatgcccgg ctgcgctggc cgggggaagg cgggccggcg cggccggcgc
     3181 agttgcgtgg ccgtgccgcc gatgtgccgg tgatgcccgg cgcgataccg cagtcccctg
     3241 aaccggaact gcccgggccg cgaccggccg ggcctgcccc acgaacgcgc cgcatggccg
     3301 atgcgcccgc cgcacaggcc cgcctgccgc gcgatcccga accctggttc gatgccgccg
     3361 cgttggccga actcagccgc gccgtgcgcc tgctggatgc cggcgtgtcc gtgctgctgc
     3421 aaggcgaaac aggctgcggc aaggaagtct tcgcgcggcg cctgcacgcg cacagcatgc
     3481 gcgccggccg tccattcgtg gccgtgaact gcgcggcctt gccggaaagc ctgatcgaat
     3541 ccgagctgtt cgggtatgac gaaggcgcct tcaccggcgc gcgccgccag ggcagcaagg
     3601 gcctcttgcg gcaggccgag ggcggcgtgc tgttcctgga tgagatcggc gacatgccgc
     3661 tggccttgca ggcccgcctg ctgcgcgtgc tgcagcagcg cgaggtgacg cccctgggcg
     3721 gcggccgcgc cgtgccggtg gatttcgcgt tggtgtgcgc cacgcaccgc ccgctggacc
     3781 cgggcgatcc gcaggccgtg cggtccgatc tgtatttccg gatggccgag tacaccgtca
     3841 ggatgccggc gctgcgcgag cgcgccgatc gtgcggaggt ggtgcgggcg ttgtggtcgg
     3901 cggcgggcga tacgccggcg ttgccggccg acgtactggg tcttctggcg cgctacgaat
     3961 ggcccggcaa tttccggcaa ttggccagca ccttgcggac gctgcgggtg ctggcgcagc
     4021 cgaccggcga ggtgcgcgtt gacatgctgc cgcatgagat tgcgtctgat aaaacgaacg
     4081 tcggcgatgt tttggcgctg ccgcctgata ccttggatgc cttgaccgaa gccgccatcc
     4141 aggatgcgct ggcggcgtgc ggtggaaatg tcagcaaggc ggcacgccgg ttgggcgtgc
     4201 atcgcagtac gttgtatcgg cgagggcgag cggaaagccc tcggcgatga
//
