# Supplementary material for: NAD-dependent dehydrogenases enable efficient growth of Paracoccus denitrificans on the PET monomer ethylene glycol
Source: Nat Commun. 2025 Jul 1;16:5845. doi: 10.1038/s41467-025-61056-x (PMC12214560; doi:10.1038/s41467-025-61056-x)
Supplement: Supplementary file 7 — Supplementary Data 4 [file 41467_2025_61056_MOESM7_ESM.zip › Bradyrhizobium lablabi strain CCBAU 23086.gb]

LOCUS       LLYB01000081            3057 bp    DNA     linear   BCT 06-NOV-2015
DEFINITION  Bradyrhizobium lablabi strain CCBAU 23086 scaffold49, whole genome
            shotgun sequence.
ACCESSION   LLYB01000081 REGION: 216794..219850
VERSION     LLYB01000081.1
DBLINK      BioProject: PRJNA241376
            BioSample: SAMN02689497
KEYWORDS    WGS.
SOURCE      Bradyrhizobium lablabi
  ORGANISM  Bradyrhizobium lablabi
            Bacteria; Pseudomonadati; Pseudomonadota; Alphaproteobacteria;
            Hyphomicrobiales; Nitrobacteraceae; Bradyrhizobium.
REFERENCE   1  (bases 1 to 3057)
  AUTHORS   Duran,D., Rey,L., Navarro,A., Busquets,A., Imperial,J. and
            Ruiz-Argueso,T.
  TITLE     Bradyrhizobium valentinum sp. nov., isolated from effective nodules
            of Lupinus mariae-josephae, a lupine endemic of basic-lime soils in
            Eastern Spain
  JOURNAL   Unpublished
REFERENCE   2  (bases 1 to 3057)
  AUTHORS   Duran,D., Rey,L., Navarro,A., Busquets,A., Imperial,J. and
            Ruiz-Argueso,T.
  TITLE     Direct Submission
  JOURNAL   Submitted (17-MAR-2014) CBGP, UPM, Campus de Montegancedo, Pozuelo
            de Alarcon, Madrid 28223, Spain
COMMENT     Annotation was added by the NCBI Prokaryotic Genome Annotation
            Pipeline (released 2013). Information about the Pipeline can be
            found here: http://www.ncbi.nlm.nih.gov/genome/annotation_prok/
            Bacteria available from CCBAU 23086.
            
            ##Genome-Assembly-Data-START##
            Assembly Date         :: 2014
            Assembly Method       :: SOAPdenovo v. 2
            Genome Coverage       :: 100.0x
            Sequencing Technology :: Illumina HiSeq
            ##Genome-Assembly-Data-END##
            
            ##Genome-Annotation-Data-START##
            Annotation Provider          :: NCBI
            Annotation Date              :: 10/23/2015 16:57:07
            Annotation Pipeline          :: NCBI Prokaryotic Genome Annotation
                                            Pipeline
            Annotation Method            :: Best-placed reference protein set;
                                            GeneMarkS+
            Annotation Software revision :: 3.0
            Features Annotated           :: Gene; CDS; rRNA; tRNA; ncRNA;
                                            repeat_region
            Genes                        :: 8,300
            CDS                          :: 7,781
            Pseudo Genes                 :: 441
            rRNAs                        :: 1, 1, 1 (5S, 16S, 23S)
            complete rRNAs               :: 1, 1, 1 (5S, 16S, 23S)
            partial rRNAs                ::
            tRNAs                        :: 74
            ncRNA                        :: 1
            ##Genome-Annotation-Data-END##
FEATURES             Location/Qualifiers
     source          1..3057
                     /organism="Bradyrhizobium lablabi"
                     /mol_type="genomic DNA"
                     /submitter_seqid="scaffold49"
                     /strain="CCBAU 23086"
                     /isolation_source="root nodules"
                     /host="Lablab purpureus"
                     /type_material="type strain of Bradyrhizobium lablabi"
                     /db_xref="taxon:722472"
                     /geo_loc_name="China: Anhui"
                     /collection_date="2010"
     gene            1..969
                     /locus_tag="CQ14_07535"
     CDS             1..969
                     /locus_tag="CQ14_07535"
                     /inference="EXISTENCE: similar to AA
                     sequence:RefSeq:WP_006206753.1"
                     /note="Derived by automated computational analysis using
                     gene prediction method: Protein Homology."
                     /codon_start=1
                     /transl_table=11
                     /product="Fis family transcriptional regulator"
                     /protein_id="KRR21475.1"
                     /translation="MPVDGSARHAERIQSAISSNGAAKSALIASWQRSACFHKLDPAR
                     RNPPERLTDPEFRRARQGLEVLIQVAQPSLDRLHHSVGGAGCCVLLADRNGVPVERRG
                     APGDDATFFDWGLWPGAIWSEESEGTNGIGTCLVEQRALTIHCDQHFYARNALLSCTT
                     APLYDHEGRLVAALDVSSCKAGLIENFVNLIANAVIDAAARIEAECFRQAYPDARILI
                     VPVPDKMGKALIAVDQDDLVVGATRAARQALGISRACLQKSLPAAEVMNMSRTVTENL
                     AAAERGVLQRALARAEGNVTAAAEALGMSRATLYRKLRRLDLHRAH"
     gene            1107..2624
                     /locus_tag="CQ14_07540"
     CDS             1107..2624
                     /locus_tag="CQ14_07540"
                     /inference="EXISTENCE: similar to AA
                     sequence:RefSeq:WP_009756515.1"
                     /note="catalyzes the oxidation of acetaldehyde,
                     benzaldehyde, propionaldehyde and other aldehydes; Derived
                     by automated computational analysis using gene prediction
                     method: Protein Homology."
                     /codon_start=1
                     /transl_table=11
                     /product="aldehyde dehydrogenase"
                     /protein_id="KRR21476.1"
                     /translation="MNKVEVSRAAKVPFEKRYGNFIGGKWAEPRSGKYFQNGSPVNGQ
                     LLCEIARSNEQDIEAALDAAHAAKEGWGRTSVAERAIILNKIADRMEENLDRLALAET
                     WDNGKPIRETTAADLPLAIDHFRYFAGAIRAQEGSLSEIDHDTVAYHFHEPLGVVGQI
                     IPWNFPLLMACWKLAPAIAAGNCVVLKPAEQTPASIMVWIDLIADLLPPGVLNIVNGF
                     GLEAGKPLASSPRIAKIAFTGETTTGRLIMQYASQNLIPVTLELGGKSPNIFFKDVTA
                     EDDDFFDKAIEGFVMFALNQGEVCTCPSRALVHEAIYDRFMERALKRVEAIVQGDPLD
                     PATMIGAQASSEQLEKILSYIDIGRQEGAQVLTGGSRNLLPGDLAGGYYVKPTVFKGH
                     NKMRIFQEEIFGPVVSVTTFKDDDEALSIANDTLYGLGAGIWSRDANRLYRFGRAIQA
                     GRVWTNCYHAYPAHAAFGGYKQSGIGRETHKMMLDHYQQTKNMLVSYSPKKLGFF"
     gene            2698..3057
                     /locus_tag="CQ14_07545"
     CDS             2698..3057
                     /locus_tag="CQ14_07545"
                     /inference="EXISTENCE: similar to AA
                     sequence:RefSeq:WP_013897062.1"
                     /note="Derived by automated computational analysis using
                     gene prediction method: Protein Homology."
                     /codon_start=1
                     /transl_table=11
                     /product="acetaldehyde dehydrogenase"
                     /protein_id="KRR21477.1"
                     /translation="MEDKVSATPAALRLIEEIVREHGPVLFHQSGGCCDGSSPMCYPK
                     DGFILGDTDVLLGHIGGAPVYISASQFEAWRHTDLIIDVVPGRGGMFSLDNGREVRFL
                     TRSRICSTSLGAPRSSA"
ORIGIN      
        1 atgccggtcg atgggagtgc ccgccacgca gagcgaattc agtctgcgat ctcatccaat
       61 ggcgcagcga aatccgcgct gattgcgtcc tggcaaaggt cggcatgctt tcataagctt
      121 gatccggccc gaaggaatcc tcccgagaga ttgacggatc cggagttcag gcgggccagg
      181 caagggctgg aggtattgat ccaggtggcc cagccgagcc tcgacagact ccatcattcg
      241 gtcgggggag cgggttgctg cgtcttgctc gccgacagga acggcgtccc ggtcgagcgg
      301 cggggcgcac cgggcgacga tgcgacattt tttgactggg gattatggcc cggcgcaatc
      361 tggagcgaag agagcgaggg cacgaacggc attggcacgt gtctcgtcga acaacgtgcg
      421 ctgacgatcc attgcgatca gcatttctac gctcgcaatg ccctgttgag ctgcacgacc
      481 gctccgcttt acgatcatga ggggcgtctc gtggcggcgc ttgatgtttc gtcctgcaag
      541 gctggactga tcgagaattt cgtcaatctg atcgcgaacg cggtgattga cgccgcggcg
      601 cgcatcgagg ctgaatgctt tcggcaggct taccctgacg cacgcattct catcgttccg
      661 gttcccgaca aaatgggaaa ggccctgatc gccgtcgatc aggacgatct tgtcgtcggc
      721 gcgacacgcg cggcgcgtca ggcgttggga atttcccggg cctgtctgca gaaatcgctg
      781 cccgcagcgg aggtcatgaa tatgtcaagg acggtgaccg aaaatctcgc cgcagcggag
      841 cgaggggtgc tgcaacgggc gctcgcgcga gccgagggta atgtcacggc ggcggctgaa
      901 gcgctcggca tgagccgggc cacgctttac cggaagctgc ggcgactgga tcttcaccgc
      961 gctcattgaa attggggttc tcgactgtct cagttttgag acactcgcga ttgcgagcgg
     1021 gtttcgcgga ctggcaagcg gacccagttt cggcgagctt ctcctcaaag cgccgcatca
     1081 agcgccgcaa tttgaggagg acgactatga acaaggttga ggtttcacgg gccgcgaaag
     1141 ttcccttcga aaagcgctac ggcaacttca tcggcggcaa atgggccgag ccgcgctccg
     1201 gcaagtattt ccaaaatggc tcaccggtga atggccagct gctctgcgag atcgcgcgtt
     1261 cgaacgagca ggatatcgaa gctgcgctcg acgccgcgca cgccgcgaag gagggctggg
     1321 ggcgtaccag cgttgcggaa cgcgcgatca ttctcaacaa gatcgccgac cggatggaag
     1381 agaatcttga tcgcctggcg ctggcggaaa cctgggataa cggtaaaccg atccgcgaaa
     1441 ctacggcggc cgacctgcca cttgcgatcg accacttccg atatttcgcc ggcgccattc
     1501 gcgcccagga aggcagcctt tccgagatcg atcacgacac cgtcgcctat catttccacg
     1561 agccgctggg cgtcgtcggc cagatcattc cgtggaactt cccgctgctg atggcctgct
     1621 ggaaactggc ccctgccatt gcggccggca attgcgtggt gctgaaaccg gccgagcaaa
     1681 ccccggcttc catcatggtc tggatcgatc tgatcgcgga tcttctgccg ccaggcgtgc
     1741 tcaacatcgt taacggcttc ggcttggagg ccggcaagcc gctcgcgtcc tcgccgcgca
     1801 tcgccaagat cgctttcacc ggcgagacca cgacgggccg gctgatcatg caatatgcca
     1861 gtcagaacct cattccggtg acactcgagc tcggcggaaa atcccccaac atcttcttca
     1921 aggacgtcac ggccgaagac gacgatttct tcgacaaggc gatcgagggc tttgtgatgt
     1981 tcgcgctcaa tcagggcgag gtctgcactt gtccgagccg ggcgctcgtc cacgaggcga
     2041 tctacgacag gttcatggag cgtgcgctca agcgcgttga agcgatcgtt cagggagacc
     2101 cgcttgatcc tgccaccatg atcggcgcgc aggcctcgag cgaacagctc gaaaagatcc
     2161 tgtcctatat cgatatcggc cggcaggagg gcgcccaggt cttgaccggt ggctcccgta
     2221 atttgctgcc gggcgacctt gccggcggct attacgtcaa gccgaccgtg ttcaagggcc
     2281 acaacaagat gcgcatcttc caggaggaga tcttcggtcc ggtggtttcg gtcacgacct
     2341 tcaaggacga tgacgaggca ttgtcgatcg ccaacgacac gctctatggg ctgggcgcgg
     2401 gcatctggag ccgcgacgcc aaccggcttt accgcttcgg ccgcgcgatt caggcgggcc
     2461 gtgtctggac caattgctat cacgcctatc ccgcgcatgc ggcgttcggc ggttacaagc
     2521 aatcggggat cggccgcgag acccacaaga tgatgttgga ccactatcag cagaccaaga
     2581 atatgctggt cagctacagt cccaagaagc tcggcttctt ctgagctctc cccagacttg
     2641 ccggcgcggc cgctttagtc cgcgccggca gcttttctgg gcttcacgga ggcacgcgtg
     2701 gaagacaagg tttcggcgac gccggcagcg ctccggctca tcgaggaaat cgtccgggag
     2761 cacgggccgg tcctgtttca tcagtccgga ggctgttgcg atgggtcctc gccgatgtgt
     2821 tatccgaagg acggattcat tctcggggac accgacgttc tgctcggtca tatcggtggt
     2881 gctccagtct atatcagcgc ctcgcagttc gaggcgtgga ggcatactga cctcatcatc
     2941 gacgtcgttc ccgggcgggg cgggatgttc tccctcgata acggccggga agtgcggttc
     3001 ctgacgcgct cgcggatttg ttcgacgagc ctgggcgcgc cgcggtcatc tgcgtga
//
