# Supplementary material for: NAD-dependent dehydrogenases enable efficient growth of Paracoccus denitrificans on the PET monomer ethylene glycol
Source: Nat Commun. 2025 Jul 1;16:5845. doi: 10.1038/s41467-025-61056-x (PMC12214560; doi:10.1038/s41467-025-61056-x)
Supplement: Supplementary file 7 — Supplementary Data 4 [file 41467_2025_61056_MOESM7_ESM.zip › Bryocella elongata strain DSM 22489.gb]

LOCUS       NZ_FNVA01000002         4803 bp    DNA     linear   CON 26-JAN-2024
DEFINITION  Bryocella elongata strain DSM 22489, whole genome shotgun sequence.
ACCESSION   NZ_FNVA01000002 REGION: 637052..641854
VERSION     NZ_FNVA01000002.1
DBLINK      BioProject: PRJNA224116
            BioSample: SAMN05421819
            Assembly: GCF_900108185.1
KEYWORDS    WGS; RefSeq.
SOURCE      Bryocella elongata
  ORGANISM  Bryocella elongata
            Bacteria; Acidobacteriota; Terriglobia; Terriglobales;
            Acidobacteriaceae; Bryocella.
REFERENCE   1
  AUTHORS   Varghese,N. and Submissions,S.
  TITLE     Direct Submission
  JOURNAL   Submitted (22-OCT-2016) DOE - JOINT GENOME INSTITUTE, LBNL, 2800
            Mitchell Drive, Walnut Creek, CA 94598, 94598, USA
COMMENT     REFSEQ INFORMATION: The reference sequence is identical to
            FNVA01000002.1.
            The annotation was added by the NCBI Prokaryotic Genome Annotation
            Pipeline (PGAP). Information about PGAP can be found here:
            https://www.ncbi.nlm.nih.gov/genome/annotation_prok/
            
            ##Genome-Annotation-Data-START##
            Annotation Provider               :: NCBI RefSeq
            Annotation Date                   :: 01/26/2024 04:02:19
            Annotation Pipeline               :: NCBI Prokaryotic Genome
                                                 Annotation Pipeline (PGAP)
            Annotation Method                 :: Best-placed reference protein
                                                 set; GeneMarkS-2+
            Annotation Software revision      :: 6.6
            Features Annotated                :: Gene; CDS; rRNA; tRNA; ncRNA
            Genes (total)                     :: 4,523
            CDSs (total)                      :: 4,470
            Genes (coding)                    :: 4,454
            CDSs (with protein)               :: 4,454
            Genes (RNA)                       :: 53
            rRNAs                             :: 1, 1, 1 (5S, 16S, 23S)
            complete rRNAs                    :: 1, 1, 1 (5S, 16S, 23S)
            tRNAs                             :: 47
            ncRNAs                            :: 3
            Pseudo Genes (total)              :: 16
            CDSs (without protein)            :: 16
            Pseudo Genes (ambiguous residues) :: 0 of 16
            Pseudo Genes (frameshifted)       :: 2 of 16
            Pseudo Genes (incomplete)         :: 15 of 16
            Pseudo Genes (internal stop)      :: 0 of 16
            Pseudo Genes (multiple problems)  :: 1 of 16
            ##Genome-Annotation-Data-END##
FEATURES             Location/Qualifiers
     source          1..4803
                     /organism="Bryocella elongata"
                     /mol_type="genomic DNA"
                     /strain="DSM 22489"
                     /type_material="type strain of Bryocella elongata"
                     /db_xref="taxon:863522"
                     /note="contig: Ga0104518_102"
     gene            complement(1..384)
                     /locus_tag="C4S68_RS08995"
                     /old_locus_tag="SAMN05421819_1817"
     CDS             complement(1..384)
                     /locus_tag="C4S68_RS08995"
                     /old_locus_tag="SAMN05421819_1817"
                     /inference="COORDINATES: similar to AA
                     sequence:RefSeq:WP_020716303.1"
                     /note="Derived by automated computational analysis using
                     gene prediction method: Protein Homology."
                     /codon_start=1
                     /transl_table=11
                     /product="DUF779 domain-containing protein"
                     /protein_id="WP_103932690.1"
                     /translation="MTTAIQPAQVQATPAALELIDRLAAKHGPVMFHQSGGCCDGSSP
                     MCYPQGEFPLSDHDVLLGKLNGTPFYISAPQFEYWKHTQLTLDVVNGRGGMFSLENGE
                     GVRFHIRSRIFTDEEIATLRASGRI"
     gene            complement(464..1987)
                     /gene="adh"
                     /locus_tag="C4S68_RS09000"
                     /old_locus_tag="SAMN05421819_1818"
     CDS             complement(464..1987)
                     /gene="adh"
                     /locus_tag="C4S68_RS09000"
                     /old_locus_tag="SAMN05421819_1818"
                     /EC_number="1.2.1.3"
                     /inference="COORDINATES: similar to AA
                     sequence:RefSeq:WP_014787552.1"
                     /note="Derived by automated computational analysis using
                     gene prediction method: Protein Homology."
                     /codon_start=1
                     /transl_table=11
                     /product="aldehyde dehydrogenase"
                     /protein_id="WP_103932691.1"
                     /translation="MATSSLVNPATGTLNLRKHYDNYIGGRWVAPVSGQYFDNVTPVT
                     GEVLCQIARSNTQDVDLALDAAHAARAAWGGSSAADRARALERIADRMGEHLIELATV
                     ETWDNGKPIRETMAADIPLAIEHFRYFAGCIRAQEGALSQLDELTVAYHYHEPLGVVG
                     QIIPWNFPILMAAWKLAPALAAGNCIVLKPAEQTPLSILILMELIDDILPPGVLNIVN
                     GFGLEAGKPLATSPRIKKIAFTGETTTGRLIMQYASQNLIPVTLELGGKSPNIFFADV
                     MNEDDAFFDKALEGFALFALNQGEVCTCPSRALIQQSIYDRFMERAIKRVEAIKQGSP
                     LEKDTMIGAQASSEQLEKILSYIDIGKQEGAKVLTGGERNILEGNLRNGYYVQPTIFE
                     GHNKMRIFQEEIFGPVVSVTTFKDEAEALEIANDTLYGLGAGLWTRDMNRAYRMGRGI
                     EAGRVWTNCYHLYPAHAAFGGYKQSGIGRENHKMMLDHYQQTKNILVSYNPNKLGFF"
     gene            complement(2182..3204)
                     /locus_tag="C4S68_RS09005"
                     /old_locus_tag="SAMN05421819_1819"
     CDS             complement(2182..3204)
                     /locus_tag="C4S68_RS09005"
                     /old_locus_tag="SAMN05421819_1819"
                     /inference="COORDINATES: protein motif:HMM:NF016155.4"
                     /note="Derived by automated computational analysis using
                     gene prediction method: Protein Homology."
                     /codon_start=1
                     /transl_table=11
                     /product="carotenoid biosynthesis protein"
                     /protein_id="WP_103932692.1"
                     /translation="MAAATLSAAMLPFPGIPYGPAPAWVFPAFELSSYAMLALCLAHA
                     IRRGRIGSLSYIFGGLGFGLLLEYLEVRSHSYTYGHFGIMLGHAPFNIPLCIGCDWAV
                     IMYVSRIFSDALRLPWQAAAALDTLLALNVDLSLDVVAYRLHMWHWNWPPQYNALTTQ
                     WFGIPYGNFVGWITVVFGYSFFSRWFERLIVRHDHTQHHRIAAWQFPLVAALSLIASQ
                     LVLTFNEVLLYPFVARHLSITSPRRFSLFAALLLITAVTGWARRPRPRRTIPSLATFA
                     PVYFHLFFLMLFFAFGFYRESRWMTAVSCSNGALGILLHLLPFTKSSAKAREAIQGSS
                     TEPASA"
     gene            complement(3217..4803)
                     /locus_tag="C4S68_RS09010"
                     /old_locus_tag="SAMN05421819_1820"
     CDS             complement(3217..4803)
                     /locus_tag="C4S68_RS09010"
                     /old_locus_tag="SAMN05421819_1820"
                     /inference="COORDINATES: similar to AA
                     sequence:RefSeq:WP_013579661.1"
                     /GO_function="GO:0005524 - ATP binding [Evidence IEA];
                     GO:0008134 - transcription factor binding [Evidence IEA]"
                     /GO_process="GO:0006355 - regulation of DNA-templated
                     transcription [Evidence IEA]"
                     /note="Derived by automated computational analysis using
                     gene prediction method: Protein Homology."
                     /codon_start=1
                     /transl_table=11
                     /product="sigma 54-interacting transcriptional regulator"
                     /protein_id="WP_103932693.1"
                     /translation="MAIPTLPRTLGQLRTSEFTPERVGRSVKDELRDNLIGRLREIAP
                     GGSKAGESLFPGIVGYDDTVIPQVVNAVLSKHNFILLGLRGQAKSRILRSLTALLDPF
                     TPYVAGSELRDNPYKPLSKFSKDLIAALGDETPIEYLTPEDRYVEKLATPDVTVADLI
                     GDVDPIKAARSGHELGSELTMHYGLLPRANRGIFAINEVPDLAGKIQVALFNIMQEGD
                     VQIKGYPVRLELDVAIVFSANPEDYTARGKIVTPLKDRIGSEIRTHYPESVEEAIEIT
                     AQEAWTARTYVDVPKQSGPTIENIQIPHYIRQIVEQIAFIARDDKKVDKRSGVSQRLP
                     ISTMELVLSNAERRALIHGESLVVPRVGDIYAALPGISGKIELEYEGELKGSEIVVRE
                     IIRQAVAQIYDGYFADTNTQQIEQWFNLGGAVELNDKQPSQTIFTTMQEIQGLFDKLT
                     PLKVTSRTPVEVAVSAAEFLLEGMTAHKKISRSEARTFTAGEKRRRNEDAANMGERSR
                     EREKEALAEKAFNRTRRGFN"
ORIGIN      
        1 ctaaatgcgg cccgaggcgc ggagggtggc aatctcttcg tcggtgaaga tgcgggagcg
       61 gatgtggaag cgaacgcctt caccgttctc gagcgagaac atgccgccgc ggccattgac
      121 gacatcgagc gtgagctgcg tgtgcttcca gtactcgaac tgcggagcgg agatgtagaa
      181 gggagtaccg ttcagcttgc ccaggagcac gtcgtgatcg ctcagaggga actcgccctg
      241 gggatagcac atgggcgagg agccgtcgca gcagccgccg gattgatgga acatgacagg
      301 accgtgcttc gctgcgagcc tgtcgatcag ctcgagcgca gcgggggtgg cttgaacctg
      361 ggcgggttgg atcgcggtgg tcatgcgtta gcgggaaggg ctatgtggca ggttagcccg
      421 ggtccgagag tccggacccg gggcacccga ttcggacgtt ggtctagaag aagccgagct
      481 tgttggggtt gtagctgacg aggatgttct tggtctgctg gtagtggtcg agcatcatct
      541 tgtggttttc acggccgatg ccggactgct tgtagccgcc gaaggccgcg tgcgcgggat
      601 agaggtggta gcagttggtc cagacgcggc cggcctcgat gccgcggccc atgcggtagg
      661 cgcggttcat gtcgcgcgtc cacaggccgg cgccgaggcc gtaaagcgtg tcgttggcga
      721 tctcgagggc ttcggcttcg tccttgaagg tggtgacgga gacgacgggg ccgaagatct
      781 cctcctggaa gatgcgcatc ttgttatgac cttcgaagat ggtgggctgt acgtagtagc
      841 cgttgcgcag gttgccttcg aggatgttgc gctcgccacc ggtgaggacc tttgcgcctt
      901 cctgcttgcc gatgtcgatg tagctgagga tcttctcgag ctgttcggac gaggcctgtg
      961 cgccgatcat ggtgtccttc tcgagcggcg agccctgctt gatggcttcg acgcgcttga
     1021 tggcgcgctc catgaaacgg tcgtagatgg actgctggat aagcgcacgc gaaggacagg
     1081 tgcagacctc gccctggttg agcgcgaaga gtgcgaagcc ctcgagtgcc ttgtcgaaga
     1141 aggcatcgtc ttcgttcatg acgtcggcga agaagatgtt ggggctcttg ccgccgagct
     1201 cgagcgtcac ggggatgagg ttctgcgaag cgtactgcat gatgaggcgg ccggtggtgg
     1261 tttcaccggt gaaggcgatc ttcttgatgc gtgggctggt agcgaggggc ttgccggcct
     1321 cgaggccgaa gccgttgacg atgttcagga cgcccggagg aaggatgtcg tcgatgagct
     1381 ccatcaggat gaggatggag agcggtgtct gctccgcagg cttgaggacg atgcagttgc
     1441 ccgcggccag cgctggagcg agcttccatg cagccatgag gatggggaag ttccatggga
     1501 tgatctggcc gacgacgccg aggggctcgt gatagtgata cgcgacggtc agctcgtcga
     1561 gctgcgaaag ggcgccttcc tgcgcacgga tgcagccggc gaagtagcgg aagtgctcga
     1621 tggcgagcgg gatgtcggcg gccatggtct cgcggatggg cttgccgttg tcccaggttt
     1681 cgactgtagc gagctcgatg aggtgttcgc ccatacggtc ggcgatgcgc tcgagggcgc
     1741 gggcgcggtc ggcggcagag ctgccacccc acgcggcgcg ggcggcgtgg gctgcgtcga
     1801 gggcgagatc gacatcctgc gtgttggagc gagcgatctg gcagaggact tcgccggtga
     1861 cgggagtgac gttgtcgaag tactggccac tgacgggcgc gacccagcga ccgccgatgt
     1921 agttgtcgta gtgcttgcga agattgaggg ttccggtggc gggattgacg agcgagcttg
     1981 tggccatggg gaggctcctt ggatgattcc ggatggatcg cgcgtgggct gaccttcgtg
     2041 gcgtgcgaag gtgaaagacc cgccgcgcgc agaatcatac gctccgggag tgatggctgg
     2101 acacggcccg gcaagcggct ttgacggcgg ccacgaggac gcactcactg tttcaagacg
     2161 gtgaatttca ggtgtggagg ttcaggctga tgccggttcc gtcgaggagc cttggatggc
     2221 ttccctggcc ttcgcggaac tctttgtgaa gggcaggaga tgcagcagga tgccgagtgc
     2281 tccgttgctg caggagacgg cggtcatcca gcggctctcg cggtagaagc cgaaggcgaa
     2341 gaacaacatc aggaagaaca ggtggaagta gacgggcgcg aaggtggcga gtgaggggat
     2401 ggtgcggcgc ggtctgggtc tgcgcgccca gcctgtgacg gcggtgatca acagcagcgc
     2461 ggcgaagaga gagaagcgtc gcggggaggt gatgctgagg tgacgcgcga cgaaggggta
     2521 gagaagtact tcgttgaagg tgagcacgag ctgcgaggcg atgaggctga gtgctgcgac
     2581 gagtgggaac tgccaggcgg cgatcctgtg gtgctgggtg tggtcatggc ggacgatgag
     2641 tcgctcgaac cagcggctga agaaggagta gccgaagacc acggtgatcc agccgacgaa
     2701 gttgccgtag gggatgccga accactgcgt ggtgagcgcg ttgtattgcg ggggccagtt
     2761 ccagtgccac atgtgcaggc ggtaggcgac gacatcgagc gagaggtcaa cgttgagcgc
     2821 gagcagcgta tcgagcgcgg cagcggcctg ccagggcagg cgaagggcgt cgctgaaaat
     2881 gcgcgagacg tacatgatga cggcccagtc gcagccgatg cagagaggga tgttgaacgg
     2941 agcgtggccg agcatgatgc cgaagtggcc gtaggtgtag ctgtgcgagc ggacctcgag
     3001 gtactcgagc agaagaccga agccgagccc gccgaagatg tacgagagtg agccgatgcg
     3061 gccgcggcgg atggcgtgcg cgaggcagag cgcgagcatc gcgtagctgg agagctcgaa
     3121 cgcgggaaag acccacgcgg gcgcggggcc atagggaatg ccagggaagg gcagcatggc
     3181 tgcggatagt gtagccgcag ccatgcgggc agcaggctag ttgaagccgc ggcgggtgcg
     3241 gttgaaggcc ttttcggcga gggcttcctt ctcgcgttcg cgggagcgtt cgcccatgtt
     3301 ggcggcgtct tcgttgcggc ggcgtttttc gccggcggtg aacgtgcggg cttcggagcg
     3361 ggagatcttc ttgtgggcgg tcatgccttc gaggaggaac tctgcggcgg agacggcgac
     3421 ctcgacgggt gtgcggctgg tgaccttgag cggcgtgagc ttgtcgaaga ggccctggat
     3481 ctcctgcatg gtggtgaaga tggtctgcga gggctgcttg tcgttgagtt cgacggcgcc
     3541 gccgaggttg aaccactgct cgatctgctg ggtgttggtg tcggcgaagt agccatcgta
     3601 gatctgcgcg acggcctggc ggatgatctc gcgcaccacg atctcggagc ccttgagctc
     3661 gccttcgtac tcgagctcga tcttgccgga gataccgggg agtgcggcgt agatgtcgcc
     3721 gacgcggggc acgacgagcg actcgccatg gatcagggcg cggcgttcgg cgttcgagag
     3781 cacaagctcc atcgtcgaga tggggagccg ctgcgagacg ccggagcgct tgtccacctt
     3841 cttatcatcg cgcgcgatga aggcgatctg ctcgacgatc tggcggatgt agtgcgggat
     3901 ctggatgttc tcaatggtgg ggccggactg cttgggcaca tcgacgtagg tgcgtgcggt
     3961 ccaggcctcc tgcgcggtga tctcgatggc ctcttcgacg gactcgggat agtgcgtgcg
     4021 aatctcagag ccgatgcggt ccttgagggg ggtgacgatc ttgccgcgcg cggtgtagtc
     4081 ctcggggttc gcggagaaga caatggccac gtcgagctcg aggcggacgg ggtagccctt
     4141 aatctgcacg tcgccctcct gcatgatgtt gaagagggcg acctggatct tgcccgccag
     4201 gtcggggact tcgttgatgg cgaagatgcc gcgattggca cggggcagca ggccgtagtg
     4261 catggtgagc tcggagccga gctcgtggcc ggaacgtgcg gccttgatgg gatcaacatc
     4321 gccgatcaag tcggccacgg tgacgtcggg cgtggcgagc ttttcgacgt agcggtcttc
     4381 gggagtcagg tactcgatgg gggtttcgtc gccgagtgcg gcgatgaggt ccttggagaa
     4441 cttgctcagc ggcttgtagg ggttgtcgcg cagctcggag ccggcgacgt agggcgtgaa
     4501 gggatcgagc agggcggtca gcgagcgcag gatgcgggac ttggcctgac cgcggaggcc
     4561 gagcaggatg aagttgtgct tggagagcac ggcgttgacg acctgcggaa tgaccgtgtc
     4621 gtcgtaaccg acgatgcctg ggaagagcga ttctccggct ttggagccac cgggcgcgat
     4681 ctcgcgcagg cggccgatga ggttgtcgcg cagctcatcc ttgacgctgc gtcccacgcg
     4741 ttccggcgtg aattccgagg tgcgaagctg gccgagggtg cgcgggaggg tgggaatcgc
     4801 cat
//
