# Supplementary material for: NAD-dependent dehydrogenases enable efficient growth of Paracoccus denitrificans on the PET monomer ethylene glycol
Source: Nat Commun. 2025 Jul 1;16:5845. doi: 10.1038/s41467-025-61056-x (PMC12214560; doi:10.1038/s41467-025-61056-x)
Supplement: Supplementary file 7 — Supplementary Data 4 [file 41467_2025_61056_MOESM7_ESM.zip › Celeribacter marinus strain DSM 100036.gb]

LOCUS       NZ_FOSM01000001         3121 bp    DNA     linear   CON 12-AUG-2023
DEFINITION  Celeribacter marinus strain DSM 100036, whole genome shotgun
            sequence.
ACCESSION   NZ_FOSM01000001 REGION: 420726..423846
VERSION     NZ_FOSM01000001.1
DBLINK      BioProject: PRJNA224116
            BioSample: SAMN05444421
            Assembly: GCF_900114275.1
KEYWORDS    WGS; RefSeq.
SOURCE      Celeribacter marinus
  ORGANISM  Celeribacter marinus
            Bacteria; Pseudomonadota; Alphaproteobacteria; Rhodobacterales;
            Roseobacteraceae; Celeribacter.
REFERENCE   1
  AUTHORS   Varghese,N. and Submissions,S.
  TITLE     Direct Submission
  JOURNAL   Submitted (29-OCT-2016) DOE - JOINT GENOME INSTITUTE, LBNL, 2800
            Mitchell Drive, Walnut Creek, CA 94598, 94598, USA
COMMENT     REFSEQ INFORMATION: The reference sequence is identical to
            FOSM01000001.1.
            The annotation was added by the NCBI Prokaryotic Genome Annotation
            Pipeline (PGAP). Information about PGAP can be found here:
            https://www.ncbi.nlm.nih.gov/genome/annotation_prok/
            
            ##Genome-Annotation-Data-START##
            Annotation Provider               :: NCBI RefSeq
            Annotation Date                   :: 08/12/2023 02:54:07
            Annotation Pipeline               :: NCBI Prokaryotic Genome
                                                 Annotation Pipeline (PGAP)
            Annotation Method                 :: Best-placed reference protein
                                                 set; GeneMarkS-2+
            Annotation Software revision      :: 6.5
            Features Annotated                :: Gene; CDS; rRNA; tRNA; ncRNA
            Genes (total)                     :: 2,963
            CDSs (total)                      :: 2,914
            Genes (coding)                    :: 2,879
            CDSs (with protein)               :: 2,879
            Genes (RNA)                       :: 49
            rRNAs                             :: 1, 1, 1 (5S, 16S, 23S)
            complete rRNAs                    :: 1, 1, 1 (5S, 16S, 23S)
            tRNAs                             :: 43
            ncRNAs                            :: 3
            Pseudo Genes (total)              :: 35
            CDSs (without protein)            :: 35
            Pseudo Genes (ambiguous residues) :: 0 of 35
            Pseudo Genes (frameshifted)       :: 11 of 35
            Pseudo Genes (incomplete)         :: 24 of 35
            Pseudo Genes (internal stop)      :: 5 of 35
            Pseudo Genes (multiple problems)  :: 4 of 35
            ##Genome-Annotation-Data-END##
FEATURES             Location/Qualifiers
     source          1..3121
                     /organism="Celeribacter marinus"
                     /mol_type="genomic DNA"
                     /strain="DSM 100036"
                     /type_material="type strain of Celeribacter marinus"
                     /db_xref="taxon:1397108"
                     /note="contig: Ga0131270_101"
     gene            complement(1..360)
                     /locus_tag="BM170_RS02145"
                     /old_locus_tag="SAMN05444421_101431"
     CDS             complement(1..360)
                     /locus_tag="BM170_RS02145"
                     /old_locus_tag="SAMN05444421_101431"
                     /inference="COORDINATES: similar to AA
                     sequence:RefSeq:WP_009572407.1"
                     /note="Derived by automated computational analysis using
                     gene prediction method: Protein Homology."
                     /codon_start=1
                     /transl_table=11
                     /product="DUF779 domain-containing protein"
                     /protein_id="WP_062216799.1"
                     /translation="MTIPRVIATDAGLALLDEIRRDHGDVMFVQSGGCCDGSSPMCYK
                     AGDYIVGSRDIHLGDVAGAPVWISQSLFEIWRNSQMILDAGKGFGAGFSLDTGRGKCF
                     LSKSRLFTEAETAQLEA"
     gene            complement(471..1991)
                     /locus_tag="BM170_RS02150"
                     /old_locus_tag="SAMN05444421_101432"
     CDS             complement(471..1991)
                     /locus_tag="BM170_RS02150"
                     /old_locus_tag="SAMN05444421_101432"
                     /EC_number="1.2.1.3"
                     /inference="COORDINATES: similar to AA
                     sequence:RefSeq:WP_008885515.1"
                     /GO_function="GO:0016491 - oxidoreductase activity
                     [Evidence IEA]"
                     /note="Derived by automated computational analysis using
                     gene prediction method: Protein Homology."
                     /codon_start=1
                     /transl_table=11
                     /product="aldehyde dehydrogenase"
                     /protein_id="WP_062216802.1"
                     /translation="MNVQSKPDSKYTNPFKAKYDNFIGGKFVAPVGGEYFENITPITG
                     QKVCDVARSGAADVELALDAAHAAKVAWGKTSATERSNLLLKVADIIDANLELIATAE
                     TWDNGKPIRETMAADIPLAADHFRYFASVLRGQEGTMSEIDADTVAYHYHEPLGVVGQ
                     IIPWNFSILMAAWKIAPALAAGNCIVLKPAEQTPAAIMVLAELIADVIPAGTLNIVNG
                     YGAEVGAPLARSPRIAKIAFTGSTATGRMIMQYATENLIPVTLELGGKSPNIFFSDVM
                     REDDAFLDKAVEGFVLFAFNQGEVCTCPSRALIQEDIYEEFMERCIARVQAIIQGDPR
                     DINTMVGAQASQEQQEKILSYLTIGREEGAEVLVGGDAARFDGELSDGYYIQPTILKG
                     HNKMRVFQEEIFGPVVSVTTFKTEEEALEIANDTMYGLGAGVWSRDMNTCYRFGRHIE
                     AGRVWVNNYHAYPAHAAFGGYKQSGVGRENHKMMLDHYQQTKNMLVSYNPNKLGFF"
     gene            complement(2171..3121)
                     /locus_tag="BM170_RS02155"
                     /old_locus_tag="SAMN05444421_101433"
     CDS             complement(2171..3121)
                     /locus_tag="BM170_RS02155"
                     /old_locus_tag="SAMN05444421_101433"
                     /inference="COORDINATES: similar to AA
                     sequence:RefSeq:WP_009807929.1"
                     /GO_function="GO:0043565 - sequence-specific DNA binding
                     [Evidence IEA]"
                     /note="Derived by automated computational analysis using
                     gene prediction method: Protein Homology."
                     /codon_start=1
                     /transl_table=11
                     /product="helix-turn-helix domain-containing protein"
                     /protein_id="WP_082389050.1"
                     /translation="MKRINHADNIISAVESGSVGSRLTASWRRSLNKHGLDPTLSHAP
                     RRFESAEINDRRDSMGSFMTVATPKLDQLFQMVGQTGCCVLLTDREGVVLDLRSSDGD
                     AATFEKWGLWYGADWSEEAEGTNGIGTCIAEARQITIHRNEHFLSRNTAMSCMDAPIF
                     GPDGELIAALDVSSCRADQTESYSRLISGVVAQTAKQIETEAFRAAFPKARIVTSPEE
                     RPEGAVLLAVDSDDLIVGATRAARRVFGLGQGGALTPRPASDILGRDTTASALERAER
                     AALKRAIARSGGNLSAAARALGIGRATLYRRMGRLGIDVA"
ORIGIN      
        1 ttaagcttct aattgcgcgg tttcggcctc tgtgaacagg cgcgacttcg acaagaagca
       61 ctttccacgc cctgtatcca aagagaaacc cgcaccaaag cctttgcccg catcaaggat
      121 catttgtgaa ttgcgccaga tctcaaagag gctttgcgaa atccagactg gcgcgcccgc
      181 aacgtccccc aaatgaatgt cgcgtgagcc gacaatgtaa tcacccgctt tgtagcacat
      241 cggagatgat ccatcacaac agccgcctga ttgaacgaac atcacatctc catggtcgcg
      301 gcggatttca tccaaaagtg caaggcctgc atcggtggcg ataacgcgag gtatagtcat
      361 gtcagatcct ccaatcaaaa gcggcagccc tactatctag ggccaccgca cattgtgtcg
      421 aggcgcaaca caaagctagg ggagatgtgt tgcgtctctc aaaacgggat ttagaaaaag
      481 cccagtttgt tcggattgta ggagacgagc atgtttttcg tctgctggta gtgatcgagc
      541 atcattttgt ggttttcacg accaacgccc gactgtttgt agccaccgaa tgcagcgtgc
      601 gcaggatagg catggtagtt attgacccaa acgcggcccg cctcgatgtg gcggccaaag
      661 cggtaacaag tgttcatgtc acgcgaccac acgccagcgc cgaggccgta catggtgtcg
      721 tttgcaatct ccaatgcttc ctcttcggtt ttgaatgttg tcacggagac aaccgggcca
      781 aagatttcct cttggaacac gcgcatcttg ttgtggcctt tgagaatggt tggctggatg
      841 taatacccgt ccgacagttc gccatcaaag cgcgcagcat caccaccaac gaggacttcg
      901 gccccctctt cgcgaccgat tgtaagatac gacaggatct tttcctgctg ttcttgcgat
      961 gcctgcgcac caaccatcgt gttgatgtcg cgcggatcac cttggatgat tgcttgaaca
     1021 cgcgcgatgc agcgctccat gaactcctcg tagatatcct cttggattag cgcacgcgag
     1081 gggcatgtac agacttcgcc ttggttgaag gcaaacagaa caaacccttc gacggctttg
     1141 tcgaggaacg catcatcttc gcgcatcaca tcggagaaga agatgttcgg cgacttgcca
     1201 ccaagctcca gtgtcacagg aataagattt tccgtggcgt actgcatgat catgcgaccc
     1261 gttgcggtgg agccggtgaa tgcgattttg gcgatgcgag gcgaacgcgc gagcggtgcg
     1321 ccaacttcgg cgccatagcc gttcacaata ttcagcgtgc ccgcggggat cacatccgcg
     1381 atcagttcgg ccaagaccat gattgcggca ggtgtctgtt ctgcgggctt gagcacgatg
     1441 cagttgccgg cggccaatgc cggtgcgatt ttccacgcag ccatcaaaat ggagaagttc
     1501 cacgggatga tctgacccac aacaccaagt ggctcatggt agtgatacgc aacagtgtcc
     1561 gcgtcgattt ccgacatggt accctcttgg ccacgcagta cggacgcaaa gtaacgaaag
     1621 tgatctgcgg ccaatggaat gtcggcggcc attgtttcgc ggattggctt gccgttgtcc
     1681 catgtctcag ctgtagcgat cagttcaagg ttcgcgtcaa taatatctgc gactttgagc
     1741 aacaggttag agcgctcggt tgcagatgtc ttgccccatg caaccttcgc agcgtgagcc
     1801 gcatctagtg ccaattcaac atccgcagcg ccagagcgtg caacgtcaca gactttctgg
     1861 cccgtgatcg gggtgatatt ctcaaaatac tcaccaccga ccggggccac gaatttgccg
     1921 ccaataaagt tgtcgtactt cgccttaaac ggattggtgt atttgctatc aggtttggac
     1981 tgaacgttca taattttctc ctccaagaat gccggcgtcc tcccgccggt atgaagaaga
     2041 ccatgacaag gtccatgtgg cgccgtcatc ccctcaaccc cgtagtgcac aatagaagtg
     2101 tctcaccagt gagacacttt cgatcagatt acggaatttt caaacgtatc ggagaggatg
     2161 tgcgcgcctg ctaggccacg tcgataccca atcgccccat acggcgatac agggtcgcac
     2221 gcccgattcc caacgcgcgc gctgccgccg atagattgcc gcccgaacgt gcaatcgccc
     2281 gttttagcgc cgcgcgttca gcacgctcca acgccgatgc agtagtatcg cgccctaaaa
     2341 tatctgaggc ggggcgcggc gtgagtgcgc cgccttgccc caagccgaat acgcggcgtg
     2401 cggcgcgggt tgcacccacg atcagatcat cactatcgac ggccaataac accgcaccct
     2461 cagggcgctc ctccggagag gtgacaatcc gcgcctttgg aaaggccgca cgaaaagctt
     2521 cggtttctat ctgcttggcg gtttgggcaa cgacaccgga aatcagccgc gaataacttt
     2581 ccgtttgatc agcgcgacac gacgagacgt ccaacgcggc aatcaattcg ccatcaggcc
     2641 caaagatggg cgcgtccata caggacatcg cagtgttgcg gctcaaaaag tgttcgttgc
     2701 gatgaatggt aatctggcgc gcttcggcaa tacaggtgcc aatgccgttg gtgccctctg
     2761 cttcctcgga ccaatcggcc ccataccaca ggccccattt ttcaaaagtt gccgcatcgc
     2821 cgtccgagga gcgtagatca agcacgactc cctcgcggtc cgtcagcaaa acgcaacatc
     2881 cggtttgacc aaccatttgg aacagctgat ccagctttgg cgtggcaacg gtcataaacg
     2941 atcccatgct gtcgcgacga tcattgattt cggcactttc aaacctgcgc ggggcatggc
     3001 ttaaggtcgg atcaagcccg tgcttgttaa gcgacctgcg ccaactggcc gttagtcgcg
     3061 atcctacaga ccccgattcg acggcggaaa tgatgttatc agcgtggttt atccgtttca
     3121 t
//
