# Supplementary material for: NAD-dependent dehydrogenases enable efficient growth of Paracoccus denitrificans on the PET monomer ethylene glycol
Source: Nat Commun. 2025 Jul 1;16:5845. doi: 10.1038/s41467-025-61056-x (PMC12214560; doi:10.1038/s41467-025-61056-x)
Supplement: Supplementary file 7 — Supplementary Data 4 [file 41467_2025_61056_MOESM7_ESM.zip › Halopseudomonas bauzanensis strain W13Z2.gb]

LOCUS       JFHS01000023            3091 bp    DNA     linear   BCT 15-APR-2014
DEFINITION  Halopseudomonas bauzanensis strain W13Z2 V14_23, whole genome
            shotgun sequence.
ACCESSION   JFHS01000023 REGION: 79187..82277
VERSION     JFHS01000023.1
DBLINK      BioProject: PRJNA239744
            BioSample: SAMN02670752
KEYWORDS    WGS.
SOURCE      Halopseudomonas bauzanensis
  ORGANISM  Halopseudomonas bauzanensis
            Bacteria; Pseudomonadota; Gammaproteobacteria; Pseudomonadales;
            Pseudomonadaceae; Halopseudomonas.
REFERENCE   1  (bases 1 to 3091)
  AUTHORS   Wang,X., Jin,D., Zhou,L., Wu,L., Qi,L., Li,C., An,W. and Chen,Y.
  TITLE     Draft Genome Sequence of Halotolerant Polycyclic Aromatic
            Hydrocarbon-Degrading Pseudomonas bauzanensis Strain W13Z2
  JOURNAL   Genome Announc 2 (5) (2014)
   PUBMED   25323719
  REMARK    Publication Status: Online-Only
REFERENCE   2  (bases 1 to 3091)
  AUTHORS   Wang,X.
  TITLE     Direct Submission
  JOURNAL   Submitted (28-FEB-2014) School of Environmental Science and
            Engineering, Tianjin University, 92 Weijin Road, Nankai District,
            Tianjin 300452, China
COMMENT     Bacteria and source DNA available from Xinxin Wang, School of
            Environmental Science and Engineering, Tianjin University, 92
            Weijin Road, Nankai District, Tianjin, China
            
            Annotation was added by the NCBI Prokaryotic Genome Annotation
            Pipeline (released 2013). Information about the Pipeline can be
            found here: http://www.ncbi.nlm.nih.gov/genome/annotation_prok/
            
            ##Genome-Assembly-Data-START##
            Assembly Method        :: SOAPdenovo v. 2.04
            Assembly Name          :: Psebau_v14
            Genome Representation  :: Full
            Expected Final Version :: No
            Genome Coverage        :: 170.0x
            Sequencing Technology  :: Illumina HiSeq
            ##Genome-Assembly-Data-END##
            
            ##Genome-Annotation-Data-START##
            Annotation Provider          :: NCBI
            Annotation Date              :: 03/04/2014 16:20:37
            Annotation Pipeline          :: NCBI Prokaryotic Genome Annotation
                                            Pipeline
            Annotation Method            :: Best-placed reference protein set;
                                            GeneMarkS+
            Annotation Software revision :: 2.4 (rev. 428102)
            Features Annotated           :: Gene; CDS; rRNA; tRNA; ncRNA;
                                            repeat_region
            Genes                        :: 8,088
            CDS                          :: 7,839
            Pseudo Genes                 :: 139
            CRISPR Arrays                :: 1
            rRNAs                        :: 11 ( 5S, 16S, 23S )
            tRNAs                        :: 97
            ncRNA                        :: 2
            Frameshifted Genes           :: 78
            ##Genome-Annotation-Data-END##
FEATURES             Location/Qualifiers
     source          1..3091
                     /organism="Halopseudomonas bauzanensis"
                     /mol_type="genomic DNA"
                     /submitter_seqid="V14_23"
                     /strain="W13Z2"
                     /isolation_source="Drill cuttings"
                     /db_xref="taxon:653930"
                     /country="China: Tianjin"
                     /collection_date="2013"
     gene            1..969
                     /locus_tag="CF98_20970"
     CDS             1..969
                     /locus_tag="CF98_20970"
                     /inference="EXISTENCE: similar to AA
                     sequence:RefSeq:WP_018856423.1"
                     /note="Derived by automated computational analysis using
                     gene prediction method: Protein Homology."
                     /codon_start=1
                     /transl_table=11
                     /product="Fis family transcriptional regulator"
                     /protein_id="EZQ14261.1"
                     /translation="MSRTAVVQHAQRIHAAIESDEAARSALVASWRRSSTLYHLDPAE
                     GQPPSRLTDSELRQARQRIEPLIRASQASLDRLYSAVGGIGCCVLLADRDGVPVERRG
                     APADDRLFNDWGLWTGSVWSEEAEGTNGIGTCLVEQRALTIHRDQHFHTRNTLLSCTT
                     APIYDHEGNLAAALDVSSCRADLTEGFVNLISIAVGDAVRKIEAENFRLAFPRARIVL
                     APGGERAPNALVAVDSDDLVIGATRSARQILGITREALQKPLPASDLLGIGNAATSDL
                     AQAERAVLQRAVMKAGGNVSAAAQDLGISRATLHRKLARFGIRRVR"
     gene            1118..2635
                     /locus_tag="CF98_20975"
     CDS             1118..2635
                     /locus_tag="CF98_20975"
                     /inference="EXISTENCE: similar to AA
                     sequence:RefSeq:WP_005970170.1"
                     /note="catalyzes the oxidation of acetaldehyde,
                     benzaldehyde, propionaldehyde and other aldehydes; Derived
                     by automated computational analysis using gene prediction
                     method: Protein Homology."
                     /codon_start=1
                     /transl_table=11
                     /product="aldehyde dehydrogenase"
                     /protein_id="EZQ14262.1"
                     /translation="MNKVEISRTATVPFAKRYDNYIGRRWAPPKSGKYFENISPITGQ
                     AIGEIARSDAADVEAALDAAHKAKDAWGRTAPAERAFILNRIADRMEENLDRLALAET
                     WDNGKPIRETTAADVPLAIDHFRYFAGVLRAQEGSISQIDNDTIAYHFHEPLGVVGQI
                     IPWNFPLLMACWKLAPALAAGNCVVLKPAEQTPASIMFWVDLIGDLLPEGVLNIVNGF
                     GLEAGKPLASSPRIAKIAFTGETTTGRLIMQYASQNLIPVTLELGGKSPNIFFEDVGA
                     ADDDFLDKAIEGFVMFALNQGEVCTCPSRALIHEKLYDRFMERALKRVGAIVQGNPLD
                     PATMIGAQASSEQLEKILSYLDIGRQEGAEVLIGGERNVLEGELAGGYYVKPTVFKGH
                     NKMRVFQEEIFGPVVSVTTFKDDDEALSIANDTLYGLGAGIWSRDANRLYRFGRAIQA
                     GRVWTNCYHAYPAHAAFGGYKQSGIGRETHKMMLDHYQQTKNMLVSYSPKKLGFF"
     gene            2738..3091
                     /locus_tag="CF98_20980"
     CDS             2738..3091
                     /locus_tag="CF98_20980"
                     /inference="EXISTENCE: similar to AA
                     sequence:RefSeq:WP_018430462.1"
                     /note="Derived by automated computational analysis using
                     gene prediction method: Protein Homology."
                     /codon_start=1
                     /transl_table=11
                     /product="hypothetical protein"
                     /protein_id="EZQ14263.1"
                     /translation="MTERLSLDKVSATPEAVEFLNEIIADHGPVLFHQSGGCCDGSSP
                     MCYKRSEFIVGDQDVLLGMIGDTPVYISASQYEAWKHTDLIIDVVPGRGGMFSLDNGR
                     EKRFLTRSTVCAVPG"
ORIGIN      
        1 gtgagcagaa ctgcggtcgt ccagcatgcg cagcgcattc atgccgccat cgaatccgac
       61 gaggcggccc ggtcggccct ggttgcttcc tggcgcaggt cctcgaccct ttaccatctc
      121 gatcctgccg aaggacagcc gcccagccgc ctgaccgatt ccgaacttcg acaggcgcgc
      181 cagcgcatcg aaccgctgat ccgcgcctcg caggccagcc tcgaccggct ttacagcgcg
      241 gtcggcggca ttggctgctg cgtgcttctg gcagaccgcg acggcgtacc ggtcgaacgg
      301 cgcggcgcgc cagccgacga ccgactgttc aacgactggg gcctgtggac gggctcggtg
      361 tggagcgagg aggcggaagg caccaatggc atcggcacct gcctggtcga gcagcgggcg
      421 ctcaccatcc accgcgacca gcacttccac acacgcaaca cgctgttgtc ctgcacaacg
      481 gcgccgatct acgaccatga gggcaatctc gccgcggccc tcgatgtctc gtcctgccgg
      541 gccgacctca ccgagggctt cgtcaacctg atctcgatcg cggtcggcga cgccgtgcgc
      601 aagatcgagg ccgagaactt ccgcttggcc tttccgcgcg cccgcatcgt gctggcgccg
      661 ggcggcgaac gcgcgccaaa tgcactggtg gcggtggaca gcgacgatct tgtgatcggc
      721 gccacgcgct ctgcccgcca gattctgggc atcacccgcg aggcgctgca aaaacccctt
      781 cccgcctcgg acctgctggg catcggcaac gctgccacca gcgatctcgc gcaggcggaa
      841 cgggcggtgc ttcagcgcgc cgtgatgaag gcgggcggca atgtgtccgc cgccgcgcag
      901 gaccttggca tctcccgcgc gacgctgcat cgcaagctcg caagattcgg aatccggcgc
      961 gtgaggtagt atcatgcgcc tcgtcgcggg aagtgtctca ttcccgcgac aggttacccg
     1021 gccggcgcgc cccggcccga tgacagcagg actgtcctgc gccacctttc atccatgcgc
     1081 tgcctgtcgc agcgtcggtt tttcgggagg aaagacgatg aacaaggttg aaatttcgcg
     1141 caccgccacg gttccattcg caaagcgcta cgacaactac atcggccgcc gctgggcgcc
     1201 gccgaaatcc ggcaagtatt tcgagaatat ctcgcccata accggtcagg ctatcggcga
     1261 gatcgcccgg tcggatgcag ccgacgtcga ggcggcgctc gacgccgccc acaaggccaa
     1321 ggatgcatgg ggcaggacgg cacccgccga acgtgccttc atcctcaacc gcattgccga
     1381 ccgcatggag gaaaacctcg atcgtctcgc actcgccgag acatgggaca acggcaagcc
     1441 gatccgcgag accacggccg ccgacgtgcc gctcgccatc gaccacttcc gctatttcgc
     1501 cggggtgctg cgcgcccagg aagggtccat ctcgcagatc gacaacgaca ccatagccta
     1561 tcatttccat gagccgctgg gcgtggtggg ccagatcatc ccatggaatt tcccgttgct
     1621 gatggcctgc tggaagctcg caccggcgct cgccgccggc aactgcgtgg ttctgaaacc
     1681 tgccgagcag acgccggcct cgatcatgtt ctgggtcgac ctgatcggcg acctgctgcc
     1741 cgaaggcgtg ctcaacatcg tcaacggctt cggcctcgaa gccggcaagc cgctggcctc
     1801 cagcccgcgc atcgccaaga tcgccttcac cggtgagacg accaccggcc ggctgatcat
     1861 gcaatacgcc tcgcagaatc tgatcccggt gacgctggaa ctgggcggca agagccccaa
     1921 catcttcttc gaggacgttg gcgcggcgga tgacgacttc ctcgacaagg cgatcgaagg
     1981 cttcgtgatg ttcgcgctca accagggtga ggtctgcacc tgcccgagcc gagccctgat
     2041 ccacgagaag ctctacgacc gtttcatgga gcgggcgctg aagcgcgtcg gggcgatcgt
     2101 gcagggcaat ccgctcgatc ccgccaccat gatcggcgcc caggcgtcga gcgagcagct
     2161 tgaaaagatc ctgtcctatc tcgacatcgg ccggcaggaa ggcgccgagg tgctgatcgg
     2221 cggcgagcgc aacgtgctcg agggcgaact ggccggcggc tactatgtga agccgaccgt
     2281 gttcaagggc cacaacaaga tgcgtgtctt ccaggaggag atcttcgggc cggtcgtttc
     2341 cgtcaccacc ttcaaggatg acgacgaggc gctgtcgatc gccaacgaca cgctctatgg
     2401 tctcggtgcc ggaatctgga gccgcgatgc caaccggctc taccgcttcg gccgcgccat
     2461 ccaggccggt cgcgtgtgga ccaactgcta ccatgcctat ccggcccatg cggccttcgg
     2521 cggttacaag cagtccggta tcgggcgcga gacgcacaag atgatgctcg atcactatca
     2581 gcagaccaag aacatgctgg tcagctacag cccgaagaag ctcggcttct tctgatcgct
     2641 gcaacgccgg agcgcgggaa atccttcccg cgctccgcat cgcatcaatc ccgccggcag
     2701 cacatgccgg actgacggtt acaggaaggc cgaaaccatg accgagcgcc tttccctcga
     2761 caaggtttcc gcgacgccgg aagctgtaga gttcctgaac gaaatcatcg ccgatcatgg
     2821 gccggtgctg ttccaccagt caggtggctg ttgcgacggc tcgtcaccca tgtgctacaa
     2881 gcgctccgaa ttcatcgtcg gcgatcagga cgtgctgctt ggcatgatcg gcgatacgcc
     2941 cgtctacatc agcgcctcgc aatatgaggc ttggaagcac accgatctga tcatcgacgt
     3001 ggtgccgggc cggggcggca tgttctcgct cgacaatggc cgtgagaagc gttttctcac
     3061 ccgttcgacc gtgtgtgccg tgccgggctg a
//
