# Supplementary material for: NAD-dependent dehydrogenases enable efficient growth of Paracoccus denitrificans on the PET monomer ethylene glycol
Source: Nat Commun. 2025 Jul 1;16:5845. doi: 10.1038/s41467-025-61056-x (PMC12214560; doi:10.1038/s41467-025-61056-x)
Supplement: Supplementary file 7 — Supplementary Data 4 [file 41467_2025_61056_MOESM7_ESM.zip › Iodobacter violaceini strain HSC-16F04.gb]

LOCUS       NZ_JAAOLX010000001      4563 bp    DNA     linear   CON 12-AUG-2024
DEFINITION  Iodobacter violaceini strain HSC-16F04
            NODE_1_length_787080_cov_34.484573, whole genome shotgun sequence.
ACCESSION   NZ_JAAOLX010000001 REGION: 728500..733062
VERSION     NZ_JAAOLX010000001.1
DBLINK      BioProject: PRJNA224116
            BioSample: SAMN13942217
            Assembly: GCF_011601265.1
KEYWORDS    WGS; RefSeq.
SOURCE      Iodobacter violaceini
  ORGANISM  Iodobacter violaceini
            Bacteria; Pseudomonadota; Betaproteobacteria; Neisseriales;
            Chitinibacteraceae; Iodobacter.
REFERENCE   1  (bases 1 to 4563)
  AUTHORS   Wilson,H.S.
  TITLE     Draft genome sequence of environmentally isolated violet-colored
            cultures
  JOURNAL   Unpublished
REFERENCE   2  (bases 1 to 4563)
  AUTHORS   Wilson,H.S.
  TITLE     Direct Submission
  JOURNAL   Submitted (11-MAR-2020) Biological Sciences, Sierra College, 5100
            Sierra College Blvd., Rocklin, CA 95677-3340, USA
COMMENT     REFSEQ INFORMATION: The reference sequence is identical to
            JAAOLX010000001.1.
            The annotation was added by the NCBI Prokaryotic Genome Annotation
            Pipeline (PGAP). Information about PGAP can be found here:
            https://www.ncbi.nlm.nih.gov/genome/annotation_prok/
            
            ##Genome-Assembly-Data-START##
            Assembly Method        :: SPAdes v. December-2019
            Genome Representation  :: Full
            Expected Final Version :: Yes
            Genome Coverage        :: 30.0x
            Sequencing Technology  :: Illumina
            ##Genome-Assembly-Data-END##
            
            ##Genome-Annotation-Data-START##
            Annotation Provider               :: NCBI RefSeq
            Annotation Name                   :: GCF_011601265.1-RS_2024_08_12
            Annotation Date                   :: 08/12/2024 08:46:57
            Annotation Pipeline               :: NCBI Prokaryotic Genome
                                                 Annotation Pipeline (PGAP)
            Annotation Method                 :: Best-placed reference protein
                                                 set; GeneMarkS-2+
            Annotation Software revision      :: 6.7
            Features Annotated                :: Gene; CDS; rRNA; tRNA; ncRNA
            Genes (total)                     :: 4,396
            CDSs (total)                      :: 4,306
            Genes (coding)                    :: 4,280
            CDSs (with protein)               :: 4,280
            Genes (RNA)                       :: 90
            rRNAs                             :: 4, 5, 1 (5S, 16S, 23S)
            complete rRNAs                    :: 4, 1, 1 (5S, 16S, 23S)
            partial rRNAs                     :: 4 (16S)
            tRNAs                             :: 76
            ncRNAs                            :: 4
            Pseudo Genes (total)              :: 26
            CDSs (without protein)            :: 26
            Pseudo Genes (ambiguous residues) :: 0 of 26
            Pseudo Genes (frameshifted)       :: 10 of 26
            Pseudo Genes (incomplete)         :: 23 of 26
            Pseudo Genes (internal stop)      :: 4 of 26
            Pseudo Genes (multiple problems)  :: 10 of 26
            CRISPR Arrays                     :: 1
            ##Genome-Annotation-Data-END##
FEATURES             Location/Qualifiers
     source          1..4563
                     /organism="Iodobacter violaceini"
                     /mol_type="genomic DNA"
                     /submitter_seqid="NODE_1_length_787080_cov_34.484573"
                     /strain="HSC-16F04"
                     /isolation_source="fresh water"
                     /type_material="type strain of Iodobacter violaceini"
                     /db_xref="taxon:3044271"
                     /geo_loc_name="USA: California, Ophir"
                     /lat_lon="38.8 N 121.1 W"
                     /collection_date="2004-09"
     gene            complement(1..1785)
                     /locus_tag="HA050_RS03200"
                     /old_locus_tag="HA050_03200"
     CDS             complement(1..1785)
                     /locus_tag="HA050_RS03200"
                     /old_locus_tag="HA050_03200"
                     /inference="COORDINATES: protein motif:HMM:NF025885.4"
                     /GO_function="GO:0005524 - ATP binding [Evidence IEA];
                     GO:0043565 - sequence-specific DNA binding [Evidence IEA]"
                     /GO_process="GO:0000160 - phosphorelay signal transduction
                     system [Evidence IEA]; GO:0006355 - regulation of
                     DNA-templated transcription [Evidence IEA]"
                     /note="Derived by automated computational analysis using
                     gene prediction method: Protein Homology."
                     /codon_start=1
                     /transl_table=11
                     /product="sigma-54-dependent Fis family transcriptional
                     regulator"
                     /protein_id="WP_166821922.1"
                     /translation="MSIVHTTARRQFFEEGIFPADLPPKIVESWLRCQQQGSADVAIE
                     RLGKAALQGALADNAQMLRVALPELDGLYEQVLGTQSVVLLTDASGLILNTTGNPQFM
                     KKAEQVALLPGVSWDEATKGTNAIGTALALRESVEVRGGEHFLVQNIGISCSAAPIFA
                     PDGRLAGVLNVSGDARLHHLHALGLVRLAAQQIEHRWLGLARDEHWLMRLHPRAELLG
                     SPREGVLCFAGDTLIAANRVALHWLGLTWEDLGRCSFAELFDGSLQAMPQPRMIYSQR
                     GQHFYLTITPPKTRAAAKPAISPEVVPPFQKQLDKAVRVLNAGVAVLLQGETGSGKEV
                     FARALHAASQRSKGPFVAINCAALPESLIESELFGYEEGAFTGAKRKGSVGKLREANG
                     GVLLLDEIGDMPLLMQARLLRVLQEREVTPLGGSQPYKVDFSVVCASHRDLPGMVAAG
                     EFRADLFYRLQDFIVHLPPLREHADLPGFIASLWQESGGAARGVLLADDLMASLVRYP
                     WPGNVRQLLSLLKTLLALSDNGACLTYADLPEEYQMPVMSEASSLASSSHELIENTIA
                     RFEGNLSKAAAALGVARSTLYRRRFKAG"
     gene            2495..4015
                     /gene="adh"
                     /locus_tag="HA050_RS03205"
                     /old_locus_tag="HA050_03205"
     CDS             2495..4015
                     /gene="adh"
                     /locus_tag="HA050_RS03205"
                     /old_locus_tag="HA050_03205"
                     /EC_number="1.2.1.3"
                     /inference="COORDINATES: similar to AA
                     sequence:RefSeq:WP_018149790.1"
                     /note="Derived by automated computational analysis using
                     gene prediction method: Protein Homology."
                     /codon_start=1
                     /transl_table=11
                     /product="aldehyde dehydrogenase"
                     /protein_id="WP_166821925.1"
                     /translation="MSALIPGQYGFPLQLKSRYANYINGEWHAPLAGQYFENISPVTG
                     KVICEVPRSDAADIEMALDAAHAAKSAWCKTSTTERANILNKIADRIEANLDMLATVE
                     TWDNGKPIRETRAADLPLAIDHFRYFAGAIRAQEGGISQIDNDTVAYHFHEPLGVVGQ
                     IIPWNFPLLMATWKLAPALAAGNCVVLKPAEQTPLSILVLMEVIGDLLPKGVLNIVNG
                     FGLEAGKPLASSSRIAKIAFTGETTTGRLIMQYAAQNLIPVTLELGGKSPNIFMPDVM
                     KHDDAFFNKAIEGFVMFALNQGEVCTCPSRALIHESIYDAFMDRALTRVAAIKQGNPL
                     DASTMLGAQSSMEQMEKISAYLDIGKQEGAKVLAGGARAQLGGELAGGYYIQPTVFRG
                     HNKMRIFQEEIFGPVVSVTTFKDENEALEIANDTLYGLGAGLWTRDTHAAYRMGREIQ
                     AGRVWTNCYHAYPAHAAFGGYKQSGIGRENHKMMLGHYQQTKNLLVSYSQDALGFF"
     gene            4231..4563
                     /locus_tag="HA050_RS03210"
                     /old_locus_tag="HA050_03210"
     CDS             4231..4563
                     /locus_tag="HA050_RS03210"
                     /old_locus_tag="HA050_03210"
                     /inference="COORDINATES: similar to AA
                     sequence:RefSeq:WP_009083475.1"
                     /note="Derived by automated computational analysis using
                     gene prediction method: Protein Homology."
                     /codon_start=1
                     /transl_table=11
                     /product="DUF779 domain-containing protein"
                     /protein_id="WP_166821928.1"
                     /translation="MKNQVSATPAALALIDTLTAQYGPLMFHQSGGCCDGSSPMCFQA
                     GELIIGDSDVLLGEIGGMPFYIGAAQFAYWQHTQLIIDVVEGRGGMFSLEGGTGLRFL
                     TRSELCPI"
ORIGIN      
        1 ttatcccgct ttaaaacgcc ggcggtacaa ggtgctgcga gccacgccca aggctgctgc
       61 cgccttgctt aaattgcctt caaaccgggc aatggtgttt tcaatcagct catggctgct
      121 gcttgccaga gagctggctt cactcatgac cggcatttgg tattcttcag gtaaatctgc
      181 ataagtaagg cacgctccgt tatcagacaa agccagcagt gttttcagca ggcttaataa
      241 ttgccttaca ttacccggcc atggatagcg gaccagcgat gccattaaat catcagccaa
      301 aagcacgccc cgcgcagcgc caccagactc ctgccacagg ctggcaataa aacctggtaa
      361 atcggcatgc tcccgcagcg gtggcaaatg aacgataaaa tcctgcaggc ggtaaaacaa
      421 atcagctctg aactcacccg cggccaccat cccaggcaga tcacggtggc tggcgcaaac
      481 gacagaaaaa tccaccttat aaggctggct gccacccagc ggcgtgactt cgcgctcctg
      541 taatacgcgt aataatcttg cctgcatcag cagcggcata tcgccgattt catccagcag
      601 cagcacgcca ccattggctt cgcgcaattt acccacgctg cccttacgct tcgcaccggt
      661 aaatgcgccc tcttcataac caaataattc ggattcaatt aaggattcgg gcagggcggc
      721 gcaattaatc gccacaaacg gccccttgct gcgctggctg gcggcatgca aagcacgggc
      781 aaatacttct ttgccactgc ccgtttcgcc ttgcaacaac accgccacgc ctgcgttcaa
      841 tacgcgaacc gctttatcca gctgcttttg aaatggcggc actacttcag gagagattgc
      901 tggctttgct gccgcacgcg tctttggtgg tgtgatggtg agataaaaat gttgcccgcg
      961 ctggctatag atcatccggg gctgcggcat agcttgcaaa gatccatcaa acaactccgc
     1021 aaagctgcac ctgcctaaat cctcccatgt taaacccagc cagtgtaatg ccacacgatt
     1081 agccgcaatc agcgtgtcac ctgcaaagca cagcacgcct tcacggggcg agccaagtaa
     1141 ttcggcacgc ggatgcaaac gcatcagcca atgctcatca cgggccagcc ccagccagcg
     1201 gtgctcaatc tgctgtgccg ccaaacgcac caaacccagc gcatgcaaat gatgcaaacg
     1261 cgcatccccg gaaacattca gcaccccggc aaggcggcca tcaggtgcaa agatgggcgc
     1321 ggccgaacag gaaataccaa tattttgcac taggaaatgc tcgccaccgc gcacctctac
     1381 cgactcccgc aaagccagcg ccgtgccaat ggcattggtg cccttagtgg cctcatccca
     1441 gctcacccca ggcaaaagcg ccacctgctc ggcctttttc ataaactgcg ggttaccggt
     1501 ggtgttcaga atcaagccgc tggcatcggt cagcagcacc acactttgcg tgcccagcac
     1561 ctgctcgtat aagccatcca gctccggcag cgccacccgc agcatctgcg cgttatcggc
     1621 cagcgcacct tgcaaagccg ccttgcccaa acgctcaatc gccacatcag cactcccctg
     1681 ctgctggcaa cgcagccagg actcgacaat tttcggcggc aaatcagcag gaaaaatccc
     1741 ctcctcaaaa aactgacggc gggcagtggt atgcacaatg ctcatggggg ctcctttagt
     1801 aaagctcaca gagaaaacca aagatctgta gacacagaga acacggagtt aaaaagcaga
     1861 acacaaagaa aaccaaaaat catgcacgcc aagttcaatc ccatatgcac tatgcaattt
     1921 ggttttgcat tagcaaacag cacaaaacac cacaaccaag ctcttggcat agggcttaag
     1981 tccccccttg aagcacgccg aagcgaggaa caagcgggcg gggtttcggc gaggactgtt
     2041 tgagcgaagc gagttccgca gccgccgctc gattgtccgc agatgagggg cattcgtgct
     2101 ggtcggggcg gccttctttg cttactttct tggccgttca agaaagtgag tccccgcggg
     2161 gatgccgcac ctaaatcaac gtgccgaagg cactaaaaaa acgattcaga tttacacaca
     2221 acatgcaacc cacctctgtt gcaccacccc tcgccccact gtctcaaatt gcaacaccag
     2281 taagcaatta atcaacatga aatataccct aagtacttgt aaacaagaaa aataatgcca
     2341 atccaccatc ccgcaccgca atatcaaaat aatttagccc agctttcaca agtatttcac
     2401 ccatattgca gcgcactatc caactccccc ggcacgcttt ctgctcatac cctggtacgc
     2461 gggcaaaatc gccccatacc atcaggagat aagcatgagt gcattgattc caggccagta
     2521 tggttttcca ctgcaattaa aatcgcgcta cgccaactat atcaacggcg aatggcatgc
     2581 tccgcttgca gggcaatact ttgaaaacat cagcccggtt accggcaagg tgatttgcga
     2641 agtgccgcgc tctgatgctg ctgatatcga aatggcgctc gacgccgccc acgccgccaa
     2701 aagcgcatgg tgcaaaacct cgacgactga acgcgccaat attctgaata aaatagccga
     2761 ccgtatcgaa gccaatctgg acatgctggc cacagtagaa acctgggata acggtaagcc
     2821 aattcgtgaa acccgcgctg cagatttgcc gctggcaatc gatcacttcc gctactttgc
     2881 cggggcgatc cgggcacagg aagggggcat cagccaaatc gataacgata ccgtggccta
     2941 tcattttcac gagccgctag gcgtagtcgg gcagattatc ccgtggaatt tcccgctgct
     3001 gatggccaca tggaagctgg caccggcgct ggctgcgggt aattgcgtgg tgctcaagcc
     3061 tgccgagcaa acaccgctga gtattttagt gctgatggaa gtgatcggcg atttgctgcc
     3121 caaaggcgta cttaatatcg tcaacggctt tggcttagag gcaggcaagc cgctggcctc
     3181 cagctcgcgt atcgccaaaa tcgcctttac gggcgaaacc accaccggcc gcttaatcat
     3241 gcaatatgcg gcgcaaaacc tgattccggt cacgctggag ctgggtggaa aatcaccgaa
     3301 tatctttatg cccgatgtca tgaagcacga cgatgccttc tttaataagg ccatcgaagg
     3361 ctttgtgatg tttgcgctca accagggcga agtctgcacc tgccccagcc gcgcactgat
     3421 tcatgaatcc atctacgacg cctttatgga ccgcgccctc acccgcgtag ccgccattaa
     3481 acagggcaat ccgctggatg caagcaccat gctgggcgcg caatcatcta tggagcagat
     3541 ggaaaaaatc agcgcttatc tggatatcgg caagcaggaa ggcgcaaaag tactggcggg
     3601 cggcgcgcgc gctcagcttg gcggcgaact ggcgggcggt tattacatcc agccaaccgt
     3661 gttccgtggc cacaataaga tgcgaatctt ccaggaagaa atctttggcc cggtcgtttc
     3721 agtcaccacc tttaaagacg aaaacgaagc tttagaaatc gccaacgaca cgctctatgg
     3781 cctgggggct ggcctgtgga cccgcgacac gcatgcagct tatcgcatgg gccgcgaaat
     3841 ccaggctggc cgggtgtgga ccaactgtta ccacgcctac cctgcccacg ccgcttttgg
     3901 tggctataag caatcaggaa tcgggcgtga aaaccataag atgatgctcg gccattatca
     3961 gcaaaccaaa aatttattgg tgagctatag ccaggatgcg ttggggtttt tctaaagctg
     4021 agccagaaaa gatccagctc tcattgaatg agctcccctc tttgaaaaag gggggccagg
     4081 ggggatttag cattgcatgt atttatagaa agacagtggc tgatgcaaaa acaaatcccc
     4141 ctcactgccc ctttgccaaa aggggaaatt gcagcaccag aactgctgac taaaattacg
     4201 caaatactca gggttgcgga ggatacatcc atgaagaatc aagtcagcgc cacaccggcc
     4261 gcgcttgccc tgattgatac gctgacagcc caatatggcc cgctgatgtt tcatcaatcg
     4321 ggtggctgct gcgatggcag ctcgcccatg tgctttcagg caggtgagct catcattggc
     4381 gacagcgatg tgctgctggg tgagatcggc ggcatgccgt tttatattgg cgctgcgcag
     4441 tttgcttact ggcagcatac gcaactcatc attgatgttg tggaggggcg gggcggaatg
     4501 ttttctttag agggtggaac aggcttacgt tttttaaccc gctctgagct ttgcccaatt
     4561 taa
//
