# Supplementary material for: NAD-dependent dehydrogenases enable efficient growth of Paracoccus denitrificans on the PET monomer ethylene glycol
Source: Nat Commun. 2025 Jul 1;16:5845. doi: 10.1038/s41467-025-61056-x (PMC12214560; doi:10.1038/s41467-025-61056-x)
Supplement: Supplementary file 7 — Supplementary Data 4 [file 41467_2025_61056_MOESM7_ESM.zip › Mesorhizobium zhangyense strain CGMCC 1.15528.gb]

LOCUS       NZ_JAAKZG010000001      3151 bp    DNA     linear   CON 30-SEP-2023
DEFINITION  Mesorhizobium zhangyense strain CGMCC 1.15528 1, whole genome
            shotgun sequence.
ACCESSION   NZ_JAAKZG010000001 REGION: 252413..255563
VERSION     NZ_JAAKZG010000001.1
DBLINK      BioProject: PRJNA224116
            BioSample: SAMN14167761
            Assembly: GCF_011045115.1
KEYWORDS    WGS; RefSeq.
SOURCE      Mesorhizobium zhangyense
  ORGANISM  Mesorhizobium zhangyense
            Bacteria; Pseudomonadota; Alphaproteobacteria; Hyphomicrobiales;
            Phyllobacteriaceae; Mesorhizobium.
REFERENCE   1  (bases 1 to 3151)
  AUTHORS   Gao,J. and Sun,J.
  TITLE     Genome sequence of the type strain CGMCC 1.15528 of Mesorhizobium
            zhangyense
  JOURNAL   Unpublished
REFERENCE   2  (bases 1 to 3151)
  AUTHORS   Gao,J. and Sun,J.
  TITLE     Direct Submission
  JOURNAL   Submitted (24-FEB-2020) Beijing Agro-Biotechnology Research Center,
            Beijing Academy of Agriculture and Forestry Science, No. 9 Ban Jing
            Shu Guang Hua Yuan Middle Road, Beijing 100097, China
COMMENT     REFSEQ INFORMATION: The reference sequence is identical to
            JAAKZG010000001.1.
            The annotation was added by the NCBI Prokaryotic Genome Annotation
            Pipeline (PGAP). Information about PGAP can be found here:
            https://www.ncbi.nlm.nih.gov/genome/annotation_prok/
            
            ##Genome-Assembly-Data-START##
            Assembly Method        :: SPAdes v. 3.11
            Genome Representation  :: Full
            Expected Final Version :: Yes
            Genome Coverage        :: 200.0x
            Sequencing Technology  :: Illumina NovaSeq
            ##Genome-Assembly-Data-END##
            
            ##Genome-Annotation-Data-START##
            Annotation Provider               :: NCBI RefSeq
            Annotation Date                   :: 09/30/2023 11:45:57
            Annotation Pipeline               :: NCBI Prokaryotic Genome
                                                 Annotation Pipeline (PGAP)
            Annotation Method                 :: Best-placed reference protein
                                                 set; GeneMarkS-2+
            Annotation Software revision      :: 6.6
            Features Annotated                :: Gene; CDS; rRNA; tRNA; ncRNA
            Genes (total)                     :: 6,128
            CDSs (total)                      :: 6,073
            Genes (coding)                    :: 5,986
            CDSs (with protein)               :: 5,986
            Genes (RNA)                       :: 55
            rRNAs                             :: 1, 1, 1 (5S, 16S, 23S)
            complete rRNAs                    :: 1, 1, 1 (5S, 16S, 23S)
            tRNAs                             :: 48
            ncRNAs                            :: 4
            Pseudo Genes (total)              :: 87
            CDSs (without protein)            :: 87
            Pseudo Genes (ambiguous residues) :: 0 of 87
            Pseudo Genes (frameshifted)       :: 29 of 87
            Pseudo Genes (incomplete)         :: 67 of 87
            Pseudo Genes (internal stop)      :: 4 of 87
            Pseudo Genes (multiple problems)  :: 12 of 87
            ##Genome-Annotation-Data-END##
FEATURES             Location/Qualifiers
     source          1..3151
                     /organism="Mesorhizobium zhangyense"
                     /mol_type="genomic DNA"
                     /strain="CGMCC 1.15528"
                     /isolation_source="root nodule"
                     /host="Thermopsis lanceolata"
                     /type_material="type material of Mesorhizobium zhangyense"
                     /db_xref="taxon:1776730"
                     /country="China: Zhangye City"
                     /collection_date="2015-06"
     gene            complement(1..351)
                     /locus_tag="G6N74_RS01245"
                     /old_locus_tag="G6N74_01245"
     CDS             complement(1..351)
                     /locus_tag="G6N74_RS01245"
                     /old_locus_tag="G6N74_01245"
                     /inference="COORDINATES: similar to AA
                     sequence:RefSeq:WP_019400172.1"
                     /note="Derived by automated computational analysis using
                     gene prediction method: Protein Homology."
                     /codon_start=1
                     /transl_table=11
                     /product="DUF779 domain-containing protein"
                     /protein_id="WP_165113424.1"
                     /translation="MAEKVSLGKVSSTPEAEAFLAEIIADHGPVLFHQSGGCCDGSSP
                     MCYPRSDFIVGDQDVLLGMIGETPVYISASQFEVWKHTDLIIDVVPGRGGMFSLDNGR
                     EKRFLTRSTICAVP"
     gene            complement(525..2042)
                     /gene="adh"
                     /locus_tag="G6N74_RS01250"
                     /old_locus_tag="G6N74_01250"
     CDS             complement(525..2042)
                     /gene="adh"
                     /locus_tag="G6N74_RS01250"
                     /old_locus_tag="G6N74_01250"
                     /EC_number="1.2.1.3"
                     /inference="COORDINATES: similar to AA
                     sequence:RefSeq:WP_005970170.1"
                     /note="Derived by automated computational analysis using
                     gene prediction method: Protein Homology."
                     /codon_start=1
                     /transl_table=11
                     /product="aldehyde dehydrogenase"
                     /protein_id="WP_165113426.1"
                     /translation="MNKVEFSRTAKVPFAKRYDNFIGGKWVAPKAGRYFENISPVTGR
                     PLGEIARSDASDIEAALDAAHKAKDAWGKTAAATRADMLLKIADRMEENLDLLALAET
                     WDNGKPIRESTAADVPLAIDHFRYFAGALRAQEGSLSQIDDDTVAYHFHEPLGVVGQI
                     IPWNFPLLMACWKLAPALAAGNCVVLKPAEQTPATIMLWADLIGDILPEGVLNIVNGF
                     GLEAGKPLASSPRIAKIAFTGETTTGRLIMQYASQNLIPVTLELGGKSPNIFFRDVAS
                     EDDDFLDKAIEGFVMFALNQGEVCTCPSRALVHEKIYDKFMEKALKRVEAIVQGDPLD
                     PVTMIGAQASSEQLEKILSYFDIGRQEGAEVLTGGEQNHLPGDLAGGYYVKPTIFKGH
                     NKMRVFQEEIFGPVVSVTTFKDDDEALSIANDTLYGLGAGIWTRDGTRAYRFGRAIQA
                     GRVWTNCYHAYPAHAAFGGYKQSGIGRETHKMMLDHYQQTKNMLVSYSPKKLGFF"
     gene            complement(2183..3151)
                     /locus_tag="G6N74_RS01255"
                     /old_locus_tag="G6N74_01255"
     CDS             complement(2183..3151)
                     /locus_tag="G6N74_RS01255"
                     /old_locus_tag="G6N74_01255"
                     /inference="COORDINATES: similar to AA
                     sequence:RefSeq:WP_010914205.1"
                     /GO_function="GO:0043565 - sequence-specific DNA binding
                     [Evidence IEA]"
                     /note="Derived by automated computational analysis using
                     gene prediction method: Protein Homology."
                     /codon_start=1
                     /transl_table=11
                     /product="helix-turn-helix domain-containing protein"
                     /protein_id="WP_165113428.1"
                     /translation="MVGHLPALHADRIQAAITSDAAAKSALVASWRRSSSLHQLDPAE
                     RKSPRRLTEAELREARQKIEPLLAAAGPNLDRLYLAVGGVGCCVLLADRDGVPVDRRG
                     APSDDETFHSWGLWTGSVWSEDSEGTNGIGTCLVEQRALTIHRDQHFFTRNTALSCTT
                     APIYDHEGNLVAALDVSSCRADLTEGFANLISMAVIDAARRIEAENFRMSFPTARILL
                     APTIDKSVGALVAVDADDLVVGATRSARQALGITPDCLTRPLPAVDLFGATRGEPENL
                     AHAERSVLQRALARADGNVTAAAQVLGISRATLHRKLKRLDVSRPH"
ORIGIN      
        1 tcatggaacc gcgcagatcg tcgagcgcgt caggaaccgc ttctcgcggc cattgtcgag
       61 cgagaacatg ccgccgcgtc cgggcacgac atcgatgatg agatcggtgt gtttccagac
      121 ctcgaattgc gaggcgctga tatagaccgg cgtctcgccg atcatgccca gaagtacgtc
      181 ctgatcgccg acgatgaagt cgctgcgcgg gtagcacatg ggtgaggagc cgtcgcagca
      241 gccgccggat tgatgaaaca ggacggggcc gtgatcagcg atgatttcgg ccaggaacgc
      301 ttccgcttcc ggggtggatg agacctttcc cagagagact ttttcggcca tgcggatact
      361 ccctgataaa agatgaggcg gcgtggccat ttcgaccacg ccgccgacgc cttagatcgc
      421 cgtgcgtcca ttcggacgca caaaggacga tctaacactt tgaatgagca tcggaatatt
      481 ccgaaaaccg ggttccactt ttcggtccga tgctcaggag gcgatcagaa gaagccgagc
      541 ttcttcgggc tgtagctgac cagcatgttc ttggtctgct ggtagtgatc gagcatcatc
      601 ttgtgcgttt cacggccgat gccggactgt ttgtaaccgc cgaaggccgc atgcgctgga
      661 taggcgtggt agcagtttgt ccagacgcga ccggcctgga tggcgcggcc gaagcgatag
      721 gcgcgtgtgc cgtcgcgggt ccagatgccg gcgccgaggc cgtagagcgt gtcgttggcg
      781 atcgacagag cctcatcgtc gtccttgaag gttgtgaccg aaaccaccgg tccaaagatc
      841 tcctcctgga agacgcgcat cttgttgtgg cccttgaaga tcgtcggctt gacatagtag
      901 ccgccggcga gatcgccggg caggtggttc tgttcgccgc cggtcagaac ctcggcgccc
      961 tcctggcggc cgatgtcgaa atagctcagg atcttttcga gctgttcgct ggatgcctgt
     1021 gcgccaatca tcgttaccgg gtcgagcggg tcgccctgaa cgatcgcctc gacgcgcttc
     1081 agcgcctttt ccatgaactt gtcatagatc ttctcatgca ccagcgcgcg gctggggcag
     1141 gtgcagactt cgccctggtt gagcgcgaac atgacgaagc cctcgatcgc cttgtcgagg
     1201 aaatcgtcat cctcggaggc aacatccctg aagaagatgt tgggcgactt gccgccgagt
     1261 tccagcgtca ccgggatgag attctggctg gcatattgca tgatcagccg gccggtcgtc
     1321 gtctcgccgg tgaaggcgat cttggcaatg cgcggcgagg aggccagtgg cttgccggct
     1381 tcgaggccga aaccgttgac gatgttgagc acgccttcag gcaggatatc gccgatgaga
     1441 tcggcccaga gcatgatcgt ggcgggggtc tgctcggccg gtttcagcac cacgcaattg
     1501 ccggcagcca gcgccggcgc aagcttccag catgccatca gcagcgggaa gttccacgga
     1561 atgatctggc cgacgacacc gagcggctca tggaagtgat aggcgacggt atcgtcgtcg
     1621 atctgcgaga ggctgccttc ctgcgcccgc aaggcgccgg cgaaatagcg gaaatgatcg
     1681 atggcgagcg gcacgtcggc tgcggtcgat tcacggatcg gcttgccgtt gtcccaggtc
     1741 tcggccagag cgaggaggtc gagattctcc tccatgcggt cggcgatctt gagcagcatg
     1801 tcggcgcgcg tcgctgctgc ggttttgccc caggcgtcct tggccttgtg ggcggcgtca
     1861 agggccgctt cgatgtcgga cgcatccgaa cgggcgattt cgccgagcgg acgaccggtc
     1921 acaggtgaga tattttcgaa ataccttccg gctttcggcg caacccattt gccgccgatg
     1981 aagttgtcgt agcgcttggc gaagggaacc ttggccgtgc gggaaaattc aaccttgttc
     2041 atatcttcct cccgagaagc gacgccgcag gatgcggcgt ttcgagaggc aggatcggcg
     2101 ctgcttgatg cgttgtcagc ccgggcaggc gcgattgcag cccctgtgtg tcgcagtctt
     2161 gcgacacctc gcagggagaa aatcaatgag ggcgcgatac gtcgagacgc ttcagcttgc
     2221 ggtgcagcgt ggcgcggctg atgcccagca cttgcgctgc ggcagtgacg ttgccatcgg
     2281 cgcgggcgag cgcccgttgc aggacgctgc gctcggcatg ggcgaggttt tccggctcgc
     2341 cgcgcgtcgc accgaacaga tcgactgccg ggagagggcg cgtcaggcaa tccggcgtaa
     2401 tgccgagcgc ctgccgtgcg gaacgcgtcg cgccgaccac gagatcgtcg gcatcgaccg
     2461 cgacaagcgc gccgacgctc ttgtcgatcg tcggcgccag cagaatgcgt gccgtgggga
     2521 acgacatgcg aaaattttcc gcctcgatgc ggcgtgcggc gtcgataact gccatcgaaa
     2581 tcagattggc aaagccttcc gtcaggtctg cgcggcagga ggatacgtcg agtgcggcga
     2641 ccagattgcc ctcgtggtcg tagatcgggg cggtggtgca gctgagcgcg gtgttgcgcg
     2701 tgaaaaaatg ctggtcgcgg tggatggtga gcgcgcgctg ctcgacgagg caggtgccga
     2761 tgccgttggt gccttcgctg tcctcgctcc agacggagcc ggtccacagg ccccaggaat
     2821 ggaatgtctc atcgtcggac ggcgcaccgc ggcgatcgac gggcacgcca tcccggtcgg
     2881 ccaggagtac gcagcaaccg acgccgccga cggccagata aagcctgtcc aggttggggc
     2941 ctgcggcggc aagcagcggc tcgatcttct gtcgcgcctc cctcagttcc gcctcggtca
     3001 ggcgcctggg ggatttgcgt tctgccggat cgagctgatg caaggatgat gaacgtcgcc
     3061 aggacgctac aagagcggac ttcgctgctg cgtccgaagt gatcgcggcc tgaatgcggt
     3121 ctgcatgaag ggcgggtaag tgtccgacca t
//
