# Supplementary material for: NAD-dependent dehydrogenases enable efficient growth of Paracoccus denitrificans on the PET monomer ethylene glycol
Source: Nat Commun. 2025 Jul 1;16:5845. doi: 10.1038/s41467-025-61056-x (PMC12214560; doi:10.1038/s41467-025-61056-x)
Supplement: Supplementary file 7 — Supplementary Data 4 [file 41467_2025_61056_MOESM7_ESM.zip › Myxococcus xanthus strain DSM 16526.gb]

LOCUS       FNOH01000009            4239 bp    DNA     linear   BCT 22-OCT-2016
DEFINITION  Myxococcus xanthus strain DSM 16526 genome assembly, contig:
            Ga0131205_109, whole genome shotgun sequence.
ACCESSION   FNOH01000009 REGION: 147496..151734
VERSION     FNOH01000009.1
DBLINK      BioProject: PRJEB16561
            BioSample: SAMN05444383
KEYWORDS    WGS.
SOURCE      Myxococcus xanthus
  ORGANISM  Myxococcus xanthus
            Bacteria; Pseudomonadati; Myxococcota; Myxococcia; Myxococcales;
            Cystobacterineae; Myxococcaceae; Myxococcus.
REFERENCE   1
  AUTHORS   Varghese,N. and Submissions,S.
  TITLE     Direct Submission
  JOURNAL   Submitted (20-OCT-2016) DOE - JOINT GENOME INSTITUTE, LBNL, 2800
            Mitchell Drive, Walnut Creek, CA 94598, 94598, USA
FEATURES             Location/Qualifiers
     source          1..4239
                     /organism="Myxococcus xanthus"
                     /mol_type="genomic DNA"
                     /strain="DSM 16526"
                     /type_material="type strain of Myxococcus xanthus"
                     /db_xref="taxon:34"
                     /note="contig: Ga0131205_109"
     gene            complement(1..438)
                     /locus_tag="SAMN05444383_109123"
     CDS             complement(1..438)
                     /locus_tag="SAMN05444383_109123"
                     /codon_start=1
                     /transl_table=11
                     /product="hypothetical protein"
                     /protein_id="SDX53637.1"
                     /translation="MGGAGAGPGTGGQDGATAVARVDVTPEAAAVIRQLRATHGPLMF
                     HQSGGCCDGSAPMCYPVGDFRVGQRDVFLGEVEGCPVYIGGAQFEYWQHTHLTLDVVK
                     GRGAGFSLESPLGVRFLTRSRVFTDEEYERVKNAPPPRRGPPE"
     gene            complement(438..1958)
                     /locus_tag="SAMN05444383_109124"
     CDS             complement(438..1958)
                     /locus_tag="SAMN05444383_109124"
                     /codon_start=1
                     /transl_table=11
                     /product="aldehyde dehydrogenase"
                     /protein_id="SDX53650.1"
                     /translation="MIYAAPNQPGSKVQFKPRYQNFIGGRWVEPTRGQYFENISPVTG
                     KPFCEVARSTAEDIEKALDAAHAARLSWGRTSPTARANILNKIADRMEQNREMLAVAE
                     TWDNGKPVRETLAADIPLAIDHFRYFAGCIRAQEGGVSELDHDTVAYHFHEPLGVVGQ
                     IIPWNFPLLMAAWKLAPALAAGNCVVLKPAEQTPSSILLWTELIQDLLPEGVLNVVNG
                     FGVEAGKPLASSPRIAKVAFTGETSTGRLIMQYASENLIPVTLELGGKSPNIFFEDVM
                     AQDDDFFDKSLEGFAMFALNQGEVCTCPSRSLISERIYSQFMEKALDRVRKVKPGNPL
                     DTDTMVGAQASNDQLEKILSYIDIGKKEGAKVLIGGERVALSGDLKDGYYVAPTVFQG
                     HNRMRVFQEEIFGPVVSVATFKDFDDAIRQANDTLYGLGAGVWTRDGNTAYRAGRAIE
                     AGRVWTNCYHIYPAHAAFGGYKQSGIGRENHRKMLDHYQQTKNLLVSYSPKAMGFF"
     gene            complement(2134..4239)
                     /locus_tag="SAMN05444383_109125"
     CDS             complement(2134..4239)
                     /locus_tag="SAMN05444383_109125"
                     /codon_start=1
                     /transl_table=11
                     /product="GAF modulated sigma54 specific transcriptional
                     regulator, Fis family"
                     /protein_id="SDX53679.1"
                     /translation="MGTLTLSASPLLWEQFLVGALDGEAGLRPELRSILPRWQRSRSL
                     GAPSTGQPDEGPRVGSLALVERRARLEPVWHELGGMLEMLSAAPLPSGRVALLADREG
                     VILATRSSGGDFTHHADYVRLVEGACWDETSRGTNAIGTALAESSAVAVVGPAHYAQR
                     HHGLVCYAAPVHDPFGELVAVLDVTGPAGAADPLVLVAVASVAHAAEARLREVAWARV
                     AAAARGGLESRLSREDGPVLVVEPMGRVSRFNAAARALLGGQGPMAVEAALGVSWRVL
                     TDAAFRGAALETRLASQGPAWRIHAEAVGTGDASSALAVLVRLESSGVRSLGMTPGSA
                     DSRPTVAEPSTEGRGPRALSRDLWGADTVVPPGPWAALKGNDPQHRATLREAERFAPT
                     SLPVLLLSETGTGKELLARALHSASTVATGPFVAVNCGALSPALLESELFGHAPGAFT
                     GARVGGAEGKLAAADGGTLFLDELAEMPPALQVLLLRVLEDGAYSRVGESRVRRSRFR
                     LVGATCRDLDAAVRNGTFRSDLYFRLQGAVLRLPPLRERNDLPELAHALLRRLSEEEG
                     LATSSISAAALTRLAAHPWPGNVRELKTVLRLALVRAGGAPVLDVDALPSGLGSPLSP
                     GAQGEPRPAVPPVSSPPSQPSAGAAGGPLRELEARAIQEALALSGGNVAQAARRLGIA
                     RSTLYRMAERFGITLPSRA"
ORIGIN      
        1 ctactccgga ggtccacgcc ggggcggagg cgcgttcttc acccgttcgt attcctcgtc
       61 cgtgaagacg cggctgcggg tgaggaagcg aacgcccagc ggggactcca ggctgaagcc
      121 ggcgccccgc cccttcacca cgtccagggt gaggtgcgtg tgctgccagt actcgaactg
      181 cgcgccgcca atgtagacgg ggcagccctc cacctcgccc aggaagacgt ctcgctggcc
      241 cacgcggaag tcccccacgg ggtagcacat gggcgcgctg ccgtcgcagc agcctcccga
      301 ctgatggaac atcaagggcc cgtgcgtggc gcggagctgg cggatgacgg cggcggcctc
      361 gggcgtcacg tccacccggg ccaccgccgt ggcgccgtcc tgtccgcccg tgccggggcc
      421 ggcaccggcg ccacccatca gaagaagccc atggccttgg ggctgtagct gaccagcagg
      481 ttcttcgtct gctggtagtg gtccagcatc ttccggtggt tctcccgccc gatgccggac
      541 tgcttgtagc cgccgaacgc cgcgtgcgcg gggtagatgt ggtagcagtt ggtccacacg
      601 cggccagcct cgatggcgcg ccccgcgcgg taggcggtgt tcccgtcacg cgtccacacg
      661 ccggcgccca ggccgtacag tgtgtcgttg gcctggcgga tggcgtcgtc gaagtccttg
      721 aaggtcgcca cgctcaccac ggggccgaaa atctcctcct ggaagacgcg catgcggttg
      781 tggccctgga acacggtggg cgccacgtag tagccgtcct tcaggtcccc ggacagcgcc
      841 acgcgctcgc cgccgatgag gaccttggcg ccctccttct tgccgatgtc gatgtagctg
      901 aggatcttct ccaactggtc gttggacgcc tgggcgccga ccatggtgtc ggtgtccagc
      961 gggttgcccg gcttcacctt gcggacgcgg tcgagcgcct tctccatgaa ctggctgtag
     1021 atgcgctcgc tgatgaggga gcgcgacggg caggtgcaga cctcgccctg gttgagcgcg
     1081 aacatggcga agccttccaa cgacttgtcg aagaagtcgt cgtcctgcgc catcacatcc
     1141 tcgaagaaga tgttggggct cttgccgccc agttccagcg tgacggggat gaggttctca
     1201 ctggcgtact gcatgatgag ccggcccgtg ctcgtctcgc cggtgaaggc caccttcgcg
     1261 atgcgcgggc tgctggccag cggcttgccc gcctcgacgc cgaagccgtt gacgacgttg
     1321 agcacacctt cgggcagcag gtcctggatg agctcggtcc acagcaggat gctggagggc
     1381 gtctgctccg cgggcttgag gaccacgcag ttgcccgccg ccagcgccgg ggccagcttc
     1441 caggccgcca tcaggagcgg gaagttccag gggatgatct gccccacgac gcccagcggc
     1501 tcatggaagt ggtaggcgac ggtgtcgtgg tccagctcgc tcaccccgcc ttcctgcgcg
     1561 cggatacacc cggcgaaata acggaagtgg tcgatggcca gcgggatgtc cgcggccagc
     1621 gtctcacgca cgggcttgcc gttgtcccac gtctcggcga ccgcgagcat ctcccggttc
     1681 tgctccatcc ggtcggcgat cttgttgagg atgttcgctc gggcggtcgg cgaggtgcgg
     1741 ccccaggaga gccgggccgc gtgggccgca tccagcgcct tctcgatgtc ctcggccgtg
     1801 gagcgggcca cttcacagaa gggcttgccc gtcacggggc tgatgttctc gaagtactga
     1861 ccacgcgtgg gttcgaccca gcgcccgcca atgaagttct ggtagcgggg cttgaactgc
     1921 accttggagc cgggctgatt gggggcggcg tagatcactg cgctctcctg gggtggtttg
     1981 gtgaccgggc cccccagagc agcgcgcgtg ccagtgctcg cgtccgtcga cgttgcggcg
     2041 cgtcgtgtcc cgctctgcga cacctgtccg gacacgcatg gcgcggagcg cgacaggtgc
     2101 gtcgcgcgat ggacaccgtc ctccagtgaa cgttcaggcg cgcgagggca gcgtgatgcc
     2161 gaagcgctcc gccatccggt agagcgtgct ccgtgcgatg cccagacgcc gggcggcctg
     2221 cgccacgttg ccgccactga gcgccagggc ctcctggatg gcgcgggcct ccagctcgcg
     2281 caacggaccg ccggcggcac ccgcgctcgg ttgactcggc ggactggaaa caggcggcac
     2341 ggcgggccgt ggttctcctt gggccccggg cgagagcggg cttcccaggc ctgacggcag
     2401 ggcatccacg tccaacacgg gggcgcctcc cgcgcgcacc agcgccaacc gcagcactgt
     2461 cttcagttcg cgcacgttgc cgggccaggg gtgggctgcg agccgggtga gcgcagcggc
     2521 ggagatgctc gacgtggcca ggccttcttc ttccgacaac ctccggagga gtgcatgggc
     2581 cagttccggc aggtcgttgc gctcgcgcag cggtggcagc cgcagcaccg cgccctggag
     2641 gcggaaatag aggtcggagc ggaacgtgcc gttgcgcacg gccgcgtcca aatccctgca
     2701 ggtggcgccc accaggcgga agcgcgagcg tcgcacgcgg gactctccca cgcgcgaata
     2761 ggcaccgtcc tccagcaccc gaagcaacaa cacctggagc gcgggcggca tctccgccag
     2821 ctcgtcgagg aagagcgttc cgccgtccgc cgccgccagc tttccctccg cgccgccgac
     2881 gcgcgcgccg gtgaaggcac caggcgcatg gccgaacagt tcactctcca gcaacgcggg
     2941 cgacagcgcg ccgcagttca ccgccacgaa gggccccgtg gcgaccgtac tggccgagtg
     3001 cagtgcgcga gcgaggagct ccttgcccgt gcccgtctcc gacagcagga gcaccggcaa
     3061 gctcgtgggc gcgaaccgct ccgcttctcg caacgtggcg cggtgctgcg ggtcgttccc
     3121 cttgagcgcc gcccacggtc caggtggcac caccgtatcc gccccccaca ggtcccggga
     3181 cagcgcgcga ggcccacggc cctcagtgga aggctccgcc accgtcggac gtgaatccgc
     3241 gctcccaggg gtcatgccca gggaccggac accagaagat tccagccgca ccagcaccgc
     3301 gagcgccgag ctcgcatccc ccgtccccac cgcctccgca tggatgcgcc aggccggccc
     3361 ctgtgaagca agacgcgtct ccaacgccgc gcctcgaaac gcggcgtccg tcagcacccg
     3421 ccacgaaaca ccgagcgccg cctccaccgc catcggcccc tgtccaccga gcaacgcgcg
     3481 cgcggcggca ttgaagcgac tcacccgccc catcggctcg acgacgagca ccgggccatc
     3541 ctcacgcgac aggcgcgact ccaatccccc ccgcgccgca gcggccactc gggcccaggc
     3601 gacctcgcgc agccgcgcct cggcggcatg ggccacactg gccaccgcca ccagcaccag
     3661 cggatccgcc gcgccagccg gccccgtgac gtccagcacg gccaccagct ctccaaaggg
     3721 gtcatggacc ggcgccgcgt agcagacgag cccatggtgc cgctgcgcgt agtgcgccgg
     3781 ccccaccacc gcgacggcgg aggactccgc caaggcagtg ccaatggcat tcgtcccgcg
     3841 agaggtctca tcccagcagg ccccctccac caggcgcaca taatccgcgt ggtgggtgaa
     3901 gtccccgccc gagctgcggg tcgccaggat gacgccctcg cggtccgcga gcagcgccac
     3961 ccgccccgaa ggcaggggcg ccgccgacaa catctccaac atgccgccca gctcgtgcca
     4021 caccggctcc agccgggccc ggcgctcgac cagcgccaag ctgcccacac ggggcccttc
     4081 gtccggctgt ccggtgctcg gggcgcccag cgaccgtgag cgctgccagc gggggaggat
     4141 ggagcgcaac tccgggcgca acccggcctc cccgtcgagt gcccccacga ggaactgctc
     4201 ccacaggagc ggtgatgcgc tgagcgtcag cgtccccaa
//
