# Supplementary material for: NAD-dependent dehydrogenases enable efficient growth of Paracoccus denitrificans on the PET monomer ethylene glycol
Source: Nat Commun. 2025 Jul 1;16:5845. doi: 10.1038/s41467-025-61056-x (PMC12214560; doi:10.1038/s41467-025-61056-x)
Supplement: Supplementary file 7 — Supplementary Data 4 [file 41467_2025_61056_MOESM7_ESM.zip › Nitrogeniibacter mangrovi strain M9-3-2.gb]

LOCUS       NZ_CP048836             3046 bp    DNA     linear   CON 09-JAN-2024
DEFINITION  Nitrogeniibacter mangrovi strain M9-3-2 chromosome, complete
            genome.
ACCESSION   NZ_CP048836 REGION: 1623793..1626838
VERSION     NZ_CP048836.1
DBLINK      BioProject: PRJNA224116
            BioSample: SAMN14086252
            Assembly: GCF_010983895.1
KEYWORDS    RefSeq.
SOURCE      Nitrogeniibacter mangrovi
  ORGANISM  Nitrogeniibacter mangrovi
            Bacteria; Pseudomonadota; Betaproteobacteria; Rhodocyclales;
            Zoogloeaceae; Nitrogeniibacter.
REFERENCE   1  (bases 1 to 3046)
  AUTHORS   Liao,H. and Tian,Y.
  TITLE     Nitrogenibacter mangrovi gen. nov., sp. nov. isolated from mangrove
            sediment, a denitrifying betaproteobacterium
  JOURNAL   Unpublished
REFERENCE   2  (bases 1 to 3046)
  AUTHORS   Liao,H. and Tian,Y.
  TITLE     Direct Submission
  JOURNAL   Submitted (12-FEB-2020) School of Life Science, Xiamen University,
            Xiang'an District, Xiamen, Fujian 361102, China
COMMENT     REFSEQ INFORMATION: The reference sequence is identical to
            CP048836.1.
            The annotation was added by the NCBI Prokaryotic Genome Annotation
            Pipeline (PGAP). Information about PGAP can be found here:
            https://www.ncbi.nlm.nih.gov/genome/annotation_prok/
            
            ##Genome-Assembly-Data-START##
            Assembly Date          :: 20-JAN-2018
            Assembly Method        :: SOAPdenovo v. 2.0
            Assembly Name          :: M9-3-2
            Genome Representation  :: Full
            Expected Final Version :: Yes
            Genome Coverage        :: 120.0x
            Sequencing Technology  :: Illumina HiSeq
            ##Genome-Assembly-Data-END##
            
            ##Genome-Annotation-Data-START##
            Annotation Provider               :: NCBI RefSeq
            Annotation Date                   :: 01/09/2024 03:11:08
            Annotation Pipeline               :: NCBI Prokaryotic Genome
                                                 Annotation Pipeline (PGAP)
            Annotation Method                 :: Best-placed reference protein
                                                 set; GeneMarkS-2+
            Annotation Software revision      :: 6.6
            Features Annotated                :: Gene; CDS; rRNA; tRNA; ncRNA
            Genes (total)                     :: 3,970
            CDSs (total)                      :: 3,906
            Genes (coding)                    :: 3,863
            CDSs (with protein)               :: 3,863
            Genes (RNA)                       :: 64
            rRNAs                             :: 3, 3, 3 (5S, 16S, 23S)
            complete rRNAs                    :: 3, 3, 3 (5S, 16S, 23S)
            tRNAs                             :: 52
            ncRNAs                            :: 3
            Pseudo Genes (total)              :: 43
            CDSs (without protein)            :: 43
            Pseudo Genes (ambiguous residues) :: 0 of 43
            Pseudo Genes (frameshifted)       :: 24 of 43
            Pseudo Genes (incomplete)         :: 24 of 43
            Pseudo Genes (internal stop)      :: 1 of 43
            Pseudo Genes (multiple problems)  :: 5 of 43
            ##Genome-Annotation-Data-END##
            COMPLETENESS: full length.
FEATURES             Location/Qualifiers
     source          1..3046
                     /organism="Nitrogeniibacter mangrovi"
                     /mol_type="genomic DNA"
                     /strain="M9-3-2"
                     /isolation_source="mangrove sediment"
                     /type_material="type strain of Nitrogeniibacter mangrovi"
                     /db_xref="taxon:2016596"
                     /geo_loc_name="China: Fujian"
                     /lat_lon="24.52 N 117.35 E"
                     /collection_date="2016-09"
     gene            complement(1..981)
                     /locus_tag="G3580_RS07455"
                     /old_locus_tag="G3580_07460"
     CDS             complement(1..981)
                     /locus_tag="G3580_RS07455"
                     /old_locus_tag="G3580_07460"
                     /inference="COORDINATES: similar to AA
                     sequence:RefSeq:WP_002935971.1"
                     /GO_function="GO:0005524 - ATP binding [Evidence IEA];
                     GO:0008134 - transcription factor binding [Evidence IEA]"
                     /GO_process="GO:0006355 - regulation of DNA-templated
                     transcription [Evidence IEA]"
                     /note="Derived by automated computational analysis using
                     gene prediction method: Protein Homology."
                     /codon_start=1
                     /transl_table=11
                     /product="sigma-54-dependent Fis family transcriptional
                     regulator"
                     /protein_id="WP_173764658.1"
                     /translation="MMPTPPDCALGRLASGDPRVRRAIDRAHCILDKPIPLLIQGESG
                     VGKEMFAQAFHRSGTRADKPFVALNCAAIPEHLIESELFGYLGGAFTGARKEGSMGKI
                     VQACGGTLFLDEIGDMPLSLQVRLLRVLQERVVVPLGSVQTIPVEFSLICATHHHLQD
                     AVAHHRFREDLYFRINGLTVTLPPLRERCDVLDLAHAMLKTSAPERELSLTPEVCDLF
                     LRHPWPGNLRQLNNAIRVAVALLEPEETRICLMHLPEELLETDDVMPISAAPAASAQS
                     SDLKSMTLSAIDHALASTGGNVSAAARLLGISRNTLYRRMNAAPVDSRRR"
     gene            complement(1016..1387)
                     /locus_tag="G3580_RS07460"
                     /old_locus_tag="G3580_07465"
     CDS             complement(1016..1387)
                     /locus_tag="G3580_RS07460"
                     /old_locus_tag="G3580_07465"
                     /inference="COORDINATES: similar to AA
                     sequence:RefSeq:WP_011286772.1"
                     /note="Derived by automated computational analysis using
                     gene prediction method: Protein Homology."
                     /codon_start=1
                     /transl_table=11
                     /product="DUF779 domain-containing protein"
                     /protein_id="WP_173764659.1"
                     /translation="MVDRVTATPAALELIAFLENKHGPLMFHQSGGCCDGSSPMCYPR
                     DEFKVGDSDVFMGRIGGQPFYISQSQYEYWKHTQLIIDVVDGRGGMFSLEGSEGKRFL
                     TRSRLFTDDEFAWVEANPPAP"
     gene            complement(1526..3046)
                     /gene="adh"
                     /locus_tag="G3580_RS07465"
                     /old_locus_tag="G3580_07470"
     CDS             complement(1526..3046)
                     /gene="adh"
                     /locus_tag="G3580_RS07465"
                     /old_locus_tag="G3580_07470"
                     /EC_number="1.2.1.3"
                     /inference="COORDINATES: similar to AA
                     sequence:RefSeq:WP_011286773.1"
                     /note="Derived by automated computational analysis using
                     gene prediction method: Protein Homology."
                     /codon_start=1
                     /transl_table=11
                     /product="aldehyde dehydrogenase"
                     /protein_id="WP_173764660.1"
                     /translation="MIFAFPGQDGAPVQFKQKYDNFINGNWVAPVRGQYFDNVTPITG
                     RPFCQVARSTEEDINLALDAAHAVREKWGKTAVAERAALLNKIADRMEANLEKLAYAE
                     TVDNGKPIRETMAADIPLAIDHFRYFAACVRSQEGSLGEIDENTVAYHFHEPLGVVGQ
                     IIPWNFPILMAAWKLAPALAAGNCVVMKPAEQTPTGILVMMELIADILPPGVLNIVNG
                     FGLEAGKPLASSPRIAKIAFTGETTTGRLIMQYASQNLIPVTLELGGKSPNVFFEDVA
                     AQDDAFFDKAIEGFVLFALNQGEVCTCPSRALIQESIYDKFMDRALARVKAIKQGNPL
                     DTETMIGAQASTEQVEKILSYIDIGRQEGAQCLTGGERGSLGGDLAEGFYVTPTVFKG
                     HNKMRIFQEEIFGPVVSVTTFKDEAEALSIANDTLYGLGAGVWSRDGSRAFRMGREIK
                     AGRVWTNCYHLYPAHAAFGGYKQSGIGRETHKMMLDHYQQTKNLLVSYNPNKLGFF"
ORIGIN      
        1 tcagcgacgc cgcgagtcga ccggtgctgc gttcatgcgt cggtagagcg tgtttcggct
       61 gatgcccagc agccgcgcgg cggccgatac gttgccgccg gtgcttgcca acgcatggtc
      121 gatggcactg agggtcatgc ttttcaagtc gctgctttgg gccgacgcgg cgggtgccgc
      181 cgatatgggc atcacgtcgt cggtttcgag cagttcttcc ggaaggtgca tgaggcagat
      241 acgggtctct tcgggctcga gcaaggcgac cgcgacccgg atcgcattgt tgagttggcg
      301 caggttgccc ggccacgggt ggcgcagaaa gaggtcgcac acctctgggg tcagtgaaag
      361 ctcgcgctcg ggtgccgacg tcttcagcat ggcatgtgcc agatcgagca cgtcacagcg
      421 ttcgcgcagg ggcggcagtg tcaccgtcag gccattgatg cggaagtaca ggtcttcccg
      481 aaaacggtgg tgcgctaccg catcctgaag gtggtgatgg gtcgcgcaga tgagggagaa
      541 ctcgaccggg atggtctgaa cgctgccgag ggggacgacg acccgctcct gaagcactcg
      601 gagcagccgg acctgaaggc tcaggggcat gtcgccgatc tcgtccagaa acagcgtgcc
      661 gccacaggcc tggacgatct tccccatcga gccttccttg cgggcgccgg tgaacgcacc
      721 gccaagatag ccgaacagtt cggattcgat caggtgctcg ggaatcgccg cgcagttcag
      781 ggcaacaaag ggcttgtcgg cgcgagtgcc gctgcgatgg aacgcctgcg cgaacatctc
      841 cttgccgaca ccggactctc cctgaatcag cagcggaatc ggcttgtcga gaatgcagtg
      901 cgcacggtcg atggcgcgtc ggacccgggg gtcgccgctg gcgaggcgtc cgagtgcgca
      961 gtcgggcggg gtgggcatca tgcggggttg gctccgcgtg ctggatgtgg cgcgctcagg
     1021 gggccggcgg gttggcttcg acccaggcga actcgtcgtc ggtaaacagg cgggaacggg
     1081 tcagaaagcg cttgccttcg gaaccctcca gcgaaaacat gccgccgcgg ccgtcgacca
     1141 cgtcgatgat cagttgggtg tgtttccagt actcgtactg tgactggctg atgtagaaag
     1201 gctgaccacc gatgcgaccc atgaacacgt cgctgtctcc gaccttgaac tcgtcgcgcg
     1261 gatagcacat gggcgagctg ccatcgcagc aaccgccgga ttgatggaac atcagcgggc
     1321 catgcttgtt ctcgagaaag gcgatcagct cgagtgccgc gggtgtggcc gtgactcgat
     1381 ctaccattgg ggtgcctccg aaaaaaagcg ggcggacaca aggtccgccc ggaaggtgtc
     1441 tcatctttcg atgaggaggg agaccctgct cggctcccga cggggcgcgg ttggttgttg
     1501 tgctctcgcg cccctgccgg ttgttttaga agaagccgag cttgttcggg ttgtagctga
     1561 ccaggaggtt cttggtctgc tgatagtggt cgagcatcat cttgtgggtt tcgcgaccga
     1621 taccggactg cttgtaacca ccgaaggcgg cgtgcgccgg gtacaggtgg tagcagttgg
     1681 tccacacgcg accggccttg atctcgcgac ccatgcggaa ggcacgggaa ccgtcgcggc
     1741 tccacacgcc ggcacccaga ccgtagaggg tgtcgttggc gatcgacagg gcttcggctt
     1801 catccttgaa ggtggtcacg gaaacgaccg ggccgaagat ctcttcctgg aagatgcgca
     1861 tcttgttgtg gcccttgaac acggtcgggg tcacgtagaa gccttcggcc agatcaccgc
     1921 cgaggctgcc gcgctcgccg ccggtcaggc actgggcgcc ttcctggcga ccgatgtcga
     1981 tgtaggacag gatcttctcg acctgttcgg tggaggcctg ggcgccgatc atggtctcgg
     2041 tgtccagcgg gttgccctgc ttgatggcct tgacgcgggc cagggcgcgg tccatgaact
     2101 tgtcgtagat ggattcctgg atcagggcgc gggacgggca ggtgcagacc tcaccctggt
     2161 tcagggcgaa cagcacgaag ccttcgatgg ccttgtcgaa gaaggcgtcg tcctgggcgg
     2221 cgacgtcttc gaagaagacg ttcggggact tgccgcccag ttccagcgtc accgggatca
     2281 ggttctggct ggcgtactgc atgatcaggc gaccggtggt cgtctcgccg gtgaaggcga
     2341 tcttggcaat gcgcgggctg gaggccagcg gcttgccggc ttcgaggccg aaaccgttga
     2401 cgatgttcag cacgcccggg ggcaggatgt cggcgatcag ttccatcatg accagaatgc
     2461 cggtcggggt ctgctcggcg ggcttcatga ccacgcagtt acccgcagcc agtgccggtg
     2521 ccagcttcca ggcagccatg aggatcggga agttccaggg gatgatctga ccgaccacgc
     2581 ccagcggctc atggaaatgg taagcgacgg tgttctcgtc gatttcaccg agggagcctt
     2641 cctgcgagcg aacgcaagcg gcgaagtaac ggaagtgatc gatggccagc gggatgtcgg
     2701 cggccatggt ttcacggatc ggcttgccgt tgtcgaccgt ctctgcatag gccagcttct
     2761 cgaggttggc ttccatgcgg tcggcgatct tgttcagcag cgcggcacgc tcggcgacgg
     2821 cggtcttgcc ccacttttcg cgcacggcat gagcggcatc cagtgccagg ttgatatctt
     2881 cttcggtgga acgagcaact tggcagaacg gacggccggt gatcggggtc acgttgtcga
     2941 agtattggcc gcgaaccggg gcgacccagt tgccgttgat gaagttgtcg tatttttgtt
     3001 tgaactgtac gggcgcgccg tcttgaccag ggaatgcaaa gatcat
//
