# Supplementary material for: NAD-dependent dehydrogenases enable efficient growth of Paracoccus denitrificans on the PET monomer ethylene glycol
Source: Nat Commun. 2025 Jul 1;16:5845. doi: 10.1038/s41467-025-61056-x (PMC12214560; doi:10.1038/s41467-025-61056-x)
Supplement: Supplementary file 7 — Supplementary Data 4 [file 41467_2025_61056_MOESM7_ESM.zip › Paracoccus everestensis strain S8-55.gb]

LOCUS       NZ_CP090836             4092 bp    DNA     linear   CON 08-OCT-2023
DEFINITION  Paracoccus everestensis strain S8-55 chromosome, complete genome.
ACCESSION   NZ_CP090836 REGION: 2930568..2934659
VERSION     NZ_CP090836.1
DBLINK      BioProject: PRJNA224116
            BioSample: SAMN24667571
            Assembly: GCF_021491915.1
KEYWORDS    RefSeq.
SOURCE      Paracoccus everestensis
  ORGANISM  Paracoccus everestensis
            Bacteria; Pseudomonadota; Alphaproteobacteria; Rhodobacterales;
            Paracoccaceae; Paracoccus.
REFERENCE   1  (bases 1 to 4092)
  AUTHORS   Liu,Y. and Cui,X.
  TITLE     Paracoccus sp. nov., a novel bacterium isolated from the north
            slope of Mount Everest
  JOURNAL   Unpublished
REFERENCE   2  (bases 1 to 4092)
  AUTHORS   Liu,Y. and Cui,X.
  TITLE     Direct Submission
  JOURNAL   Submitted (06-JAN-2022) Northwest Institute of Eco-Environment and
            Resources, Chinese Academy of Sciences, Donggang West Road 320,
            Lanzhou, Gansu 730030, China
COMMENT     REFSEQ INFORMATION: The reference sequence is identical to
            CP090836.1.
            The annotation was added by the NCBI Prokaryotic Genome Annotation
            Pipeline (PGAP). Information about PGAP can be found here:
            https://www.ncbi.nlm.nih.gov/genome/annotation_prok/
            
            ##Genome-Assembly-Data-START##
            Assembly Method        :: unicycler v. V0.4.8
            Genome Representation  :: Full
            Expected Final Version :: Yes
            Genome Coverage        :: 12.0x
            Sequencing Technology  :: Illumina HiSeq
            ##Genome-Assembly-Data-END##
            
            ##Genome-Annotation-Data-START##
            Annotation Provider               :: NCBI RefSeq
            Annotation Date                   :: 10/08/2023 04:13:14
            Annotation Pipeline               :: NCBI Prokaryotic Genome
                                                 Annotation Pipeline (PGAP)
            Annotation Method                 :: Best-placed reference protein
                                                 set; GeneMarkS-2+
            Annotation Software revision      :: 6.6
            Features Annotated                :: Gene; CDS; rRNA; tRNA; ncRNA
            Genes (total)                     :: 2,971
            CDSs (total)                      :: 2,915
            Genes (coding)                    :: 2,830
            CDSs (with protein)               :: 2,830
            Genes (RNA)                       :: 56
            rRNAs                             :: 2, 2, 2 (5S, 16S, 23S)
            complete rRNAs                    :: 2, 2, 2 (5S, 16S, 23S)
            tRNAs                             :: 47
            ncRNAs                            :: 3
            Pseudo Genes (total)              :: 85
            CDSs (without protein)            :: 85
            Pseudo Genes (ambiguous residues) :: 0 of 85
            Pseudo Genes (frameshifted)       :: 53 of 85
            Pseudo Genes (incomplete)         :: 64 of 85
            Pseudo Genes (internal stop)      :: 21 of 85
            Pseudo Genes (multiple problems)  :: 44 of 85
            ##Genome-Annotation-Data-END##
            COMPLETENESS: full length.
FEATURES             Location/Qualifiers
     source          1..4092
                     /organism="Paracoccus everestensis"
                     /mol_type="genomic DNA"
                     /strain="S8-55"
                     /isolation_source="Moraine"
                     /type_material="type strain of Paracoccus everestensis"
                     /db_xref="taxon:2903900"
                     /country="China"
                     /lat_lon="28.02 N 86.56 E"
                     /collection_date="2019-05-21"
     gene            complement(1..330)
                     /locus_tag="LZ585_RS14690"
     CDS             complement(1..330)
                     /locus_tag="LZ585_RS14690"
                     /inference="COORDINATES: similar to AA
                     sequence:RefSeq:WP_010397664.1"
                     /note="Derived by automated computational analysis using
                     gene prediction method: Protein Homology."
                     /codon_start=1
                     /transl_table=11
                     /product="DUF779 domain-containing protein"
                     /protein_id="WP_234854286.1"
                     /translation="MSTVTATPAALDLIAEITADHGPVLFHQSGGCCDGSSPMCYPQG
                     DFRVGERDVKLGEIGGAPFYISASQAEAWAHTDLVIDVVPGRGGMFSLDNGREKRFLT
                     RSEICRI"
     gene            complement(327..1385)
                     /locus_tag="LZ585_RS14695"
     CDS             complement(327..1385)
                     /locus_tag="LZ585_RS14695"
                     /inference="COORDINATES: similar to AA
                     sequence:RefSeq:WP_017998689.1"
                     /note="Derived by automated computational analysis using
                     gene prediction method: Protein Homology."
                     /codon_start=1
                     /transl_table=11
                     /product="DNA topoisomerase IB"
                     /protein_id="WP_234854288.1"
                     /translation="MPKDAIISDPHDAAREAGLVYVNDDMPGITRIRAGKGFSYRGPD
                     GKAITDKAERKRLASLAIPPAYTEVWICPDPRGHIQATGRDDKGRKQYRYHPDFRAVR
                     DSAKYDHMLEFAHVLPQIRERVDADMSRRGMPAEKVLATVVHLLENTMIRVGNADYAK
                     QNKSHGLTTLRDRHVKIDGNQLRFRFKGKSGKEWDLGLKDRRVARIVRAAQDIPGQHL
                     FQYLDENGERQKITSTEVNAYLREISGQNVTAKDFRTWTGTVLAALALAEFEACDSQA
                     AAKRNIREAIERVSARLGNTPTICRKCYVHPQVIDSYLADELKLELQDEIADDLQQPG
                     LRPEERQVLEFLKKRLKT"
     gene            complement(1494..3020)
                     /gene="adh"
                     /locus_tag="LZ585_RS14700"
     CDS             complement(1494..3020)
                     /gene="adh"
                     /locus_tag="LZ585_RS14700"
                     /EC_number="1.2.1.3"
                     /inference="COORDINATES: similar to AA
                     sequence:RefSeq:WP_011748649.1"
                     /note="Derived by automated computational analysis using
                     gene prediction method: Protein Homology."
                     /codon_start=1
                     /transl_table=11
                     /product="aldehyde dehydrogenase"
                     /protein_id="WP_234854289.1"
                     /translation="MPNDQTHEFKGVGVMPFAKRYDNFIGGQWTAPKSGRYFTNTTPI
                     TGAEIGEIARSGAEDIEAALDAAHAAKDKWGQTSAAERSLVLLRIADRMEQNLELLAT
                     AETWDNGKPIRETMAADLPLAVDHFRYFAGVLRAQEGGISEIDNDTIAYHFHEPLGVV
                     GQIIPWNFPLLMAVWKLAPALAAGNCVVLKPAEQTPASIMVFMDLIADLLPPGVLNVV
                     NGFGLEAGKPLASNPRISKIAFTGETTTGRLIMQYASENLIPVTLELGGKSPNIFFED
                     VLRQDDDFFDKALEGFAMFALNQGEVCTCPSRVLIQESIYDRFMERALKRVEAIKQGD
                     PRDAATMIGAQASSEQKEKILSYFDIGRKEGAEVLIGGEAADHGGELSSGYYIKPTVF
                     RGNNKMRIFQEEIFGPVVSVTTFKDQDEALSIANDTLYGLGAGIWSRDANTCYRFGRA
                     IKAGRVWTNCYHAYPAHAAFGGYKQSGIGRENHKMMLDHYQQTKNMLVSYSPKKLGFF
                     "
     gene            complement(3148..4092)
                     /locus_tag="LZ585_RS14705"
     CDS             complement(3148..4092)
                     /locus_tag="LZ585_RS14705"
                     /inference="COORDINATES: similar to AA
                     sequence:RefSeq:WP_009572405.1"
                     /GO_function="GO:0043565 - sequence-specific DNA binding
                     [Evidence IEA]"
                     /note="Derived by automated computational analysis using
                     gene prediction method: Protein Homology."
                     /codon_start=1
                     /transl_table=11
                     /product="helix-turn-helix domain-containing protein"
                     /protein_id="WP_234854290.1"
                     /translation="MRHADYVAQKSQSNSATSALAASWRRSLLKHGLDPSDARRPERL
                     TLEELSQRRQAMDPFLRVAGPQLDQLFNLVGLSGCNVLLTDANGVVLDQRVNGADAEQ
                     FRDWGLWQGAIWSEAAQGTNGIGTCLAEGRQVTIHRDEHFHTRNTAMSCMDAPIWGPD
                     GLLLAALDVSSARADQTERYNRLISAQVAQTARAIEAVFFRASFPDARIVVADDTPDA
                     AVLLAVDKDDLAIGATRAARRALGLEREGAIRPRPAADLLGRGDDLTGFDKAERAAVA
                     RALARTDGNVSAAARALGIGRATLYRRMARLGLAEKTG"
ORIGIN      
        1 tcagatccgg cagatttccg accgggtgag aaagcgtttt tcccgcccgt tgtccaggct
       61 gaacatcccc ccgcgccccg gcaccacgtc gatgaccaga tccgtatgcg cccaggcctc
      121 ggcctgggaa gcgctgatgt aaaagggtgc cccgccgatc tctcccagct tcacgtcgcg
      181 ttcgccgacg cggaaatcgc cctggggata gcacatgggc gaggatccgt cgcaacagcc
      241 gcccgactgg tggaacagga ccgggccgtg atcggcggta atttcggcga tcaggtcaag
      301 ggcggcgggg gtggccgtaa ccgtgctcat gtcttcagcc ttttcttcag gaactccagc
      361 acctgccgtt cctcggggcg caggccgggc tgttgcagat cgtcggcgat ttcgtcctgc
      421 aattccagct tcaactcgtc cgccagatag gaatcgatca cctggggatg gacatagcat
      481 ttgcggcaga tggtcggcgt gttgccaagg cgtgccgaga cccgctcgat cgcctcgcgg
      541 atgttgcgct tggctgcggc ctggctgtcg caagcctcga attccgccag ggccagggcg
      601 gccaggacgg ttccggtcca ggtgcggaaa tccttggcgg tgacgttctg gcccgagatc
      661 tcgcgcagat aggcgttcac ctcggtcgaa gtgatctttt gccgttcgcc gttctcgtcc
      721 aggtactgga acaggtgctg gcctggaatg tcctgggcgg cgcgcacgat gcgggccacg
      781 cggcggtcct tcagccccag atcccactcc ttgcccgact tgcccttgaa gcggaaacgc
      841 agctggttgc cgtcgatctt gacatggcgg tcgcgcagcg tggtcaggcc atgcgacttg
      901 ttctgcttgg cgtaatcggc gtttcccacc cggatcatgg tgttttccag aaggtggacg
      961 accgtcgcca gcactttttc ggcgggcatc ccacgccggg acatatccgc atccacgcgt
     1021 tcgcggatct gcggcaggac atgggcgaat tccagcatgt ggtcgtattt ggcgctgtcg
     1081 cgcaccgcgc ggaaatcggg gtgatagcgg tattgcttgc gccccttgtc atcgcgtccc
     1141 gtggcctgga tatggccgcg cggatcgggg cagatccaga cctcggtata ggcgggggga
     1201 atcgccagcg atgccagccg cttgcgttcc gccttgtcgg tgatcgcctt gccgtcaggg
     1261 ccgcgatagc tgaagccctt gcccgcgcgg attcgcgtga tgcccggcat atcgtcattg
     1321 acgtagacaa gcccggcctc tcgggcggcg tcatgcgggt cggaaatgat ggcatccttg
     1381 ggcatggctg cggatccgaa tgcggaaagt ctgtcgcatc aacgccaagg gacgcggttg
     1441 gttgcgcaag gaatggggcg ggtcttgcgc ggcccgcccc ccgtttcacg ggatcagaag
     1501 aagcccagtt tcttgggcga gtagctgacc agcatgttct tggtctgctg atagtgatcc
     1561 agcatcatct tgtggttctc gcgcccgatg cccgactgct tgtagccgcc aaaggccgca
     1621 tgggccggat aggcgtgata gcagttggtc cagacacgtc ctgccttgat cgcgcggcca
     1681 aagcgatagc aggtgttcgc atcgcgcgac cagatgcccg cgcccagacc gtagagcgtg
     1741 tcattggcga tcgacagagc ctcgtcctgg tccttgaagg tggtcacgga cacgacaggt
     1801 ccgaagatct cctcctggaa gatgcgcatc ttgttgttgc cgcggaacac ggtcggcttg
     1861 atgtaatagc cgctggacag ttccccgcca tgatcggccg cctcgccgcc gatcagcact
     1921 tcggcacctt ccttgcggcc gatgtcgaag taggaaagga tcttttcctt ttgctcggac
     1981 gatgcctgtg cgccgatcat ggtggctgcg tcgcgcgggt cgccctgctt gatcgcctcg
     2041 acgcgtttca gggcgcgttc catgaagcgg tcatagatcg attcctggat cagcacgcgc
     2101 gacgggcagg tgcagacctc gccctggttc agcgcaaaca tcgcaaagcc ttccagcgcc
     2161 ttgtcgaaga aatcgtcgtc ctggcgcagc acatcctcga agaagatgtt gggggacttg
     2221 ccgcccagtt ccagcgtgac cgggatcagg ttctcggacg catactgcat gatcagccgc
     2281 ccggtcgtgg tttccccggt aaaggcgatc ttggagatgc gcgggttcga cgccagcggc
     2341 ttgccggctt ccagcccgaa gccgttgacg acgttcagca cgcccggcgg cagcaggtcg
     2401 gcgatcaggt ccatgaagac catgatgctg gcgggcgtct gttcggcagg cttcagcaca
     2461 acgcagttgc ctgcggcaag cgcgggcgcc agcttccaca ccgccatcag cagcgggaag
     2521 ttccacggga tgatctggcc caccacgccc agcggttcat ggaagtgata ggcgatggtg
     2581 tcgttgtcga tttccgaaat gccgccttcc tgcgcgcgca ggacaccggc aaagtaacgg
     2641 aagtggtcaa cggccagcgg caggtcggcg gccatcgtct cacggatggg cttgccgttg
     2701 tcccaggttt ccgccgtcgc cagcagttcc aggttctgtt ccatccggtc ggcgatgcgc
     2761 agcagcacca gcgaccgttc ggcggcggag gtctggcccc acttgtcctt ggcagcatgg
     2821 gctgcatcaa gcgcggcttc gatatcctcg gcgcccgacc gggcgatctc gccgatttcg
     2881 gccccggtga tgggcgtggt gttggtgaag tagcggcccg atttcggcgc cgtccactgc
     2941 ccgccgatga agttgtcgta acgcttggca aagggcatca cgcccacgcc cttgaactcg
     3001 tgcgtctggt cgttcggcat atcttcctcc tctggatttt gcccgaagtc tccctctccg
     3061 ggtatgggtg acagcttggc gtgacggcga ttcgtttcaa ccgccttggg gcgccccaac
     3121 gccgaagttg tctcattcgt gagacagtca gccggttttt tccgccaacc ccagccgtgc
     3181 catgcggcga tacagcgtcg cccgcccgat ccccagggcg cgtgcggcgg ccgatacatt
     3241 gccatcggtg cgggcaaggg cacgagccac ggccgcgcgc tcggccttgt caaagccggt
     3301 caggtcgtcg ccacgcccca gcaggtcggc cgccgggcgg ggccggatcg ccccttcgcg
     3361 ttccaggccc agggcacggc gcgccgcgcg agtcgcgcca atggccaggt cgtccttgtc
     3421 cacggccagc aggaccgctg catcgggcgt atcatcggcc accacgatgc gcgcatcggg
     3481 gaagcttgcg cgaaagaaca cggcctcgat cgcccgagcg gtctgcgcca cctgggcaga
     3541 gatcaggcgg ttgtatcgtt cggtctggtc ggcgcgggcg gaactgacat ccagggccgc
     3601 cagcagcagc ccgtccggcc cccagatcgg cgcgtccatg caggacatgg ccgtgttgcg
     3661 ggtgtggaaa tgttcgtcgc ggtggatcgt gacctgccgc ccctcggcca ggcaggtgcc
     3721 gatgccgttg gtgccttggg ccgcctcgga ccagattgcc ccctgccaca agccccaatc
     3781 gcggaattgt tcagcgtcgg ccccgttcac ccgctggtcc aggaccaccc cattcgcatc
     3841 ggtcagcaac acgttgcagc ccgacaatcc gaccaggttg aacaactggt ccagttgcgg
     3901 gccggccacg cgcaggaacg gatccatggc ctgcctgcgc tggctcagtt cctcgagggt
     3961 caggcgctcg gggcggcggg catcggaagg atcaagcccg tgtttcagaa gcgaccgccg
     4021 ccacgacgcg gcaagcgccg aggtcgcgga attggactgg gatttctggg cgacgtaatc
     4081 ggcgtgacgc at
//
