# Supplementary material for: NAD-dependent dehydrogenases enable efficient growth of Paracoccus denitrificans on the PET monomer ethylene glycol
Source: Nat Commun. 2025 Jul 1;16:5845. doi: 10.1038/s41467-025-61056-x (PMC12214560; doi:10.1038/s41467-025-61056-x)
Supplement: Supplementary file 7 — Supplementary Data 4 [file 41467_2025_61056_MOESM7_ESM.zip › Paracoccus sulfuroxidans strain CGMCC 1.5364.gb]

LOCUS       NZ_VLKU01000006         3010 bp    DNA     linear   CON 06-APR-2023
DEFINITION  Paracoccus sulfuroxidans strain CGMCC 1.5364
            IQ24DRAFT_scaffold00006.6, whole genome shotgun sequence.
ACCESSION   NZ_VLKU01000006 REGION: 141442..144451
VERSION     NZ_VLKU01000006.1
DBLINK      BioProject: PRJNA224116
            BioSample: SAMN02927899
            Assembly: GCF_007830335.1
KEYWORDS    WGS; RefSeq.
SOURCE      Paracoccus sulfuroxidans
  ORGANISM  Paracoccus sulfuroxidans
            Bacteria; Pseudomonadota; Alphaproteobacteria; Rhodobacterales;
            Paracoccaceae; Paracoccus.
REFERENCE   1  (bases 1 to 3010)
  AUTHORS   Whitman,W.B., Woyke,T., Klenk,H.P., Zhou,Y., Lilburn,T.G.,
            Beck,B.J., De Vos,P., Vandamme,P., Eisen,J.A., Garrity,G.,
            Hugenholtz,P. and Kyrpides,N.C.
  TITLE     Genomic Encyclopedia of Bacterial and Archaeal Type Strains, Phase
            III: the genomes of soil and plant-associated and newly described
            type strains
  JOURNAL   Stand Genomic Sci 10, 26 (2015)
   PUBMED   26203337
  REMARK    Publication Status: Online-Only
REFERENCE   2  (bases 1 to 3010)
  AUTHORS   Whitman,W., Huntemann,M., Clum,A., Pillay,M., Palaniappan,K.,
            Varghese,N., Mikhailova,N., Stamatis,D., Reddy,T., Daum,C.,
            Shapiro,N., Ivanova,N., Kyrpides,N. and Woyke,T.
  TITLE     Direct Submission
  JOURNAL   Submitted (11-JUL-2019) Prokaryotic Super Group, DOE Joint Genome
            Institute, 2800 Mitchell Drive, Walnut Creek, CA 94598, USA
COMMENT     REFSEQ INFORMATION: The reference sequence is identical to
            VLKU01000006.1.
            The annotation was added by the NCBI Prokaryotic Genome Annotation
            Pipeline (PGAP). Information about PGAP can be found here:
            https://www.ncbi.nlm.nih.gov/genome/annotation_prok/
            
            ##Genome-Assembly-Data-START##
            Assembly Method        :: AllPaths v. r46652
            Genome Representation  :: Full
            Expected Final Version :: No
            Genome Coverage        :: 413.0x
            Sequencing Technology  :: Illumina HiSeq
            ##Genome-Assembly-Data-END##
            
            ##Genome-Annotation-Data-START##
            Annotation Provider               :: NCBI RefSeq
            Annotation Date                   :: 04/06/2023 02:50:21
            Annotation Pipeline               :: NCBI Prokaryotic Genome
                                                 Annotation Pipeline (PGAP)
            Annotation Method                 :: Best-placed reference protein
                                                 set; GeneMarkS-2+
            Annotation Software revision      :: 6.5
            Features Annotated                :: Gene; CDS; rRNA; tRNA; ncRNA
            Genes (total)                     :: 4,032
            CDSs (total)                      :: 3,976
            Genes (coding)                    :: 3,924
            CDSs (with protein)               :: 3,924
            Genes (RNA)                       :: 56
            rRNAs                             :: 2, 2, 2 (5S, 16S, 23S)
            complete rRNAs                    :: 2, 2, 2 (5S, 16S, 23S)
            tRNAs                             :: 47
            ncRNAs                            :: 3
            Pseudo Genes (total)              :: 52
            CDSs (without protein)            :: 52
            Pseudo Genes (ambiguous residues) :: 0 of 52
            Pseudo Genes (frameshifted)       :: 29 of 52
            Pseudo Genes (incomplete)         :: 39 of 52
            Pseudo Genes (internal stop)      :: 12 of 52
            Pseudo Genes (multiple problems)  :: 22 of 52
            ##Genome-Annotation-Data-END##
FEATURES             Location/Qualifiers
     source          1..3010
                     /organism="Paracoccus sulfuroxidans"
                     /mol_type="genomic DNA"
                     /submitter_seqid="IQ24DRAFT_scaffold00006.6"
                     /strain="CGMCC 1.5364"
                     /type_material="type strain of Paracoccus sulfuroxidans"
                     /db_xref="taxon:384678"
     gene            complement(1..330)
                     /locus_tag="IQ24_RS10985"
                     /old_locus_tag="IQ24_02197"
     CDS             complement(1..330)
                     /locus_tag="IQ24_RS10985"
                     /old_locus_tag="IQ24_02197"
                     /inference="COORDINATES: similar to AA
                     sequence:RefSeq:WP_010397664.1"
                     /note="Derived by automated computational analysis using
                     gene prediction method: Protein Homology."
                     /codon_start=1
                     /transl_table=11
                     /product="DUF779 domain-containing protein"
                     /protein_id="WP_145398005.1"
                     /translation="MGTVSATPAALQLLAEIVADHGPVLFHQSGGCCDGSSPMCYAQG
                     DFRIGERDVQLGEIGGMPFYISAAQHEAWKHTDLIIDVVEGRGGMFSLDNGRERRFLT
                     RSEICSI"
     gene            complement(404..1930)
                     /locus_tag="IQ24_RS10990"
                     /old_locus_tag="IQ24_02198"
     CDS             complement(404..1930)
                     /locus_tag="IQ24_RS10990"
                     /old_locus_tag="IQ24_02198"
                     /EC_number="1.2.1.3"
                     /inference="COORDINATES: similar to AA
                     sequence:RefSeq:WP_011748649.1"
                     /note="Derived by automated computational analysis using
                     gene prediction method: Protein Homology."
                     /codon_start=1
                     /transl_table=11
                     /product="aldehyde dehydrogenase"
                     /protein_id="WP_145398006.1"
                     /translation="MPNDQSHAFKGVNAVPFAKRYDNFINGDWMAPKSGKYFVNTTPI
                     TGAEVGEIARSNADDVEAALDAAHAAKDKWGASSATERSNILLKIADRMEQNLELLAA
                     AETWDNGKPIRETMAADVPLAIDHFRYFAGVLRAQEGGISQIDNDTVAYHFQEPLGVV
                     GQIIPWNFPLLMACWKLAPALAAGNCVVIKPAEQTPASIMVWVSVIGDLLPPGVLNVV
                     NGFGLEAGKPLASSPRISKIAFTGETTTGRLIMQYASENLIPVTLELGGKSPNIFFED
                     IAREDDDFFDKALEGFAMFALNQGEVCTCPSRVLVQESIYERFIERAVKRVEAIKQGD
                     PRDAATMIGAQASSEQKEKILSYMDIGRKEGAEVLTGGKAADLGGELSGGYYIEPTIF
                     FGNNKMRIFQEEIFGPVVSVTTFKTQEEALSIANDTLYGLGAGVWSRDANTCYRMGRG
                     IKAGRVWTNCYHAYPAHAAFGGYKQSGIGRENHKMMLDHYQQTKNMLVSYSPKKLGFF
                     "
     gene            complement(2036..3010)
                     /locus_tag="IQ24_RS10995"
                     /old_locus_tag="IQ24_02199"
     CDS             complement(2036..3010)
                     /locus_tag="IQ24_RS10995"
                     /old_locus_tag="IQ24_02199"
                     /inference="COORDINATES: similar to AA
                     sequence:RefSeq:WP_011748648.1"
                     /GO_function="GO:0043565 - sequence-specific DNA binding
                     [Evidence IEA]"
                     /note="Derived by automated computational analysis using
                     gene prediction method: Protein Homology."
                     /codon_start=1
                     /transl_table=11
                     /product="helix-turn-helix domain-containing protein"
                     /protein_id="WP_242008085.1"
                     /translation="MSATRHEDRVAQASQSPGAVTRLAASWRRSMVKHGLDPASATQR
                     QRLSETELAQKLDQMGEFMSVAGPQLDQLFQLVCPTGCNVLLTDAEGIVLDQRVNDAD
                     ASTFNEWGLWKGVNWSEALEGTNGIGTCLAEGRQVTIHRDDHFFARNTAMSCMDAPIW
                     GPDGRIIAALDVSSARADQTERWNGLIGAQVAQTARMIEAAFFRASFPKARIIVAQHE
                     ATPDAALLLAVDKDDLMIGATRAARRAFGLEKEGSLRPRPAADLLGREDEATGFERAE
                     RATVIRALARAEGNVSQAARALGIGRATMYRRMARLGIGENSGRLSQP"
ORIGIN      
        1 tcaaatgctg cagatctccg aacgcgtcag gaatcgtcgc tcgcggccat tgtccagact
       61 gaacatgccg ccgcgcccct cgaccacgtc gatgatcagg tcggtgtgct tccaggcctc
      121 atgctgcgcg gccgagatat agaagggcat cccgccaatc tcccccagct gcacatcgcg
      181 ctcgccaatg cgaaaatcgc cctgcgcata gcacatgggc gaggaaccat cacagcaacc
      241 gccggattgg tggaacagga cggggccatg atcggcgacg atctcggcca gaagctgcag
      301 cgcagccgga gtggcgctta cggtgcccat gacatcttct ctgttgaaaa aaataccccc
      361 ctgccggagg cagcggcccc cagaaagggg gccgccagtt cgatcagaag aagcccagct
      421 tcttgggcga atagctgacc agcatgttct tggtctgctg ataatggtcc agcatcatct
      481 tgtggttttc gcgaccaatg cccgactgct tgtagccgcc gaaggccgca tgtgccggat
      541 aggcgtggta gcagttggtc cagacgcgac cggccttgat gccgcgaccc atgcggtagc
      601 aggtgttggc gtcacgcgac cacacaccgg cacccagacc gtagagcgtg tcgttcgcga
      661 tcgagagcgc ctcttcctgc gtcttgaagg tcgtgaccga aaccacgggc ccgaagattt
      721 cttcctggaa gatgcgcatc ttgttgttgc cgaagaagat ggtcggctcg atgtagtaac
      781 cgcccgacag ctcgccgccc agatcggccg ccttgccacc ggtcagcact tccgcgcctt
      841 ccttgcgacc gatgtccatg taggacagga tcttctcttt ctgctcgctc gaggcctgcg
      901 caccgatcat ggtggcggca tcgcgcgggt cgccctgctt gatcgcctcg acgcgcttca
      961 cggcgcgctc gatgaagcgc tcatagatcg attcctgcac cagaacgcgc gacgggcagg
     1021 tgcagacctc gccctggttc agcgcgaaca tcgcgaaacc ttccagcgcc ttgtcgaaga
     1081 aatcgtcgtc ttcacgggcg atgtcctcga agaagatgtt cggcgatttg ccgcccagct
     1141 ccagcgtgac cgggatcagg ttttccgagg cgtattgcat gatcaggcgg ccggtggtgg
     1201 tttcaccggt gaacgcgatc ttcgagatgc gcgggctcga ggccagcggc ttgcctgctt
     1261 ccagaccgaa accgttgacg acgttcagca cgcccggggg cagcagatcg ccgatgacgc
     1321 tgacccagac catgatcgag gccggggtct gctcggcggg cttgatcacc acgcagttgc
     1381 cagcggccag cgcgggcgca agcttccagc aggccatcag cagcgggaag ttccatggga
     1441 tgatctgacc gaccacgccc agcggttcct ggaagtgata ggcgacggtg tcattgtcga
     1501 tctggctgat gccgccttcc tgcgcacgca ggacaccggc gaagtaacgg aagtggtcga
     1561 tcgccagcgg cacgtcggcg gccatcgtct cgcggatcgg cttgccgttg tcccaggtct
     1621 cggctgcggc cagcagctca aggttctgtt ccatccggtc ggcgatcttc agcaggatgt
     1681 tcgagcgctc ggtggccgag ctggcacccc atttgtcctt ggcggcatgg gcggcgtcca
     1741 gcgcggcttc gacgtcatcg gcgttcgagc gggcgatttc gccgacttcg gcgccggtga
     1801 tgggggtggt gttgacgaaa tacttgcccg atttcggggc catccagtcg ccattgatga
     1861 agttgtcata gcgcttggca aagggaacgg cgttgacgcc tttgaaggcg tgcgattggt
     1921 cgttcggcat gagatcctcc tgtcagtccg gctcctccag ccggctctca atcaaggtgt
     1981 gtcccccgtg ccctttccgt caacgcagag ttcgtgccgc gctgcggaat gtgtttcagg
     2041 gctgagacag tcgaccggaa ttttccccga tccccagtct ggccatgcgt cgatacatcg
     2101 tggcccggcc aatccccagg gcccgcgcgg cctgcgagac attgccctca gcccgtgcaa
     2161 gggcgcgaat caccgtcgcc cgttcggccc gttcaaagcc cgtcgcctca tcctcgcggc
     2221 ccagaagatc ggcagcgggg cgggggcgca ggctgccctc tttctcaagt ccgaaggcgc
     2281 gccgcgccgc gcgcgtggca ccgatcatca gatcgtcctt gtcgaccgcc agcagcaggg
     2341 cggcatccgg cgtggcctcg tgctgggcga cgatgatgcg ggctttcggg aatgaggcgc
     2401 ggaagaacgc ggcctcgatc atccgggcgg tctgcgccac ctgcgccccg atcagcccgt
     2461 tccagcgctc ggtctggtcg gcgcgggcgg aactgacgtc cagcgccgcg atgatgcggc
     2521 catccggccc ccagatcggc gcgtccatgc aggacatggc ggtgttgcgg gcaaagaaat
     2581 gatcgtcgcg gtggatggtg acctgccgac cctcggccag acaggtgccg atgccattgg
     2641 tgccctccag cgcctctgac cagttgacgc ccttccacag gccccattcg ttgaaggtcg
     2701 aggcatccgc atcgttcacg cgctgatcca gcacgatgcc ttcggcatcg gtcagcagca
     2761 cattgcagcc ggtcgggcag accagctgga acagctggtc cagctgcggt ccggcgaccg
     2821 acatgaattc ccccatctgg tccagcttct gggccagttc ggtttcgctg agccgctggc
     2881 gttgcgtggc gctggccggg tccagaccat gcttgaccat cgagcggcgc cagcttgcgg
     2941 ccagccgtgt cacggcaccc ggcgattgcg acgcctgggc cacgcgatct tcgtggcgag
     3001 tagcggacaa
//
