# Supplementary material for: NAD-dependent dehydrogenases enable efficient growth of Paracoccus denitrificans on the PET monomer ethylene glycol
Source: Nat Commun. 2025 Jul 1;16:5845. doi: 10.1038/s41467-025-61056-x (PMC12214560; doi:10.1038/s41467-025-61056-x)
Supplement: Supplementary file 7 — Supplementary Data 4 [file 41467_2025_61056_MOESM7_ESM.zip › Pseudoxanthomonas wuyuanensis strain DSM 100640.gb]

LOCUS       NZ_PDWU01000016         4091 bp    DNA     linear   CON 06-MAY-2024
DEFINITION  Pseudoxanthomonas wuyuanensis strain DSM 100640
            NODE_16_length_105579_cov_28.3249, whole genome shotgun sequence.
ACCESSION   NZ_PDWU01000016 REGION: 53460..57550
VERSION     NZ_PDWU01000016.1
DBLINK      BioProject: PRJNA224116
            BioSample: SAMN07809691
            Assembly: GCF_010093325.1
KEYWORDS    WGS; RefSeq.
SOURCE      Pseudoxanthomonas wuyuanensis
  ORGANISM  Pseudoxanthomonas wuyuanensis
            Bacteria; Pseudomonadota; Gammaproteobacteria; Lysobacterales;
            Lysobacteraceae; Pseudoxanthomonas.
REFERENCE   1  (bases 1 to 4091)
  AUTHORS   Kumar,S., Bansal,K., Kaur,A., Patil,P., Sharma,S. and Patil,P.B.
  TITLE     Whole genome sequencing of members of genus Pseudoxanthomonas
  JOURNAL   Unpublished
REFERENCE   2  (bases 1 to 4091)
  AUTHORS   Kumar,S., Bansal,K., Kaur,A., Patil,P., Sharma,S. and Patil,P.B.
  TITLE     Direct Submission
  JOURNAL   Submitted (21-OCT-2017) Bacterial Genomics and Evolution
            Laboratory, CSIR-Institute of Microbial Technology, Sector 39A,
            Chandigarh, Chandigarh 160036, India
COMMENT     REFSEQ INFORMATION: The reference sequence is identical to
            PDWU01000016.1.
            The annotation was added by the NCBI Prokaryotic Genome Annotation
            Pipeline (PGAP). Information about PGAP can be found here:
            https://www.ncbi.nlm.nih.gov/genome/annotation_prok/
            
            ##Genome-Assembly-Data-START##
            Assembly Method        :: SPAdes v. 3.10
            Genome Representation  :: Full
            Expected Final Version :: Yes
            Genome Coverage        :: 112.0x
            Sequencing Technology  :: Illumina MiSeq
            ##Genome-Assembly-Data-END##
            
            ##Genome-Annotation-Data-START##
            Annotation Provider               :: NCBI RefSeq
            Annotation Name                   :: GCF_010093325.1-RS_2024_05_06
            Annotation Date                   :: 05/06/2024 05:24:41
            Annotation Pipeline               :: NCBI Prokaryotic Genome
                                                 Annotation Pipeline (PGAP)
            Annotation Method                 :: Best-placed reference protein
                                                 set; GeneMarkS-2+
            Annotation Software revision      :: 6.7
            Features Annotated                :: Gene; CDS; rRNA; tRNA; ncRNA
            Genes (total)                     :: 4,114
            CDSs (total)                      :: 4,054
            Genes (coding)                    :: 3,988
            CDSs (with protein)               :: 3,988
            Genes (RNA)                       :: 60
            rRNAs                             :: 2, 2, 2 (5S, 16S, 23S)
            complete rRNAs                    :: 2, 2, 2 (5S, 16S, 23S)
            tRNAs                             :: 49
            ncRNAs                            :: 5
            Pseudo Genes (total)              :: 66
            CDSs (without protein)            :: 66
            Pseudo Genes (ambiguous residues) :: 0 of 66
            Pseudo Genes (frameshifted)       :: 8 of 66
            Pseudo Genes (incomplete)         :: 61 of 66
            Pseudo Genes (internal stop)      :: 4 of 66
            Pseudo Genes (multiple problems)  :: 6 of 66
            ##Genome-Annotation-Data-END##
FEATURES             Location/Qualifiers
     source          1..4091
                     /organism="Pseudoxanthomonas wuyuanensis"
                     /mol_type="genomic DNA"
                     /submitter_seqid="NODE_16_length_105579_cov_28.3249"
                     /strain="DSM 100640"
                     /isolation_source="Saline-alkaline soil"
                     /culture_collection="DSM:100640"
                     /type_material="type strain of Pseudoxanthomonas
                     wuyuanensis"
                     /db_xref="taxon:1073196"
                     /geo_loc_name="China"
                     /collection_date="2014"
     gene            complement(1..384)
                     /locus_tag="CSC75_RS13545"
                     /old_locus_tag="CSC75_13385"
     CDS             complement(1..384)
                     /locus_tag="CSC75_RS13545"
                     /old_locus_tag="CSC75_13385"
                     /inference="COORDINATES: similar to AA
                     sequence:RefSeq:WP_006449982.1"
                     /note="Derived by automated computational analysis using
                     gene prediction method: Protein Homology."
                     /codon_start=1
                     /transl_table=11
                     /product="DUF779 domain-containing protein"
                     /protein_id="WP_097123460.1"
                     /translation="MTVQTLPLQVIATPAAIQLIGKLRARHGPVLFHQSGGCCDGSSP
                     MCYPQDDFIVGDRDVLLGEIGSAPFYISGPQFAYWKHTQLIIDVVPGRGGMFSLENGE
                     GVRFLVRSRLFADEEFAALQAAGRA"
     gene            complement(443..1972)
                     /gene="adh"
                     /locus_tag="CSC75_RS13550"
                     /old_locus_tag="CSC75_13390"
     CDS             complement(443..1972)
                     /gene="adh"
                     /locus_tag="CSC75_RS13550"
                     /old_locus_tag="CSC75_13390"
                     /EC_number="1.2.1.3"
                     /inference="COORDINATES: similar to AA
                     sequence:RefSeq:WP_011035359.1"
                     /note="Derived by automated computational analysis using
                     gene prediction method: Protein Homology."
                     /codon_start=1
                     /transl_table=11
                     /product="aldehyde dehydrogenase"
                     /protein_id="WP_097123461.1"
                     /translation="MNAVTATKPQATDPASIFKKRYANFIGGQWLEPRSGQYFDNITP
                     VTGKAFTQIPRSNAEDIEAALDAAHAAKDAWGKTSTTDRANVLNRIADRIEQNLELLA
                     YAETWDNGKPIRETLNADLPLAVDHFRYFAGAIRAQEGSLSEIDHDTVAYHFHEPLGV
                     VGQIIPWNFPLLMAVWKLAPALAAGNCVVLKPAEQTPASILVLLEVIGDLLPPGVLNV
                     VNGFGLEAGKPLASSNRITKIAFTGETTTGRLIMQYASQNLIPVTLELGGKSPNIFFA
                     DVMAEDDDFLDKAVEGFVLFAFNQGEVCTCPSRALIQESIYEKFMERVLARVAAIKQG
                     NPLDPNTMVGAQASGEQLEKILSYIDIGKQEGAEVLAGGARNTLPGDLEGGYYVQPTV
                     FKGNNRMRIFQEEIFGPVVSVTTFKDEAEALQIANDTLYGLGAGVWSRDAGRLYRVGR
                     AIQAGRVWTNCYHAYPAHAAFGGYKQSGIGRENHKMMLDHYQQTKNLLVSYSPKALGF
                     F"
     gene            2208..4091
                     /locus_tag="CSC75_RS13555"
                     /old_locus_tag="CSC75_13395"
     CDS             2208..4091
                     /locus_tag="CSC75_RS13555"
                     /old_locus_tag="CSC75_13395"
                     /inference="COORDINATES: similar to AA
                     sequence:RefSeq:WP_014159160.1"
                     /note="Derived by automated computational analysis using
                     gene prediction method: Protein Homology."
                     /codon_start=1
                     /transl_table=11
                     /product="sigma-54-dependent Fis family transcriptional
                     regulator"
                     /protein_id="WP_097123462.1"
                     /translation="MARTHSFSDLGPARRTFFERGSVPSGQVPDAILQSWKRCQGMGL
                     RAEKAPAIEPVPAARLREMRERNERLWRLARAELEALAADAAATGSIVILTDDQGWIL
                     DAEGHPVFLDRAGRVALMPGACWNEAQVGTNAIGTAIADGHSLEVRGGEHYLSPHRIL
                     SCSAVPIFDPYGQLVGVLDISGDASVPHMHALGLARLAVANIEHRYFDDGIADCELLR
                     LHRDPALLGSAREGLLAFRNGKLLAANDAGLQLFGLGRGELGRASYEALFDDSLSRLR
                     DDGVLLDRHGRALYGRVHQASDDRPRRPSLRPAITVSAAVQPSRADAPLFDAALEAEL
                     ERACRIIDAELPVLVQGETGTGKEVFARELHRRCSRSRKPFVAVNCAALPEGLIEAEL
                     FGYEEGAFTGARKHGSPGLLRQADGGVLFLDEIGDMPLALQPRLLRVLQERELSPLGG
                     GKPVKLDFALICATHRQLEEAIGDGRFRPDLYYRISHHCIRIPSLRDHPDRARLVLAL
                     WQRISHGRQLDGEALAQLAGYPWPGNLRQLSACLRTLVALSEPGALLRVESLPTYLRD
                     APAPATARPAPALAEDLETLAETAMRDALAACDGNVARAARRLGISRSTLYRRLGSDP
                     RRS"
ORIGIN      
        1 tcaggcgcgg ccggccgcct gcaacgcggc gaactcctcg tcggcgaata gccgcgagcg
       61 gaccaggaag cgcacgcctt cgccattttc cagcgagaac atgccgccgc gtcccggcac
      121 cacatcgatg atcaactggg tgtgcttcca gtacgcgaac tgcggtccgc tgatgtagaa
      181 cggcgcacta cctatttcgc ccagcagcac gtcgcggtcg ccgacgatga aatcgtcctg
      241 cgggtagcac atcggcgatg agccatcgca gcagccgccc gactgatgga acagcaccgg
      301 cccgtgccgc gcccgcagct tgcctatcag ttggattgcc gcaggggtgg caatcacctg
      361 caacggcagc gtctgcacgg tcatggcagc ctccggaagc cgggcggcgc gcccggcttc
      421 ctgtttcttg ccgcatccgg cctcaaaaga agcccagcgc cttcggcgag tagctgacca
      481 gcaggttctt ggtctgctgg tagtggtcca gcatcatctt gtggttctcg cggccgatgc
      541 ccgactgctt gtagccgccg aacgcggcat gcgccgggta ggcgtggtag cagttggtcc
      601 acacgcggcc ggcctggatg gcacggccga cccggtacag gcggccggca tcgcggctcc
      661 acacgcctgc gcccagcccg tacagcgtgt cgttggcgat ctgcagcgcc tcggcctcat
      721 ccttgaaggt ggtcaccgac accaccggcc cgaagatttc ctcctggaag atgcgcatcc
      781 ggttgttgcc cttgaacacg gtcggctgca cgtagtagcc gccttccaga tccccgggca
      841 gcgtattgcg cgcgccgcct gccagcactt cggcgccttc ctgtttgccg atgtcgatgt
      901 agctgaggat cttctccagc tgctcgcccg aggcctgcgc gccgaccatc gtattggggt
      961 ccagcggatt gccctgcttg atcgccgcca cccgcgccag cacgcgttcc atgaacttct
     1021 cgtagatcga ttcctggatc agcgcccgcg acgggcaggt gcagacttcg ccctggttga
     1081 aggcgaacag cacgaagcct tccaccgcct tgtccaggaa atcgtcgtcc tcggccatca
     1141 cgtcggcgaa gaagatgttg ggcgatttgc cgcccagctc cagcgtcacc ggaatcaggt
     1201 tctggctggc gtactgcatg atcagccggc cggtggtggt ttcgccggta aaggcgatct
     1261 tggtgatgcg gttgctggac gccagcggct tgcccgcttc caggccaaag ccgttgacca
     1321 cgttcagcac gcccggcggc agcagatcgc caatgacttc cagcagcacc aggatgctgg
     1381 ccggggtctg ctcggccggc ttcagcacca cgcagttgcc ggcggccaat gccggcgcca
     1441 gtttccacac cgccatcagc agcgggaagt tccacgggat gatctggccg accacgccca
     1501 acggttcgtg gaagtggtag gccacggtat cgtggtcgat ttcgctgagg ctgccttcct
     1561 gcgcgcggat ggcgccggcg aagtagcgga agtgatccac cgccagcggc agatcggcgt
     1621 tgagcgtttc gcggatcggc ttgccgttgt cccaggtctc ggcgtaggcc agcaactcca
     1681 ggttctgctc gatgcggtcg gcgatgcggt tgagcacgtt ggcgcggtcg gtggtcgagg
     1741 tcttgcccca ggcatccttg gccgcatgcg cggcatccag tgcggcctcg atgtcttcgg
     1801 cgttggagcg cggaatctgg gtgaaggcct tgccggtgac cggagtgatg ttgtcgaagt
     1861 actggccgct gcgcggttcc agccactgcc cgccgatgaa gttggcgtag cgcttcttga
     1921 agatggaagc cggatcggtg gcttgcggct tggtggcggt gacggcgttc atcggtatct
     1981 cctgcgtaga tggcgtaaaa cccgttcggg tacacggtcg acgcaagcgc gatgccaggt
     2041 ttcgttgctg cgatgcacca ggccttccgc cgcttcatgg cgggatcggt ggccaattca
     2101 tgctgcggcg cgccaaaaat cccgattgcg cttgtcgcag cgatgtggtg tgtatcggga
     2161 cagtactgat actggctgtc gcaatttgcg acacgggagc gacaccgatg gcccgcacgc
     2221 attcgttttc cgatctcgga ccggcgcgcc gtacgttctt cgagcgcggc agcgtgccgt
     2281 cgggacaggt gccggacgcc atcctgcaat cgtggaagcg ctgccagggc atgggcctgc
     2341 gcgcggaaaa ggccccggcc atcgagccgg tgccggcggc gcggctgcgc gagatgcgtg
     2401 agcgcaacga gcgcctgtgg cggctggcgc gcgccgaact ggaagcgctg gccgccgacg
     2461 cggccgccac cggcagcatc gtcatcctga ccgacgatca gggttggata ctcgatgccg
     2521 agggccatcc ggtcttcctc gaccgcgccg ggcgggtcgc gctgatgccc ggtgcctgct
     2581 ggaacgaagc ccaggtcggc accaatgcca tcggcaccgc gatcgccgat gggcattcgc
     2641 tggaagtgcg cggcggcgaa cactacctgt ccccgcaccg catcctcagc tgctcggcgg
     2701 tgccgatctt cgacccctac ggccagctgg tcggggtgtt ggacatctcc ggcgacgcca
     2761 gcgtgccgca tatgcatgcg ctgggcctgg cgcggctggc ggtggccaac atcgaacacc
     2821 gctacttcga cgacggtatc gccgactgcg agctgctgcg cctgcaccgc gatccggcct
     2881 tgctgggatc cgcgcgcgaa ggcctgctcg cattccgcaa cggcaagctg ctggcggcca
     2941 acgacgccgg cctgcaactg ttcgggctgg gccgcggcga actggggcgc gccagttacg
     3001 aggcgctgtt cgacgattcg ctgtcgcgcc tgcgcgatga cggcgtgctg ctggaccgcc
     3061 atggccgcgc gctgtacggc cgcgtgcacc aggccagcga cgaccgtccg cgccggccgt
     3121 cgctgcgccc ggcgatcacc gtctcggcgg cggtccaacc cagccgtgcc gacgcgccgc
     3181 tgttcgatgc cgcgctggag gcggagctgg agcgcgcctg ccggatcatc gacgccgaac
     3241 tgccggtgct ggtgcagggc gaaaccggca ccggcaagga agtgttcgcg cgcgaactgc
     3301 accggcgctg ctcgcgttcg cgcaagccgt tcgtggcggt caactgcgcc gcgctgccgg
     3361 aagggctgat cgaggccgag ctgttcggct acgaagaagg cgccttcacc ggcgcgcgca
     3421 agcacggcag ccccggcctg ctgcgccagg ccgacggcgg cgtgctgttc ctggacgaaa
     3481 tcggcgacat gccgctggcg ttgcaaccgc ggctgctgag ggtgctgcag gagcgcgaac
     3541 tgtcgccgct gggcggcggc aagccggtca agctggattt cgcgctgatc tgcgccaccc
     3601 accggcagct ggaagaggcc atcggcgatg gccgcttccg gccggatctg tactaccgca
     3661 tctcccatca ctgcatccgc atcccatcgc tgcgcgatca ccccgaccgc gcgcgcctgg
     3721 tgctggcgct gtggcagcgg atctcgcacg ggcggcagct ggacggcgag gcgctggcgc
     3781 aactggccgg ctacccctgg cctggcaatc tgcgccagct gtcggcctgc ctgcgcacgc
     3841 tggtggcgct gagcgaaccc ggtgcgctgc tgcgggtgga gtcgctgccg acctatctgc
     3901 gcgatgcgcc ggcaccggcc acggcccggc cggcaccggc actggccgaa gatctggaaa
     3961 cgctggccga gacggccatg cgcgacgccc tggccgcctg cgacggcaac gtggcgcgcg
     4021 ccgcgcgccg gctcggcatc agccgcagca ccctgtaccg gcgcctgggc agcgacccgc
     4081 gccgcagctg a
//
