# Supplementary material for: NAD-dependent dehydrogenases enable efficient growth of Paracoccus denitrificans on the PET monomer ethylene glycol
Source: Nat Commun. 2025 Jul 1;16:5845. doi: 10.1038/s41467-025-61056-x (PMC12214560; doi:10.1038/s41467-025-61056-x)
Supplement: Supplementary file 7 — Supplementary Data 4 [file 41467_2025_61056_MOESM7_ESM.zip › Shinella pollutisoli strain KCTC 52677.gb]

LOCUS       NZ_JANFDG010000001      3042 bp    DNA     linear   CON 25-AUG-2023
DEFINITION  Shinella pollutisoli strain KCTC 52677 Scaffold1, whole genome
            shotgun sequence.
ACCESSION   NZ_JANFDG010000001 REGION: 145984..149025
VERSION     NZ_JANFDG010000001.1
DBLINK      BioProject: PRJNA224116
            BioSample: SAMN29790837
            Assembly: GCF_024609765.1
KEYWORDS    WGS; RefSeq.
SOURCE      Shinella pollutisoli
  ORGANISM  Shinella pollutisoli
            Bacteria; Pseudomonadota; Alphaproteobacteria; Hyphomicrobiales;
            Rhizobiaceae; Shinella.
REFERENCE   1  (bases 1 to 3042)
  AUTHORS   Deng,Y. and Zhang,Y.-Q.
  TITLE     Direct Submission
  JOURNAL   Submitted (18-JUL-2022) China Pharmaceutical Culture Collecction,
            Institute of Medicinal Biotechnology Chinese Academy of Medical
            Sciences, Nanwei Road, No. 2, Beijing 100050, China
COMMENT     REFSEQ INFORMATION: The reference sequence is identical to
            JANFDG010000001.1.
            The annotation was added by the NCBI Prokaryotic Genome Annotation
            Pipeline (PGAP). Information about PGAP can be found here:
            https://www.ncbi.nlm.nih.gov/genome/annotation_prok/
            
            ##Genome-Assembly-Data-START##
            Assembly Method        :: SOAPdenovo v. July-2010
            Genome Representation  :: Full
            Expected Final Version :: No
            Genome Coverage        :: 248.0x
            Sequencing Technology  :: Illumina HiSeq
            ##Genome-Assembly-Data-END##
            
            ##Genome-Annotation-Data-START##
            Annotation Provider               :: NCBI RefSeq
            Annotation Date                   :: 08/25/2023 07:19:51
            Annotation Pipeline               :: NCBI Prokaryotic Genome
                                                 Annotation Pipeline (PGAP)
            Annotation Method                 :: Best-placed reference protein
                                                 set; GeneMarkS-2+
            Annotation Software revision      :: 6.6
            Features Annotated                :: Gene; CDS; rRNA; tRNA; ncRNA
            Genes (total)                     :: 5,070
            CDSs (total)                      :: 5,017
            Genes (coding)                    :: 4,884
            CDSs (with protein)               :: 4,884
            Genes (RNA)                       :: 53
            rRNAs                             :: 1, 1 (5S, 16S)
            complete rRNAs                    :: 1, 1 (5S, 16S)
            tRNAs                             :: 47
            ncRNAs                            :: 4
            Pseudo Genes (total)              :: 133
            CDSs (without protein)            :: 133
            Pseudo Genes (ambiguous residues) :: 0 of 133
            Pseudo Genes (frameshifted)       :: 12 of 133
            Pseudo Genes (incomplete)         :: 125 of 133
            Pseudo Genes (internal stop)      :: 3 of 133
            Pseudo Genes (multiple problems)  :: 7 of 133
            ##Genome-Annotation-Data-END##
FEATURES             Location/Qualifiers
     source          1..3042
                     /organism="Shinella pollutisoli"
                     /mol_type="genomic DNA"
                     /submitter_seqid="Scaffold1"
                     /strain="KCTC 52677"
                     /isolation_source="tetrabromobisphenol A contaminated
                     soil"
                     /type_material="type strain of Shinella pollutisoli"
                     /db_xref="taxon:2250594"
                     /country="China: Suqian, Jiangsu"
                     /collection_date="2018-06-27"
     gene            complement(1..351)
                     /locus_tag="NNZ72_RS00760"
     CDS             complement(1..351)
                     /locus_tag="NNZ72_RS00760"
                     /inference="COORDINATES: similar to AA
                     sequence:RefSeq:WP_002969239.1"
                     /note="Derived by automated computational analysis using
                     gene prediction method: Protein Homology."
                     /codon_start=1
                     /transl_table=11
                     /product="DUF779 domain-containing protein"
                     /protein_id="WP_257311220.1"
                     /translation="MDDKVSLGKVSATPEAIALLDEIIADHGPVLFHQSGGCCDGSSP
                     MCYPRGDFIVGDRDVLLGTIGDTPVYISASQYEAWKHTDLVIDVVPGRGGMFSLDNGR
                     EKRFLTRSTVCNVP"
     gene            complement(413..1930)
                     /locus_tag="NNZ72_RS00765"
     CDS             complement(413..1930)
                     /locus_tag="NNZ72_RS00765"
                     /EC_number="1.2.1.3"
                     /inference="COORDINATES: similar to AA
                     sequence:RefSeq:WP_005970170.1"
                     /note="Derived by automated computational analysis using
                     gene prediction method: Protein Homology."
                     /codon_start=1
                     /transl_table=11
                     /product="aldehyde dehydrogenase"
                     /protein_id="WP_257311222.1"
                     /translation="MNKVEFHRTAKSPYAPQYDNFIGGKYVPSRSGKTFDNTSPVNGQ
                     VLCRIARSEAADIEAALDAAHAAKDKWGRTSAAERALLLNRIADKMEENLATLALAET
                     WDNGKPIRETTAADIPLAIDHFRYFAGAVRAQEGGISEIDHDTVAYHFHEPLGVVGQI
                     IPWNFPILMAVWKLAPALAAGNCVVLKPAEQTPASIHVLLGLIADILPPGVLNVVNGF
                     GLEAGKPLASNPRIAKIAFTGETTTGRLIMQYASQNLIPVTLELGGKSPNIFFSDVAA
                     EDDDFLDKAIEGFVMFALNQGEVCTCPSRALVHEKIYDRFMEKAIKRVEAIVQGDPLD
                     PATMIGAQASSEQMEKILSYLDIGRQEGAEVLTGGSRNELPGDLAGGYYVKPTVFKGT
                     NKMRIFQEEIFGPVVSVTTFKDDDEALSIANDTLYGLGAGVWTRDGNRAYRFGRAIQA
                     GRVWTNCYHAYPAHAAFGGYKQSGIGRENHKMMLDHYQQTKNMLVSYSPKKLGFF"
     gene            complement(2074..3042)
                     /locus_tag="NNZ72_RS00770"
     CDS             complement(2074..3042)
                     /locus_tag="NNZ72_RS00770"
                     /inference="COORDINATES: similar to AA
                     sequence:RefSeq:WP_018856423.1"
                     /GO_function="GO:0043565 - sequence-specific DNA binding
                     [Evidence IEA]"
                     /note="Derived by automated computational analysis using
                     gene prediction method: Protein Homology."
                     /codon_start=1
                     /transl_table=11
                     /product="helix-turn-helix domain-containing protein"
                     /protein_id="WP_257311224.1"
                     /translation="MSASAFARHADRIHAAIEADGAARSALVASWQRSAALYSLDPTE
                     RSPPRRLTQSELTEARQRIEPLVRAAQSSLDRLYLAVGGTGCCVLLADRDGVPVERRG
                     AVADDETFREWGLWTGTVWSEKSEGTNGIGTCLAEQRALTIDRDQHFFTRNTLLSCTT
                     APIYDHEGNLAAALDVSSCRADLTEGFVNLIAIAVGDAVRRIEAENFRLAFPDARIVV
                     APTAERMPNALLAVDGDDLVIGATRSARLAFGLTPETLARPLPAARLLGGESGYVDDL
                     RQAERAILERALAASGGNVSAAARRLGVSRATLHRKLARFGLRGAD"
ORIGIN      
        1 tcagggaacg ttgcagaccg tggagcgggt gaggaagcgc ttctcgcggc cgttgtcgag
       61 cgagaacatg ccgccgcggc cgggcacgac gtcgatcacg aggtcggtgt gcttccaggc
      121 ctcgtattgc gaggcgctga tatagaccgg ggtgtcgccg atcgtgccga gcagtacgtc
      181 gcggtcgccg acgatgaaat cgccgcgcgg atagcacatc ggcgaggagc cgtcgcaaca
      241 gccgcccgac tggtggaaca gcaccggccc gtgatcggcg atgatctcgt cgagaagcgc
      301 aatcgcctcc ggcgtcgcgg agaccttccc gagggaaacc ttgtcgtcca tgacatcctc
      361 ctccccgatg gaaacggcgg cgggatcgcc ccgccgccgt ccgttcgcga tctcagaaga
      421 agccgagctt cttcgggctg tagctcacca gcatgttctt ggtctgctgg tagtggtcga
      481 gcatcatctt gtggttctcg cggccgatgc ccgactgctt gtagccgccg aaagcggcat
      541 gcgccggata ggcgtggtag cagttggtcc acacgcggcc ggcctggatg gcgcggccga
      601 agcggtaggc gcggtttccg tcgcgcgtcc acacgccggc gccgaggccg tagagcgtgt
      661 cgttggcgat cgacagcgcc tcgtcgtcgt ccttgaaggt ggtgacggag acgaccgggc
      721 cgaagatctc ctcctggaag atgcgcatct tgttggtgcc cttgaagacg gtcggcttga
      781 catagtagcc gccggcaagg tcgcccggca gctcgttgcg cgaaccgccg gtcagcactt
      841 ccgcgccttc ctgcctgccg atgtcgagat aggagaggat cttctccatc tgctcggaag
      901 aggcctgcgc gccgatcatc gtcgccggat cgagcgggtc gccctggacg atcgcctcga
      961 cgcgcttgat cgccttctcc atgaagcggt cgtagatctt ctcgtgcacg agcgcgcggc
     1021 tcgggcacgt gcagacctcg ccctggttca gcgcgaacat gacgaagccc tcgatcgcct
     1081 tgtcgaggaa gtcgtcgtcc tcggccgcca cgtccgaaaa gaagatgttc gggctcttgc
     1141 cgccgagctc cagcgtgacg gggatgaggt tctgcgaggc atactgcatg atgaggcgcc
     1201 cggtcgtcgt ctcgccggtg aaggcgatct tggcgatgcg cgggttggag gcgagcggct
     1261 tgccggcctc caggccgaag ccgttgacga cgttgagcac gcccggcggc aggatgtcgg
     1321 cgatgaggcc gaggagcacg tggatcgagg ccggcgtctg ctcggcgggc ttcaagacga
     1381 cgcagttgcc ggccgcaagc gcgggcgcga gcttccacac ggccatcagg atcgggaagt
     1441 tccacgggat gatctggccg acgacgccga gcggctcgtg gaagtgatag gcgaccgtgt
     1501 cgtggtcgat ctcggagatc ccgccttcct gcgcgcgcac cgcgccggcg aagtaacgga
     1561 aatggtcgat ggcgagcggg atgtcggcag cggtcgtctc gcggatcggc ttgccgttgt
     1621 cccaggtctc ggcgagcgcc agcgtggcga ggttctcctc catcttgtcg gcgatgcggt
     1681 tgaggagcag cgcgcgctcg gcggcgctgg tgcggcccca cttgtccttc gccgcatgcg
     1741 cggcgtcgag cgcggcctcg atgtcggcgg cttccgagcg ggcgatccgg cacagaacct
     1801 ggccgttgac cggcgaggtg ttatcgaagg tcttgccgga tcgcgagggc acgtatttgc
     1861 cgccgatgaa gttgtcgtat tgcggggcgt aggggctctt ggccgtacgg tggaactcga
     1921 ccttgttcat gtcttcctcc cagaaagcgg cgccgctcca ttgcggcgcg tcggcagtga
     1981 gtgtcccccg cctttcccgg gatgtcagcc cgccgcccga agatcgccgg gccggcctgt
     2041 cgcaaacctg cgacactgtg cgctgcaaaa atcctagtcg gcgccgcgca ggccgaatct
     2101 cgcgagcttg cggtgcaggg tggcacgcga gacgccgagc ctgcgggcgg ccgcgctgac
     2161 attgccgccc gaggccgcga gcgcgcgttc gaggatcgcc cgctcggcct ggcggaggtc
     2221 gtcgacgtag cccgactcgc cgccgagcag gcgggcggcc ggcaggggcc gcgccagcgt
     2281 ctccggcgtc aggccgaagg cgaggcgcgc cgagcgcgtc gcaccgatga cgagatcgtc
     2341 gccgtcgacg gcaagaagcg cgttcggcat ccgctcggcg gtcggcgcga cgacgatgcg
     2401 ggcgtccgga aaggcaagcc ggaaattctc cgcctcgatg cggcgcaccg cgtcgccgac
     2461 ggcgatggcg atcaggttga cgaagccttc cgtcaggtcc gcccggcagg aggagacgtc
     2521 gagggccgcg gcgaggttac cctcgtggtc gtagatcggg gcggtggtgc aggacagaag
     2581 cgtgttgcgc gtgaagaaat gctggtcgcg gtcgatcgtc agcgcacgct gctcggcaag
     2641 gcaggtgccg atgccgttcg tgccctcgct cttctcgctc cagaccgtgc cggtccacag
     2701 gccccattcc cggaacgtct cgtcgtcggc gacggctccc cggcgctcga ccggcacgcc
     2761 gtcgcggtcg gcgaggagca cgcagcagcc ggtgccgccg acggcgagat agagccggtc
     2821 gaggctcgac tgggccgcgc ggacgagcgg ctcgatgcgc tggcgcgcct ccgtcagctc
     2881 ggactgggtc aggcgccgcg gcgggctgcg ttcggtcggg tcgaggctgt agagcgccgc
     2941 cgagcgctgc caggaggcga cgagggcgga gcgcgcggca ccatccgcct cgatggcggc
     3001 gtggatcctg tcggcatgtc gagcaaatgc ggatgcactc at
//
