# Supplementary material for: NAD-dependent dehydrogenases enable efficient growth of Paracoccus denitrificans on the PET monomer ethylene glycol
Source: Nat Commun. 2025 Jul 1;16:5845. doi: 10.1038/s41467-025-61056-x (PMC12214560; doi:10.1038/s41467-025-61056-x)
Supplement: Supplementary file 8 — Supplementary Data 5 [file 41467_2025_61056_MOESM8_ESM.txt]

>Pden_2368
MEPVATPAGPDQVEATPAALALLAEIVADHGPVLFHQSGGCCDGSSPMCYPQGEFRIGQHDVKLGEIGGMPFYISASQYEAWKHTRLIIDVVPGRGGMFSLDNGRERRFLVRSEICRL
>WP_036706974.1 DUF779 domain-containing protein [Paracoccus sanguinis]
MKPVANPERPGQVEATPAALALLTEIVADHGPVLFHQSGGCCDGSSPMCYPQGDFRIGQHDVKLGEIGGMPFYISASQYE
AWKHTRLVIDVVPGRGGMFSLDNGRERRFLVRSEICRL
>WP_142663308.1 DUF779 domain-containing protein [Paracoccus laeviglucosivorans]
MTEQTLDQVEATPAALELLAEIIADHGPVLFHQSGGCCDGSSPMCYPQGDFRVGQRDVKLGEIGGMPFYISASQYEAWKH
TRLTIDVIPGRGGMFSLDNGREKRFLTRSDLCEI
>WP_311760269.1 DUF779 domain-containing protein [Paracoccus broussonetiae]
MEQDRVTATPAALELLAQIVADHGPVLFHQSGGCCDGSSPMCYPQAEFRIGERDVRLGEIGGMPFYISASQYEAWKHTRL
TIDVVPGRGGMFSLDNGREKRFLTRSDLCQI
>WP_050625533.1 DUF779 domain-containing protein [Bradyrhizobium viridifuturi]
MADKVTATPAALELLAEIVADHGPVLFHQSGGCCDGSSPMCYPQGEFLIGMHDVKLGEIGGAPFYISGSQYEVWKHTDLI
IDVIPGRGGMFSLDNGRERRFLTRSELCALPPREAE
>WP_184437181.1 DUF779 domain-containing protein [Roseospira goensis]
MPSTVTATPEALAFLAEIVADHGPVLFHQSGGCCDGSSPMCYPQGEFRVGQSDVKLGEVGGMPVFISGTQYEAWKHTDLI
IDVVPGRGGQFSLDNGRERRFLTRSTVCAPAPGSALVSEAPT
>WP_196504865.1 DUF779 domain-containing protein [Aestuariivirga litoralis]
MAEILNKVTATPAALDLLAEIVKDHGPVLFHQSGGCCDGSSPMCYPVGEFIIGDYDVKLGEIGGMPFYISATQFDAWKHT
DLLIDVIPGRGGMFSLDNGREKRFLTRSEICILP
>WP_251113339.1 DUF779 domain-containing protein [Aureimonas altamirensis]
MDKVTATPEALQLLGEIVADHGPVLFHQSGGCCDGSSPMCYPQGDFIIGDRDVKLGEIGGAPFYISASQYEAWKHTDLVI
DVVPGRGGMFSLDNGRERRFLTRSTLCAVDG
>WP_136682893.1 DUF779 domain-containing protein [Falsirhodobacter xinxiangensis]
MDKVSATPEALSLLAEIVADHGPVMFHQSGGCCDGSSPMCYAQGDFLLGDHDVKMGEIGGMPFYISGSQFEVWKHTDLII
DAVPGRGGMFSLDNGRERRFLTRSTICSV
>WP_129151939.1 DUF779 domain-containing protein [Achromobacter aloeverae]
MSLANIEPGGGTGKVTATPAALAFIAELTAEYGPIMFHQSGGCCDGSSPMCYPQGEFLLADHDVLLGEIGGAPFYIGGAQ
YEAWKHTDLIIDVVPGRGGMFSLDNGREKRFLTRSSVCATP
>EZQ14263.1 hypothetical protein CF98_20980 [Halopseudomonas bauzanensis]
MTERLSLDKVSATPEAVEFLNEIIADHGPVLFHQSGGCCDGSSPMCYKRSEFIVGDQDVLLGMIGDTPVYISASQYEAWK
HTDLIIDVVPGRGGMFSLDNGREKRFLTRSTVCAVPG


>tr|A1BA24|A1BA24_PARDP IscA_Pden_4304
MFSIPGKSPVTITQAAERQIARLMAQKSASGLRIGLKKGGCAGMEYTMELAETPAPGDEV
VEQGEARVLIAPTAQMFLFGTEIDYESGLLESGFKFRNPNVTDSCGCGESVNFAPLEGSR
AKA
>WP_199258465.1 iron-sulfur cluster assembly accessory protein [Paracoccus binzhouensis]
MFSIPGKSPVTITQAAERQIARLMAQKSASGLRIGLKKGGCAGMEYTMELAEAAAPGDEVVEQGAARVLIAPTAQMFLFG
TEIDYESGLLESGFRFRNPNVTDSCGCGESVSFAPLEGARAKA
>WP_155095947.1 iron-sulfur cluster assembly accessory protein [Paracoccus aestuariivivens]
MFSIPGKSPVTITEAAERQIARLMAAKSASGLRIGLKKGGCAGMEYTMELAETPAPGDEVVEQGKARVLIAPMAQMYLFG
TEIDYESGVLESGFKFRNPNVTDSCGCGESISFGALEGSRAKL
>WP_114347677.1 iron-sulfur cluster assembly accessory protein [Paracoccus lutimaris]
MFSIPGKSPVTITPSAERQIARLMAAKSAQGLRIGLKKGGCAGMEYTMELADSAQPGDEVVEQGEARVLIAPTAQMFIFG
TEIDYETGVLESGFKFRNPNVTDSCGCGESVSFAPLEGARTAQS
>WP_114076097.1 iron-sulfur cluster assembly accessory protein [Paracoccus suum]
MFSIPGKTPVTVTQAAEARIARLMEDKQAFALRIGLKKGGCAGMEYTMELAEAAAPGDEAIEQGAARVLIAPTAQMFLFG
TEIDYESGMLDSGFRFRNPNVTDSCGCGESVNFAPIEGARAGS
>WP_095640128.1 iron-sulfur cluster assembly accessory protein [Paracoccus salipaludis]
MFSIPGKPPVTITPAAEARIARLMAEKGASGLRIGLKKGGCAGMEYTMELAETPSPNDEVVEQGAARVLIAPTAQMFLFG
TEIDYRTGLLDSGFRFVNPNVTDTCGCGESIRFEPLEGLAARRDG
>WP_090733396.1 iron-sulfur cluster assembly accessory protein [Paracoccus homiensis]
MFSVPGSAPVTITPAAERQIAKLMAGKNAYGLRIGLKKGGCAGMEYTMELAETPDSNEEVIEQGDARVMIAPMAQMFLFG
TQIDYETGLIESGFKFRNPNVTDACGCGESVRFEPLEGARTTS
>WP_271884505.1 iron-sulfur cluster assembly accessory protein [Paracoccus fistulariae]
MFSIPGAAPVTITPAAERQIAKLMAGKDAFGLRIGLKKGGCAGMEYTMELAAEPAPNEEVVEQGGARVMIAPMAQMFLFG
TQIDYKTDLLESGFKFTNPNVTDACGCGESVRFEPLEGSRATK

>sp|P0AAC8|ISCA_ECOLI IscA_Eco
MSITLSDSAAARVNTFLANRGKGFGLRLGVRTSGCSGMAYVLEFVDEPTPEDIVFEDKGV
KVVVDGKSLQFLDGTQLDFVKEGLNEGFKFTNPNVKDECGCGESFHV
>WP_277445798.1 iron-sulfur cluster assembly protein IscA [Shigella sonnei]
MSITLSDSAAARVNTFLANRGKGFGLRLGVRTSGCSGMVYVLEFVDEPTPEDIVFEDKGVKVVVDGKSLQFLDGTQLDFV
KEGLNEGFKFTNPNVKDECGCGESFHV
>WP_268107086.1 iron-sulfur cluster assembly protein IscA [Pseudescherichia vulneris]
MSITLSDSAAARVNSFLANRGKGFGLRLGVRTSGCSGMAYVLEFVDEPAPEDTVFEDKGVKVVVDGKSLQFLNGTQLDFV
KEGLNEGFKFTNPNVKDECGCGESFHV
>EBE1293054.1 iron-sulfur cluster assembly protein IscA [Salmonella enterica]
MSITLSDSAAARVNTFLANRGKGFGLRLGVRTSGCSGMAYVLEFVDEPTAEDTVFEDKGVKVVVDGKSLQFLEGTQLDFV
KEGLNEGFKFSNPNVKDECGCGESFHV
>WP_161221781.1 iron-sulfur cluster assembly protein IscA [Citrobacter amalonaticus]
MSITLNDSAAARVNTFLANRGKGFGLRLGVRTSGCSGMAYVLEFVDEPAAEDTVFEDKGVKVVVDGKSLQFLDGTQLDFV
KEGLNEGFKFTNPNVKDECGCGESFHV
>WP_038254951.1 iron-sulfur cluster assembly protein IscA [Yokenella regensburgei]
MSITLSDSAAARVNSFLANRGKGFGLRLGVRTSGCSGMAYVLEFVDEPSAEDTVFEDKGVKVVVDGKSLQFLNGTQLDFV
KEGLNEGFKFTNPNVKDECGCGESFHV

>sp|P45344|ERPA_HAEIN Iron-sulfur cluster insertion protein ErpA OS=Haemophilus influenzae
MIDDMAVPLTFTDAAANKVKSLISEEENTDLKLRVYITGGGCSGFQYGFTFDEKVNDGDL
TIEKSGVQLVIDPMSLQYLIGGTVDYTEGLEGSRFTVNNPNATSTCGCGSSFSI
>WP_118856479.1 iron-sulfur cluster insertion protein ErpA [Haemophilus haemolyticus]
MTDNIAVPLTFTDAAANKVKSLISEEENTNLKLRVYITGGGCSGFQYGFTFDEKVNEGDLTVEKSGVQLVIDPMSLQYLI
GGTVDYTEGLEGSRFTVNNPNATSTCGCGSSFSI
>WP_077423693.1 iron-sulfur cluster insertion protein ErpA [Rodentibacter myodis]
MTDNIAVPLTFTDAAANKVKSLISEEENNDLKLRVYITGGGCSGFQYGFTFDEKVNEGDLTIEKSGVQLVIDPMSLQYLI
GGTVDYTEGLEGSRFVVNNPNATSTCGCGSSFSI
>WP_077427524.1 iron-sulfur cluster insertion protein ErpA [Rodentibacter heidelbergensis]
MTDNLAVPLTFTDAAANKVKSLISEEENNNLKLRVYITGGGCSGFQYGFTFDEKVNEGDLTIEKSGVQLVIDPMSLQYLI
GGTVDYTEGLEGSRFIVNNPNASSTCGCGSSFSI
>WP_103855605.1 iron-sulfur cluster insertion protein ErpA [Avibacterium endocarditidis]
MTDMAIPLTFTDAAANKVKALISEEENSELKLRVYITGGGCSGFQYGFTFDEKVNDGDLTIENSGVQLVIDPMSLQYLIG
GTVDYTEGLEGSRFVVNNPNATTTCGCGSSFSI
>WP_100287765.1 iron-sulfur cluster insertion protein ErpA [Conservatibacter flavescens]
MSDIAVPLNFTDAAANKVKALISEEENTELKLRVYITGGGCSGFQYGFTFDDKVNDGDLTIEKSGVQLVIDPMSLQYLIG
GTVDYTEGLEGSRFVVNNPNASSTCGCGSSFSI
>WP_204371649.1 iron-sulfur cluster insertion protein ErpA [Pasteurella canis]
MMTDISVPLTFTDAAANKVKTLISEEENPNLKLRVYITGGGCSGFQYGFTFDEKVNEGDLTIEKSGVQLVIDPMSLQYLI
GGTVDYTEGLEGSRFIVNNPNASTTCGCGSSFSI
>WP_005764376.1 iron-sulfur cluster insertion protein ErpA [Pasteurella dagmatis]
MTDISVPLTFTDAAANKVKALISEEENNNLKLRVYITGGGCSGFQYGFTFDEKVNDGDLTIEKAGVQLVIDPMSLQYLIG
GTVDYTEGLEGSRFIVNNPNASTTCGCGSSFSI
>WP_198351460.1 iron-sulfur cluster insertion protein ErpA [Histophilus somni]
MMADLAVPLTFTDAAANKVKTLISEEENTELKLRVYITGGGCSGFQYGFTFDEKTNDGDLIVENSGVKLVVDPMSLQYLV
GGTVDYTEGLEGSRFIVNNPNASTTCGCGSSFSI
>WP_207904090.1 iron-sulfur cluster insertion protein ErpA [Bisgaardia hudsonensis]
MMTDIAVPLVFTDAAANKVKSLITEEENADLKLRVYITGGGCSGFQYGFTFDEKVNEDDLTIENAGVQLVIDPMSLQYLI
GGTVDYTEGLEGSRFIVNNPNASTTCGCGSSFSI

>sp|P77667|SUFA_ECOLI Iron-sulfur cluster assembly protein SufA OS=Escherichia coli
MDMHSGTFNPQDFAWQGLTLTPAAAIHIRELVAKQPGMVGVRLGVKQTGCAGFGYVLDSV
SEPDKDDLLFEHDGAKLFVPLQAMPFIDGTEVDFVREGLNQIFKFHNPKAQNECGCGESF
GV
>WP_311007744.1 Fe-S cluster assembly scaffold SufA [Shigella boydii]
MDMHSGTFNPQDFAWQGLTLTPAAAVHIRELVAKQPGMVGVRLGVKQTGCAGFGYVLDSVSEPDKDDLLFEHDGAKLFVP
LQAMPFIDGTEVDFVREGLNQIFKFHNPKAQNECGCGESFGI
>WP_336221975.1 Fe-S cluster assembly scaffold SufA [Citrobacter amalonaticus]
MELHSGTFNPEDFAWRGLTLTPAAAAHIRELVARQPGMLGVRLGVKQTGCAGFGYVLDTVSEPEKDDLLFETEGAKLYVP
LQAMPFIDGTEVDYVREGLNQLFKFHNPKAQNECGCGESFGV
>XGI81668.1 Fe-S cluster assembly scaffold SufA [Enterobacter hormaechei]
MELHSETFNPADFAWRGLTLTPAAAAHIHELVAKKPEILGVRLGVKQTGCAGFGYVLDTVTEPDKDDLLFEHDGAKLFVP
LQAMPFIDGTEVDFVREGLNQIFKFHNPKAQNECGCGESFGV
>WP_080094938.1 Fe-S cluster assembly scaffold SufA [Salmonella enterica]
MELHSGTFNPEDFAWQGLTLTPAAAAHIRELAAKQPGMLGVRLSVKQTGCAGFGYVLDTVREPDKDDLVFEAEGAKLFAP
LQAMPFIDGTEVDYVQEGLNQLFKFHNPKAQNECGCGESFGV


>Pden_3464_Fdx
MGAPRRTTERNTVPFITWRDADGTEISANVAAGTNLMRAAVDAGVQGIHGDCGGALACATCHVATDTAWAERLGPPGALEDEMLDMVEGERTPTSRLSCQILARDELEGLVLIVPACG
>MDK8875001.1 2Fe-2S iron-sulfur cluster-binding protein [Paracoccus sp. SSJ]
MGAPRRTTERNTVPFITWRDADGTEISANVAAGTNLMRAAVDAGVQGIHGDCGGALACATCHVATDTAWAERLGPPDALE
DEMLDMVEGERTPTSRLSCQILARDELEGLVLIVPASG
>WP_074990867.1 2Fe-2S iron-sulfur cluster-binding protein [Paracoccus pantotrophus]
MPFITWRDADGTEISANVAAGTNLMRAAVDAGVQGIHGNCGGALACATCHVATDTAWAERLGPPGALEDEMLDMVEGERT
PTSRLSCQILVRDELEGLVLIVPACG
>RDD70948.1 ferredoxin [Paracoccus versutus]
MRAWRNTRRPTVPLITWRDADGREISANVASGTNLMRAACDAGVPGIHGDCGGALACATCHIATDPVWAERLGPPGPLED
EMLDMVDGERTPTSRLSCQILASEQLEGLILIVPPALL
>WP_277051784.1 2Fe-2S iron-sulfur cluster-binding protein [Pseudomonas thermotolerans]
MANVTWKCFDGTTVSAEVPNGVSLMEAAVNANVAGIYGDCGGAMSCATCHVVVDEEWYAKVGAPSAMEEDLLEMVPGGRT
PRSRLSCQIRVSDELDGIVLETVA
>WP_255838801.1 2Fe-2S iron-sulfur cluster-binding protein [Pseudomonas benzenivorans]
MPRVTWKSSDGKTVSADIENGVSLMEAAVNLNVAGIFGDCGGALSCATCHVVVDEAWHDIVAGPTDMESEMLEVVEGGRT
DRSRLSCQIRVTEQLDGIVLHVGA
>WP_188851266.1 2Fe-2S iron-sulfur cluster-binding protein [Aureimonas glaciei]
MPIITWRDANGSKTSIEVDPGANLMRAAVAAGIDGIYGDCGGALACATCHVVPDAAWAERVGPAGVMEDEMLDMVEGQRM
PTSRLSCQLQARDDLEGLILDVPVAS
>WP_193174820.1 2Fe-2S iron-sulfur cluster-binding protein [Oricola nitratireducens]
MKVTWKLADGSEIAADVANGLNMMEAAVANNVPHVVGECGGNLSCATCHVYVDEAWREATGEAGEYEDAMLDVAEAERLP
SSRLSCQITASDALDGLVLIVPEP
>WP_220661951.1 2Fe-2S iron-sulfur cluster-binding protein [Neotabrizicola shimadae]
MKATWILPDGREVTHDVAEGTNLMQVAVANGIRGIIGECGGSLSCATCHVVVDPAWAERVGPPEGFEDDMLDMADAGRQA
TSRLSCQIRMRPDLDGIVVHVPES
>WP_281468486.1 2Fe-2S iron-sulfur cluster-binding protein [Fuscovulum ytuae]
MQATWKLPNGQAITLDVAEGTNLMQAAVARGIPGVVGECGGSLSCATCHVVVAPDWADRAGPPGAFEEDMLDITEAERQP
SSRLSCQIRMSADLDGIVVSVPAP
>WP_244470691.1 2Fe-2S iron-sulfur cluster-binding protein [Microvirga massiliensis]
MPTITWKTESGAEISAEVAEGHTLMEAALANGVDGILGDCGGSLACATCHVVVDDAWVTAAGSPTVLEEDMLDLVEAGRR
PNSRLSCQLRAHAGLDGLVLYVPGA
>WP_011046515.1 2Fe-2S iron-sulfur cluster-binding protein [Ruegeria pomeroyi]
MRVTWKLADGREIAAEVAPGLSLMEAALANNVPGVIGECGGCLSCATCHVVVDAAWSERTGAPGEFEDAMLDITAAERQP
RSRLSCQIEAHPDLDGLVLHVPEA
>WP_073248841.1 2Fe-2S iron-sulfur cluster-binding protein [Shimia gijangensis]
MKATWKLSDGSEITAEIANGTNMMQAAVDNNVPGVVGECGGCLSCATCHVYVDANWIAQSGSVDDFEDAMLDVAEAERTD
ASRLSCQIEASDALDGIVLLVPQP
>WP_133612810.1 2Fe-2S iron-sulfur cluster-binding protein [Dongia mobilis]
MPKVTWIQPSGEKVTADVPAGHNLMEAAVANNVPGVIGECGGCLSCATCHVYVDAEWSDRAGPPGEMENDMLEVTAAERR
GTSRLSCQLIAGDALDGIVLHVPQA
>Pden_1826_FdxA
MTYVVTENCIMCKYTDCVEVCPVDCFYEGENTLVIHPDECIDCGVCEPECPADAIRPDTEPDMDKWVEFNRKYAESWPVITRKKDPMPGYQEMDGAPGKLEKYFSEAPGEGD
>WP_145396196.1 ferredoxin FdxA [Paracoccus sulfuroxidans]
MTYVVTENCIMCKYTDCVEVCPVDCFYEGENTLVIHPDECIDCGVCEPECPADAIRPDTEPDMDKWVEFNRKYSESWPVI
TRKKDPMPGYEEMDGQPGKLEKYFSEAPGEGD
>WP_142662293.1 ferredoxin FdxA [Paracoccus laeviglucosivorans]
MTYVVTDNCIMCKYTDCVEVCPVDCFYEGENTLVIHPDECIDCGVCEPECPADAIRPDTEPDMEQWVEFNRKYSEQWPVI
TRKKDPMPGYQEMDGQTGKLEKYFSEAPGEGD
>WP_020950077.1 ferredoxin FdxA [Paracoccus aminophilus]
MTYVVTENCIMCKFTDCVEVCPVDCFYEGENTLVIHPDECIDCGVCEPECPADAIRPDTEPDMEKWVEFNRKYSELWPVI
TRKKDPMPGYDDMDGKPGKLEQYFSEAPGEGD
>WP_101461185.1 ferredoxin FdxA [Paracoccus tegillarcae]
MTYVVTDNCIMCKYTDCVEVCPVDCFYEGENTLVIHPDECIDCGVCEPECPADAIRPDTEPDMEKWVEFNRKYSENWPVI
TRKKDPLPTAEEMDGQADKLEKYFSEAPGEGD
>sp|D5AP15|FER2_RHOCB Ferredoxin-2 OS=Rhodobacter capsulatus (strain ATCC BAA-309 / NBRC 16581 / SB1003) OX=272942 GN=fdxA PE=1 SV=1
MTYVVTDNCIACKYTDCVEVCPVDCFYEGENTLVIHPDECIDCGVCEPECPADAIRPDTE
PGMEDWVEFNRTYASQWPVITIKKDPMPDHKKYDGETGKREKYFSPNPGTGD
>MBY6135329.1 ferredoxin family protein [Nocardioides marinus]
MTYVVTDNCIACKYTDCVEVCPVDCFYEGENTLVIHPDECIDCGVCEPECPADAIRPDTEPDMDKWVEFNRKYAELWPVI
VSKKDPLPGHEERDGEEGKLEKYFSEAPGEGG
>MBN7785111.1 ferredoxin family protein [Enemella evansiae]
MTYVVTENCIACKYTDCVEVCPVDCFYEGENTLVIHPDECIDCGVCEPECPADAIRPDTEPDMEKWVEFNRKYSELWPVI
ISKKDPMPEAEERDGEEGKMEKYFSEAPGEGG
>WP_206892521.1 ferredoxin FdxA [Salipiger thiooxidans]
MTYVVTENCIACKYTDCVEVCPVDCFYEGENTLVIHPDECIDCGVCEPECPADAIRPDTEPDMEKWVEFNRKYAEMWPVI
ISKKEPMPGYEDRDGEPGKLEKYFSEAPGEGG
>WP_109467339.1 ferredoxin FdxA [Albibacillus kandeliae]
MTYVVTENCIACKYTDCVEVCPVDCFYEGENTLVIHPDECIDCGVCEPECPADAIRPDTEPDMEKWVEFNRKYAELWPVI
VTRKDPMPGHEERDGESGKLEKYFSEAPGEGG
>WP_282093233.1 ferredoxin FdxA [Epibacterium ulvae]
MTYVVTDNCIACKYTDCVEVCPVDCFYEGENTLVIHPDECIDCGVCEPECPADAIRPDTDADMDKWVEFNRKYAELWPVI
LSKKDPMPGYEERDGEEGKLEKYFSEAPGEGG
>WP_167681994.1 ferredoxin FdxA [Parasedimentitalea denitrificans]
MTYIVTDNCIACKYTDCVEVCPVDCFYEGENFLVIHPDECIDCGVCEPECPADAIRPDTEPDMDKWVEFNRKYAELWPVI
ISKKDPMPGAEEKDGESGKLEKYFSEAPGEGG
>WP_066599245.1 ferredoxin FdxA [Celeribacter halophilus]
MTYVVLDNCIACKYTDCVEVCPVDCFYEGENMLVIHPDECIDCGVCEPECPADAIRPDTEPDMEKWVELNRKYAEVWPVI
LEKKDPMPGYEERDGESGKLEKYFSEAPGEGS
>WP_136682586.1 ferredoxin FdxA [Falsirhodobacter xinxiangensis]
MTYVVTDNCIACKYTDCVEVCPVDCFYEGENTLVIHPDECIDCGVCEPECPADAIRPDTEPDMEDWVEFNRKYAELWPVI
TQKRDPLPGYEERDGETGKLEKYFSPEPGEGN
>Pden_4027_Fdx
MAKITYIEHNGTVHEIDVKPGMTVMEGARDNGVPGIDADCGGACACSTCHVYVAPEWVDRLPTRDPMEEDMLDFAWQPDPVRSRLTCQIKVTPELDGLVVNLPERQI
>WP_199262426.1 2Fe-2S iron-sulfur cluster-binding protein [Paracoccus binzhouensis]
MAKITYIEHNGTVHEIEVKPGMTVMEGARDNGVPGIDADCGGACACSTCHVYVAPEWVDRLPAKDPMEEDMLDFAWQPDP
ERSRLTCQIKVTPELDGLVVNLPERQI
>WP_074968865.1 2Fe-2S iron-sulfur cluster-binding protein [Paracoccus aminovorans]
MAKITYIEHNGTAHEIDVKPGMTVMEGARDNGVPGIEADCGGACACSTCHVYVATEWVDRLPPKDPMEEDMLDFAWQPDP
ERSRLTCQIKVTPELDGLVVNLPERQI
>WP_134681376.1 2Fe-2S iron-sulfur cluster-binding protein [Paracoccus ravus]
MAKITYIEHNGTVHDIDVKPGMTVMEGARDNGVPGIDADCGGACACSTCHVYVAPEWVDRLPAKDPMEEDMLDFAYKPDA
SRSRLTCQIKVTEELDGLVVNLPERQI
>WP_147096509.1 2Fe-2S iron-sulfur cluster-binding protein [Paracoccus aurantiacus]
MARITYIEHNGTAHEIDVKTGMTVMEGARDNGVPGIEADCGGACACSTCHVYVAPEWIDKLPPKDPMEEDMLDFAWQPDP
ERSRLTCQLKVTDELDGLVVNMPEKQI
>WP_377684505.1 2Fe-2S iron-sulfur cluster-binding protein [Paracoccus cavernae]
MAKITYIEHNGTTHEVDVKPGMTVMEGARDNGIPGIDADCGGACACSTCHVYVDAAWVDRLPAKEPMEEDMLDFAFEPDA
ARSRLTCQIKVTPEMDGLVVQLPERQI
>WP_028031751.1 2Fe-2S iron-sulfur cluster-binding protein [Gemmobacter nectariphilus]
MARITYIEHNGTRHEIDVATGLTVMEGARDNGVPGIEADCGGACACSTCHVYVAADWVDKLPPKDAMEADMLDFAWQPDP
VRSRLTCQLKVTDALDGLVVNLPERQI
>WP_107323421.1 2Fe-2S iron-sulfur cluster-binding protein [Phaeovulum veldkampii]
MAKITYVEHNGTEHVVDVRPGLTVMEGARDNGIPGIDADCGGACACSTCHVYVAPEWVDKLPKKQAMEEDMLDFAYLPDP
KRSRLTCQIKVTEALDGLVVNIPEKQI
>tr|D5ALS3|D5ALS3_RHOCB Ferredoxin VI OS=Rhodobacter capsulatus (strain ATCC BAA-309 / NBRC 16581 / SB1003) OX=272942 GN=fdx PE=3 SV=1
MAKIIFIEHNGTRHEVEAKPGLTVMEAARDNGVPGIDADCGGACACSTCHAYVDPAWVDK
LPKALPTETDMIDFAYEPNPATSRLTCQIKVTSLLDGLVVHLPEKQI
>WP_085867751.1 2Fe-2S iron-sulfur cluster-binding protein [Pseudoruegeria aquimaris]
MAKITYIEHNGTRHEVDVANGLTVMEGARDNNIPGIEADCGGACACSTCHVYVDPAWVEKLPAKDPMEEDMLDFAYQPDP
TRSRLTCQLKVTDELDGLVVQMPEKQI
>WP_110795730.1 2Fe-2S iron-sulfur cluster-binding protein [Litorivita pollutaquae]
MAKITYVEHNGTEHVVEVAAGMTVMEGARDNNIPGIEADCGGACACSTCHVYVAPDWVEKLPAKDDMEEDMLDFAYQPDP
ARSRLTCQIKVTDALDGLVVNMPEKQI
>MBN7785755.1 2Fe-2S iron-sulfur cluster binding domain-containing protein [Enemella evansiae]
MAKITYIEHNGTEHVVEVANGLTVMEGARDNGIPGIEADCGGACACSTCHVYVAPDWVEKLPAKDDMEEDMLDFAFEPDP
ARSRLTCQLKVSDALDGLVVQMPEKQI
>WP_222191366.1 2Fe-2S iron-sulfur cluster-binding protein [Maritalea mobilis]
MAKITYIEHNGTEHVVDVPNGLTVMEGARDNNIPGIEADCGGACACSTCHVYVHPDWVSKLPEIDPMEEDMLEFAYQPDP
ERSRLTCQLKVTDALDGLVVQMPEKQI
>TQF00271.1 MAG: 2Fe-2S iron-sulfur cluster binding domain-containing protein [Spiribacter salinus]
MAKITYIEHNGTEHTVDVANGLTVMEGARDNNIPGIEADCGGACACSTCHVYVDPAWAEKLPAKDDMEEDMLDFAFEPDE
TRSRLTCQIKVTDALDGLVVQMPEKQI
>Pden_4935_2Fe-2S-binding
MPFIRLDPPTPEAGPELFFEGRPLRFRPGETVAGALMAAGVTAFRETPVSGAARGPWCLMGACFDCLVSIDGQDNQRACMVAARAGMKVRRQIGARRDAAGAGK
>WP_179922325.1 (2Fe-2S)-binding protein [Paracoccus pantotrophus]
MPFIRLDPPAPEAGAELFFEGRPLRFQPGETVAGALMAAGVTAFRETPVSGAARGPWCLMGVCFDCLVSIDGRENQRACM
VPARAGMQVRRQIGARRDAAEAGG
>QRZ15106.1 (2Fe-2S)-binding protein [Paracoccus methylovorus]
MPMFRLDPLAPEAGAELLFEGQPLRFWPGETVAGVLMAAGITSFRETPASGAARGPWCLMGVCFDCLVSIDGRENQRACM
VPARAGMQVRRQIGARRDAAGTEE
>WP_014528248.1 (2Fe-2S)-binding protein [Sinorhizobium meliloti]
MPFKRLDPVARSDAGSFLFEGRPIAFRPGETLAGALLAAGVTHFRETPVSGSQRGPWCLMGVCFECLVRVDGRDNHRACM
TTAEAGMIVERQIGPRRDAAGYAE
>WP_040672023.1 (2Fe-2S)-binding protein [Nitratireductor indicus]
MPFRQLDDDLSRADAGEFMFEGRAIPFRPGQSLAGALMAAGVVHFRRTPVSGSERGPWCLMGICYECLLRVDGSDNQRAC
MTAARPGMKTERQDGARLDAAGEQA
>WP_264601357.1 (2Fe-2S)-binding protein [Rhodobium gokarnense]
MRLRRVDPAPAGGQFFFEGRPVPFREGDSVASALMAAGIATFRATPVTGAARAPYCLMGVCYDCLVRIDGADNQRACMTP
CGEGLRVERQAGVAGSPGSDERGAR
>WP_050447402.1 (2Fe-2S)-binding protein [Achromobacter spanius]
MFKRLDEAQRQTQSAPVRVTVNGTELQCRPGDTVAAALFAGGVSACRDTAVNEVPRGPYCMMGVCYDCLVTIDGQANQQG
CMTAVREGMKIERQLGARKVQA
>WP_222205142.1 (2Fe-2S)-binding protein [Cupriavidus respiraculi]
MFRRLDAPVVQAARRTVRVTVDGVALDCREGDSVAAALFAAGVQACRDTAVSGAARGPFCMMGVCYDCLVSIDGRPNQQA
CMTPVRDGMTVLRQLGAREVAA
>WP_251011073.1 (2Fe-2S)-binding protein [Variovorax paradoxus]
MVRLYFDGRALRAPVGCSVAAALLANGVSTFRTTPVSGAPRAPYCMMGACFDCLVEIDGQPNRQSCLVAVTEGMQVKTQA
GLRSFDGVGAVITEEAAHVD
>WP_019016097.1 (2Fe-2S)-binding protein [Elioraea tepidiphila]
MLTRPDPGSVTILFEGAPIRARAGESVASALLAAGILAVRTTPVSGAPRGPFCMMGACFDCLAVVDGVGGVQTCLVPVRE
GMRIERQHGARDVAAEDAA
>WP_149433810.1 (2Fe-2S)-binding protein [Salinicola corii]
MFAYLKRPEEGRTVTIEYEGRKLIARAGDTVAAALLASGIDRFRTTPVSQSPRGPWCMMGACFDCLLEIDGVPNRQGCQV
TVVEGMTVRSQQGARRVSP
>WP_062636437.1 (2Fe-2S)-binding protein [Caballeronia arationis]
MTSTPLFRALPGADAPIDIWFNDRPLRVLGGRSVAAALLAAGIDRFRATPVSGAPRAPYCMMGACFECLVEIDGVPSRQS
CMVTVREGMRIHSQEGARDLPPVESEPVENAHGR
>WP_133645670.1 (2Fe-2S)-binding protein [Paraburkholderia flava]
MTTKPLFTVLPGATDAPVDIWFNDEPLRVPGGRSVAAALLAAGIDRFRATPVSGAPRAPYCMMGVCFECLVEIDGVPSRQ
SCMVAVRDGMRIHSQEGARDLPPSIVAENAHEH
