# Supplementary material for: NAD-dependent dehydrogenases enable efficient growth of Paracoccus denitrificans on the PET monomer ethylene glycol
Source: Nat Commun. 2025 Jul 1;16:5845. doi: 10.1038/s41467-025-61056-x (PMC12214560; doi:10.1038/s41467-025-61056-x)
Supplement: Supplementary file 9 — Supplementary Data 6 [file 41467_2025_61056_MOESM9_ESM.txt]

>Pden_4935_2Fe-2S-binding
MPFIRLDPPTPEAGPELFFEGRPLRFRPGETVAGALMAAGVTAFRETPVSGAARGPWCLMGACFDCLVSIDGQDNQRACMVAARAGMKVRRQIGARRDAAGAGK
>WP_014528248.1 (2Fe-2S)-binding protein [Sinorhizobium meliloti]
MPFKRLDPVARSDAGSFLFEGRPIAFRPGETLAGALLAAGVTHFRETPVSGSQRGPWCLMGVCFECLVRVDGRDNHRACM
TTAEAGMIVERQIGPRRDAAGYAE
>WP_040672023.1 (2Fe-2S)-binding protein [Nitratireductor indicus]
MPFRQLDDDLSRADAGEFMFEGRAIPFRPGQSLAGALMAAGVVHFRRTPVSGSERGPWCLMGICYECLLRVDGSDNQRAC
MTAARPGMKTERQDGARLDAAGEQA
>WP_264601357.1 (2Fe-2S)-binding protein [Rhodobium gokarnense]
MRLRRVDPAPAGGQFFFEGRPVPFREGDSVASALMAAGIATFRATPVTGAARAPYCLMGVCYDCLVRIDGADNQRACMTP
CGEGLRVERQAGVAGSPGSDERGAR
>WP_050447402.1 (2Fe-2S)-binding protein [Achromobacter spanius]
MFKRLDEAQRQTQSAPVRVTVNGTELQCRPGDTVAAALFAGGVSACRDTAVNEVPRGPYCMMGVCYDCLVTIDGQANQQG
CMTAVREGMKIERQLGARKVQA

>Pden_1826_FdxA
MTYVVTENCIMCKYTDCVEVCPVDCFYEGENTLVIHPDECIDCGVCEPECPADAIRPDTEPDMDKWVEFNRKYAESWPVITRKKDPMPGYQEMDGAPGKLEKYFSEAPGEGD
>sp|D5AP15|FER2_RHOCB Ferredoxin-2 OS=Rhodobacter capsulatus (strain ATCC BAA-309 / NBRC 16581 / SB1003) OX=272942 GN=fdxA PE=1 SV=1
MTYVVTDNCIACKYTDCVEVCPVDCFYEGENTLVIHPDECIDCGVCEPECPADAIRPDTE
PGMEDWVEFNRTYASQWPVITIKKDPMPDHKKYDGETGKREKYFSPNPGTGD
>MBY6135329.1 ferredoxin family protein [Nocardioides marinus]
MTYVVTDNCIACKYTDCVEVCPVDCFYEGENTLVIHPDECIDCGVCEPECPADAIRPDTEPDMDKWVEFNRKYAELWPVI
VSKKDPLPGHEERDGEEGKLEKYFSEAPGEGG
>MBN7785111.1 ferredoxin family protein [Enemella evansiae]
MTYVVTENCIACKYTDCVEVCPVDCFYEGENTLVIHPDECIDCGVCEPECPADAIRPDTEPDMEKWVEFNRKYSELWPVI
ISKKDPMPEAEERDGEEGKMEKYFSEAPGEGG
>WP_206892521.1 ferredoxin FdxA [Salipiger thiooxidans]
MTYVVTENCIACKYTDCVEVCPVDCFYEGENTLVIHPDECIDCGVCEPECPADAIRPDTEPDMEKWVEFNRKYAEMWPVI
ISKKEPMPGYEDRDGEPGKLEKYFSEAPGEGG

>Pden_3464_Fdx
MGAPRRTTERNTVPFITWRDADGTEISANVAAGTNLMRAAVDAGVQGIHGDCGGALACATCHVATDTAWAERLGPPGALEDEMLDMVEGERTPTSRLSCQILARDELEGLVLIVPACG
>WP_277051784.1 2Fe-2S iron-sulfur cluster-binding protein [Pseudomonas thermotolerans]
MANVTWKCFDGTTVSAEVPNGVSLMEAAVNANVAGIYGDCGGAMSCATCHVVVDEEWYAKVGAPSAMEEDLLEMVPGGRT
PRSRLSCQIRVSDELDGIVLETVA
>WP_188851266.1 2Fe-2S iron-sulfur cluster-binding protein [Aureimonas glaciei]
MPIITWRDANGSKTSIEVDPGANLMRAAVAAGIDGIYGDCGGALACATCHVVPDAAWAERVGPAGVMEDEMLDMVEGQRM
PTSRLSCQLQARDDLEGLILDVPVAS
>WP_193174820.1 2Fe-2S iron-sulfur cluster-binding protein [Oricola nitratireducens]
MKVTWKLADGSEIAADVANGLNMMEAAVANNVPHVVGECGGNLSCATCHVYVDEAWREATGEAGEYEDAMLDVAEAERLP
SSRLSCQITASDALDGLVLIVPEP
>WP_220661951.1 2Fe-2S iron-sulfur cluster-binding protein [Neotabrizicola shimadae]
MKATWILPDGREVTHDVAEGTNLMQVAVANGIRGIIGECGGSLSCATCHVVVDPAWAERVGPPEGFEDDMLDMADAGRQA
TSRLSCQIRMRPDLDGIVVHVPES

>Pden_4027_Fdx
MAKITYIEHNGTVHEIDVKPGMTVMEGARDNGVPGIDADCGGACACSTCHVYVAPEWVDRLPTRDPMEEDMLDFAWQPDPVRSRLTCQIKVTPELDGLVVNLPERQI
>WP_028031751.1 2Fe-2S iron-sulfur cluster-binding protein [Gemmobacter nectariphilus]
MARITYIEHNGTRHEIDVATGLTVMEGARDNGVPGIEADCGGACACSTCHVYVAADWVDKLPPKDAMEADMLDFAWQPDP
VRSRLTCQLKVTDALDGLVVNLPERQI
>WP_107323421.1 2Fe-2S iron-sulfur cluster-binding protein [Phaeovulum veldkampii]
MAKITYVEHNGTEHVVDVRPGLTVMEGARDNGIPGIDADCGGACACSTCHVYVAPEWVDKLPKKQAMEEDMLDFAYLPDP
KRSRLTCQIKVTEALDGLVVNIPEKQI
>tr|D5ALS3|D5ALS3_RHOCB Ferredoxin VI OS=Rhodobacter capsulatus (strain ATCC BAA-309 / NBRC 16581 / SB1003) OX=272942 GN=fdx PE=3 SV=1
MAKIIFIEHNGTRHEVEAKPGLTVMEAARDNGVPGIDADCGGACACSTCHAYVDPAWVDK
LPKALPTETDMIDFAYEPNPATSRLTCQIKVTSLLDGLVVHLPEKQI
>WP_085867751.1 2Fe-2S iron-sulfur cluster-binding protein [Pseudoruegeria aquimaris]
MAKITYIEHNGTRHEVDVANGLTVMEGARDNNIPGIEADCGGACACSTCHVYVDPAWVEKLPAKDPMEEDMLDFAYQPDP
TRSRLTCQLKVTDELDGLVVQMPEKQI

>Pden_2368
MEPVATPAGPDQVEATPAALALLAEIVADHGPVLFHQSGGCCDGSSPMCYPQGEFRIGQHDVKLGEIGGMPFYISASQYEAWKHTRLIIDVVPGRGGMFSLDNGRERRFLVRSEICRL
>WP_142663308.1 DUF779 domain-containing protein [Paracoccus laeviglucosivorans]
MTEQTLDQVEATPAALELLAEIIADHGPVLFHQSGGCCDGSSPMCYPQGDFRVGQRDVKLGEIGGMPFYISASQYEAWKH
TRLTIDVIPGRGGMFSLDNGREKRFLTRSDLCEI
>WP_050625533.1 DUF779 domain-containing protein [Bradyrhizobium viridifuturi]
MADKVTATPAALELLAEIVADHGPVLFHQSGGCCDGSSPMCYPQGEFLIGMHDVKLGEIGGAPFYISGSQYEVWKHTDLI
IDVIPGRGGMFSLDNGRERRFLTRSELCALPPREAE
>WP_196504865.1 DUF779 domain-containing protein [Aestuariivirga litoralis]
MAEILNKVTATPAALDLLAEIVKDHGPVLFHQSGGCCDGSSPMCYPVGEFIIGDYDVKLGEIGGMPFYISATQFDAWKHT
DLLIDVIPGRGGMFSLDNGREKRFLTRSEICILP
>WP_129151939.1 DUF779 domain-containing protein [Achromobacter aloeverae]
MSLANIEPGGGTGKVTATPAALAFIAELTAEYGPIMFHQSGGCCDGSSPMCYPQGEFLLADHDVLLGEIGGAPFYIGGAQ
YEAWKHTDLIIDVVPGRGGMFSLDNGREKRFLTRSSVCATP

>sp|P45344|ERPA_HAEIN Iron-sulfur cluster insertion protein ErpA OS=Haemophilus influenzae
MIDDMAVPLTFTDAAANKVKSLISEEENTDLKLRVYITGGGCSGFQYGFTFDEKVNDGDL
TIEKSGVQLVIDPMSLQYLIGGTVDYTEGLEGSRFTVNNPNATSTCGCGSSFSI
>WP_077423693.1 iron-sulfur cluster insertion protein ErpA [Rodentibacter myodis]
MTDNIAVPLTFTDAAANKVKSLISEEENNDLKLRVYITGGGCSGFQYGFTFDEKVNEGDLTIEKSGVQLVIDPMSLQYLI
GGTVDYTEGLEGSRFVVNNPNATSTCGCGSSFSI
>WP_103855605.1 iron-sulfur cluster insertion protein ErpA [Avibacterium endocarditidis]
MTDMAIPLTFTDAAANKVKALISEEENSELKLRVYITGGGCSGFQYGFTFDEKVNDGDLTIENSGVQLVIDPMSLQYLIG
GTVDYTEGLEGSRFVVNNPNATTTCGCGSSFSI
>WP_100287765.1 iron-sulfur cluster insertion protein ErpA [Conservatibacter flavescens]
MSDIAVPLNFTDAAANKVKALISEEENTELKLRVYITGGGCSGFQYGFTFDDKVNDGDLTIEKSGVQLVIDPMSLQYLIG
GTVDYTEGLEGSRFVVNNPNASSTCGCGSSFSI
>WP_204371649.1 iron-sulfur cluster insertion protein ErpA [Pasteurella canis]
MMTDISVPLTFTDAAANKVKTLISEEENPNLKLRVYITGGGCSGFQYGFTFDEKVNEGDLTIEKSGVQLVIDPMSLQYLI
GGTVDYTEGLEGSRFIVNNPNASTTCGCGSSFSI

>tr|A1BA24|A1BA24_PARDP IscA_Pden_4304
MFSIPGKSPVTITQAAERQIARLMAQKSASGLRIGLKKGGCAGMEYTMELAETPAPGDEV
VEQGEARVLIAPTAQMFLFGTEIDYESGLLESGFKFRNPNVTDSCGCGESVNFAPLEGSR
AKA
>WP_199258465.1 iron-sulfur cluster assembly accessory protein [Paracoccus binzhouensis]
MFSIPGKSPVTITQAAERQIARLMAQKSASGLRIGLKKGGCAGMEYTMELAEAAAPGDEVVEQGAARVLIAPTAQMFLFG
TEIDYESGLLESGFRFRNPNVTDSCGCGESVSFAPLEGARAKA
>WP_155095947.1 iron-sulfur cluster assembly accessory protein [Paracoccus aestuariivivens]
MFSIPGKSPVTITEAAERQIARLMAAKSASGLRIGLKKGGCAGMEYTMELAETPAPGDEVVEQGKARVLIAPMAQMYLFG
TEIDYESGVLESGFKFRNPNVTDSCGCGESISFGALEGSRAKL
>WP_114347677.1 iron-sulfur cluster assembly accessory protein [Paracoccus lutimaris]
MFSIPGKSPVTITPSAERQIARLMAAKSAQGLRIGLKKGGCAGMEYTMELADSAQPGDEVVEQGEARVLIAPTAQMFIFG
TEIDYETGVLESGFKFRNPNVTDSCGCGESVSFAPLEGARTAQS
>WP_114076097.1 iron-sulfur cluster assembly accessory protein [Paracoccus suum]
MFSIPGKTPVTVTQAAEARIARLMEDKQAFALRIGLKKGGCAGMEYTMELAEAAAPGDEAIEQGAARVLIAPTAQMFLFG
TEIDYESGMLDSGFRFRNPNVTDSCGCGESVNFAPIEGARAGS

>sp|P0AAC8|ISCA_ECOLI IscA_Eco
MSITLSDSAAARVNTFLANRGKGFGLRLGVRTSGCSGMAYVLEFVDEPTPEDIVFEDKGV
KVVVDGKSLQFLDGTQLDFVKEGLNEGFKFTNPNVKDECGCGESFHV
>WP_277445798.1 iron-sulfur cluster assembly protein IscA [Shigella sonnei]
MSITLSDSAAARVNTFLANRGKGFGLRLGVRTSGCSGMVYVLEFVDEPTPEDIVFEDKGVKVVVDGKSLQFLDGTQLDFV
KEGLNEGFKFTNPNVKDECGCGESFHV
>WP_268107086.1 iron-sulfur cluster assembly protein IscA [Pseudescherichia vulneris]
MSITLSDSAAARVNSFLANRGKGFGLRLGVRTSGCSGMAYVLEFVDEPAPEDTVFEDKGVKVVVDGKSLQFLNGTQLDFV
KEGLNEGFKFTNPNVKDECGCGESFHV
>EBE1293054.1 iron-sulfur cluster assembly protein IscA [Salmonella enterica]
MSITLSDSAAARVNTFLANRGKGFGLRLGVRTSGCSGMAYVLEFVDEPTAEDTVFEDKGVKVVVDGKSLQFLEGTQLDFV
KEGLNEGFKFSNPNVKDECGCGESFHV
>WP_161221781.1 iron-sulfur cluster assembly protein IscA [Citrobacter amalonaticus]
MSITLNDSAAARVNTFLANRGKGFGLRLGVRTSGCSGMAYVLEFVDEPAAEDTVFEDKGVKVVVDGKSLQFLDGTQLDFV
KEGLNEGFKFTNPNVKDECGCGESFHV

>sp|P77667|SUFA_ECOLI Iron-sulfur cluster assembly protein SufA OS=Escherichia coli
MDMHSGTFNPQDFAWQGLTLTPAAAIHIRELVAKQPGMVGVRLGVKQTGCAGFGYVLDSV
SEPDKDDLLFEHDGAKLFVPLQAMPFIDGTEVDFVREGLNQIFKFHNPKAQNECGCGESF
GV
>WP_311007744.1 Fe-S cluster assembly scaffold SufA [Shigella boydii]
MDMHSGTFNPQDFAWQGLTLTPAAAVHIRELVAKQPGMVGVRLGVKQTGCAGFGYVLDSVSEPDKDDLLFEHDGAKLFVP
LQAMPFIDGTEVDFVREGLNQIFKFHNPKAQNECGCGESFGI
>WP_336221975.1 Fe-S cluster assembly scaffold SufA [Citrobacter amalonaticus]
MELHSGTFNPEDFAWRGLTLTPAAAAHIRELVARQPGMLGVRLGVKQTGCAGFGYVLDTVSEPEKDDLLFETEGAKLYVP
LQAMPFIDGTEVDYVREGLNQLFKFHNPKAQNECGCGESFGV
>XGI81668.1 Fe-S cluster assembly scaffold SufA [Enterobacter hormaechei]
MELHSETFNPADFAWRGLTLTPAAAAHIHELVAKKPEILGVRLGVKQTGCAGFGYVLDTVTEPDKDDLLFEHDGAKLFVP
LQAMPFIDGTEVDFVREGLNQIFKFHNPKAQNECGCGESFGV
>WP_080094938.1 Fe-S cluster assembly scaffold SufA [Salmonella enterica]
MELHSGTFNPEDFAWQGLTLTPAAAAHIRELAAKQPGMLGVRLSVKQTGCAGFGYVLDTVREPDKDDLVFEAEGAKLFAP
LQAMPFIDGTEVDYVQEGLNQLFKFHNPKAQNECGCGESFGV
