# Supplementary material for: NAD-dependent dehydrogenases enable efficient growth of Paracoccus denitrificans on the PET monomer ethylene glycol
Source: Nat Commun. 2025 Jul 1;16:5845. doi: 10.1038/s41467-025-61056-x (PMC12214560; doi:10.1038/s41467-025-61056-x)
Supplement: Supplementary file 11 — Source Data [file 41467_2025_61056_MOESM11_ESM.xlsx]

## Sheet: Figure 2
	Figure 2a										Figure 2b
		50 mM	100 mM	200 mM	400 mM	600 mM	900 mM	1200 mM				Time [h]	400 mM EG	60 mM Glycolate	60 mM Glyoxylate
		0.082136	0.096137	0.11062	0.117145	0.107565	0.093203	0.08089				0	0.0234968	0.0260433	0.0157685
		0.082992	0.096137	0.110128	0.111188	0.107431	0.092321	0.07891				0.166667	0.0213972	0.0278745	0.0155898
		0.08199	0.093391	0.10705	0.112069	0.10672	0.09016	0.078544				0.333333	0.0204145	0.0304655	0.0159472
		0.079163	0.096057	0.108866	0.110992	0.104437	0.090905	0.076854				0.5	0.0190298	0.029572	0.0159025
		0.080384	0.09377	0.106802	0.113185	0.105358	0.089867	0.075671				0.666667	0.0188512	0.02984	0.0157685
		0.082784	0.098641	0.10971	0.110198	0.10636	0.092235	0.077248				0.833333	0.019566	0.0278745	0.0162152
												1	0.0185385	0.0269362	0.0164385
												1.16664	0.0183152	0.0256855	0.0168408
												1.33331	0.0183152	0.0254622	0.0169752
												1.49997	0.0182257	0.0251048	0.0176005
												1.66664	0.0189852	0.0254622	0.017824
												1.83331	0.0184938	0.0262217	0.0184047
												1.99997	0.0181812	0.026311	0.01903
												2.16664	0.0182258	0.026713	0.019834
												2.33331	0.0187617	0.0268025	0.020638
												2.49997	0.0184938	0.027562	0.0216653
												2.66664	0.0183598	0.0286788	0.0228713
												2.83331	0.0193873	0.0293042	0.0239433
												2.99997	0.0191193	0.0301082	0.0248813
												3.16664	0.0181363	0.0310463	0.0265792
												3.33331	0.0189407	0.0315378	0.0286787
												3.49997	0.0180918	0.0332798	0.0303317
												3.66661	0.0187172	0.035424	0.032163
												3.83328	0.0182258	0.0345305	0.0342177
												3.99994	0.0182705	0.0359152	0.0363622
												4.16661	0.019566	0.0370767	0.0375682
												4.33328	0.0183152	0.0393998	0.038953
												4.49994	0.0182705	0.0404718	0.0400253
												4.66661	0.0187172	0.0429733	0.0408293
												4.83328	0.0187618	0.0449837	0.0417227
												4.99994	0.0183152	0.0472617	0.0427053
												5.16661	0.0190745	0.0496293	0.0433753
												5.33328	0.0186278	0.0526668	0.0444027
												5.49992	0.0187618	0.056285	0.045832
												5.66658	0.0178685	0.059278	0.0469937
												5.83325	0.0186725	0.062807	0.048557
												5.99992	0.0191638	0.067408	0.0499422
												6.16658	0.0189852	0.071116	0.0516395
												6.33325	0.0190298	0.0768337	0.0536943
												6.49992	0.0190298	0.0817477	0.0554363
												6.66658	0.0199232	0.0889393	0.058072
												6.83325	0.0192532	0.0940767	0.0604842
												6.99992	0.0190745	0.103592	0.0633432
												7.16658	0.0195212	0.110694	0.065934
												7.33325	0.0195658	0.119181	0.0699545
												7.49989	0.0198338	0.12892	0.0733942
												7.66658	0.0202805	0.138971	0.0769677
												7.83322	0.0201912	0.151032	0.0821048
												7.99989	0.0199678	0.163361	0.0867955
												8.16656	0.0192978	0.178058	0.091575
												8.33322	0.0200572	0.192576	0.0972035
												8.49989	0.0211292	0.208702	0.102832
												8.66656	0.0209505	0.226705	0.10989
												8.83322	0.0211738	0.246672	0.118378
												8.99989	0.0209058	0.267667	0.12423
												9.16656	0.0212632	0.290137	0.132627
												9.33322	0.0217545	0.315152	0.140266
												9.49986	0.0219332	0.341508	0.151702
												9.66653	0.0222907	0.370857	0.161619
												9.83319	0.0221565	0.403869	0.172742
												9.99986	0.0231393	0.437908	0.182033
												10.1665	0.023318	0.476101	0.193514
												10.3332	0.0237647	0.517868	0.20839
												10.4999	0.023586	0.562182	0.222639
												10.6665	0.0244348	0.611454	0.237113
												10.8332	0.0236308	0.665595	0.251586
												10.9999	0.024569	0.722996	0.265523
												11.1665	0.0254625	0.784553	0.283749
												11.3332	0.0253283	0.847628	0.299607
												11.4999	0.0250157	0.914455	0.313946
												11.6665	0.025105	0.984812	0.330564
												11.8332	0.0258197	1.05803	0.346913
												11.9998	0.027964	1.13173	0.361744
												12.1665	0.0280532	1.20893	0.378853
												12.3332	0.026892	1.28317	0.39623
												12.4998	0.0283215	1.35647	0.412535
												12.6665	0.0286342	1.42777	0.430939
												12.8332	0.0279193	1.49781	0.445993
												12.9998	0.0287233	1.56491	0.4627
												13.1665	0.0301977	1.62606	0.478558
												13.3332	0.0310463	1.68136	0.494818
												13.4998	0.031091	1.73515	0.514697
												13.6665	0.0311355	1.77124	0.536005
												13.8331	0.031761	1.80675	0.553069
												13.9998	0.0325203	1.8365	0.567051
												14.1665	0.0331457	1.85795	0.586974
												14.3331	0.0347985	1.86786	0.608104
												14.4998	0.0344858	1.88006	0.620299
												14.6665	0.0347537	1.89359	0.638837
												14.8331	0.0356025	1.90597	0.660413
												14.9998	0.0371215	1.90816	0.686009
												15.1665	0.0384168	1.92558	0.691727
												15.3331	0.0378808	1.92884	0.723041
												15.4998	0.0383275	1.92871	0.711963
												15.6664	0.039623	1.92138	0.740329
												15.8331	0.0401145	1.9153	0.756053
												15.9998	0.0430627	1.91017	0.762798
												16.1664	0.0438222	1.90297	0.779505
												16.3331	0.0437773	1.89842	0.792192
												16.4998	0.0456982	1.89766	0.826722
												16.6664	0.0464128	1.89123	0.824935
												16.8331	0.0458767	1.881	0.845171
												16.9998	0.0488252	1.87278	0.864826
												17.1664	0.0488252	1.86514	0.883677
												17.3331	0.0507015	1.85357	0.894175
												17.4998	0.0515053	1.84164	0.923926
												17.6664	0.0525775	1.83092	0.943581
												17.8331	0.0542303	1.82091	0.954882
												17.9997	0.0550792	1.81082	0.98173
												18.1664	0.0571338	1.80081	0.993076
												18.3331	0.0582507	1.79072	0.972393
												18.4997	0.0587867	1.78	0.998124
												18.6664	0.0610203	1.77218	1.04239
												18.8331	0.062271	1.76186	1.07098
												18.9997	0.0637898	1.75449	1.07237
												19.1664	0.0639238	1.74605	1.0964
												19.3331	0.0662915	1.73832	1.12289
												19.4997	0.0674528	1.7309	1.1228
												19.6664	0.069731	1.72398	1.1467
												19.8331	0.0710712	1.71755	1.1836
												19.9997	0.0723668	1.71125	1.19374
												20.1664	0.0746448	1.70513	1.2096
												20.3331	0.0757617	1.6991	1.20906
												20.4997	0.0778612	1.69409	1.24011
												20.6664	0.0795585	1.68789	1.25422
												20.8331	0.0813455	1.68319	1.25377
												20.9997	0.0833112	1.67873	1.30617
												21.1664	0.0850532	1.67399	1.32328
												21.3331	0.0867507	1.66953	1.36612
												21.4997	0.0881355	1.66448	1.37398
												21.6664	0.0904137	1.66126	1.39301
												21.833	0.0926025	1.65755	1.40579
												21.9997	0.0946573	1.65349	1.46038
												22.1664	0.0974268	1.64942	1.44827
												22.333	0.0995712	1.64634	1.48079
												22.4997	0.10109	1.64281	1.49906
												22.6664	0.101894	1.6396	1.52729
												22.833	0.105468	1.63669	1.53252
												22.9997	0.107835	1.63352	1.55879
												23.1664	0.109845	1.63053	1.56348
												23.333	0.112481	1.62825	1.57764
												23.4997	0.114045	1.62499	1.58916
												23.6664	0.116993	1.62226	1.58514
												23.833	0.11936	1.61949	1.60533
												23.9997	0.121906	1.61771	1.58385
												24.1663	0.125123	1.6153	1.60627
												24.333	0.12758	1.61257	1.60676
												24.4997	0.130304	1.61074	1.62633
												24.6663	0.132806	1.60815	1.62628
												24.833	0.135487	1.60587	1.64187
												24.9997	0.138479	1.60431	1.64326
												25.1663	0.141919	1.60243	1.64795
												25.333	0.145001	1.60024	1.67225
												25.4997	0.147012	1.59872	1.67109
												25.6663	0.151211	1.59707	1.67743
												25.833	0.154159	1.59577	1.6894
												25.9996	0.157464	1.59376	1.68744
												26.1663	0.160323	1.59211	1.69722
												26.333	0.163316	1.59073	1.70951
												26.4996	0.167739	1.58921	1.70263
												26.6663	0.170777	1.58738	1.70012
												26.833	0.173948	1.58613	1.72854
												26.9996	0.1777	1.58492	1.72952
												27.1663	0.181274	1.58349	1.73783
												27.333	0.18525	1.58193	1.74895
												27.4996	0.189002	1.58085	1.72282
												27.6663	0.192486	1.57974	1.74573
												27.8329	0.196685	1.57808	1.74145
												27.9996	0.200482	1.57715	1.71022
												28.1663	0.204503	1.57567	1.71049
												28.3329	0.208657	1.57456	1.69896
												28.4996	0.212588	1.57313	1.7167
												28.6663	0.217011	1.57219	1.72318
												28.8329	0.221656	1.57147	1.69468
												28.9996	0.2259	1.57009	1.73055
												29.1663	0.230456	1.56915	1.73269
												29.3329	0.235102	1.5679	1.72192
												29.4996	0.240016	1.56723	1.73247
												29.6663	0.244841	1.56593	1.73135
												29.8329	0.249844	1.56526	1.72639
												29.9996	0.254355	1.56437	1.72148
												30.1663	0.260163	1.56343	1.72728
												30.3329	0.264987	1.56205	1.74582
												30.4996	0.270616	1.56124	1.73827
												30.6663	0.275664	1.56031	1.74127
												30.8329	0.281068	1.5591	1.72313
												30.9996	0.287189	1.55888	1.71362
												31.1663	0.292728	1.55807	1.73318
												31.3329	0.298624	1.55727	1.7506
												31.4996	0.30461	1.55633	1.74256
												31.6662	0.310596	1.55553	1.74185
												31.8329	0.316269	1.55445	1.73684
												31.9996	0.322657	1.55401	1.74055
												32.1662	0.328464	1.55334	1.70973
												32.3329	0.334852	1.55258	1.71773
												32.4996	0.341151	1.55231	1.73323
												32.6662	0.347404	1.55151	1.74506
												32.8329	0.353882	1.55057	1.71505
												32.9996	0.360717	1.54981	1.72657
												33.1662	0.367373	1.54914	1.71219
												33.3329	0.37452	1.54847	1.74743
												33.4996	0.381578	1.54766	1.74328
												33.6662	0.389082	1.54766	1.74864
												33.8329	0.396185	1.54668	1.73148
												33.9995	0.403645	1.54601	1.73823
												34.1662	0.411462	1.54561	1.71245
												34.3329	0.419324	1.54539	1.73068
												34.4995	0.427187	1.54458	1.74448
												34.6662	0.435361	1.54391	1.74596
												34.8329	0.443447	1.54346	1.74381
												34.9995	0.4518	1.54284	1.75293
												35.1662	0.460466	1.54279	1.74203
												35.3329	0.469266	1.54248	1.7481
												35.4995	0.477933	1.54168	1.74846
												35.6662	0.487224	1.54119	1.74404
												35.8328	0.496605	1.54056	1.75386
												35.9995	0.505896	1.54011	1.75561
												36.1662	0.515411	1.53962	1.7598
												36.3328	0.524926	1.53918	1.74663
												36.4995	0.534709	1.53855	1.74797
												36.6662	0.544716	1.53815	1.75266
												36.8328	0.555392	1.53766	1.73332
												36.9995	0.565577	1.5369	1.74225
												37.1662	0.576208	1.53667	1.75297
												37.3328	0.587153	1.53654	1.75851
												37.4995	0.59841	1.53605	1.74703
												37.6662	0.609577	1.53578	1.76709
												37.8328	0.621013	1.53489	1.76016
												37.9995	0.632449	1.53471	1.76503
												38.1661	0.644242	1.5344	1.77035
												38.3328	0.656571	1.53435	1.75056
												38.4995	0.668632	1.53377	1.73631
												38.6661	0.68123	1.53306	1.736
												38.8328	0.694407	1.53332	1.76383
												38.9995	0.706781	1.53239	1.77414
												39.1661	0.720182	1.53243	1.76642
												39.3328	0.733584	1.53181	1.76767
												39.4995	0.746761	1.53149	1.7565
												39.6661	0.760565	1.53105	1.76878
												39.8328	0.774547	1.53064	1.78031
												39.9994	0.788752	1.53105	1.75918
												40.1661	0.802823	1.53011	1.76847
												40.3328	0.81752	1.53051	1.75243
												40.4994	0.831725	1.52966	1.72273
												40.6661	0.846288	1.52913	1.7552
												40.8328	0.861297	1.5289	1.75078
												40.9994	0.876441	1.52859	1.81104
												41.1661	0.892343	1.52877	1.80783
												41.3328	0.906995	1.52796	1.80917
												41.4994	0.922898	1.5277	1.81426
												41.6661	0.938935	1.52756	1.80863
												41.8328	0.955195	1.52698	1.8089
												41.9994	0.971187	1.52658	1.8089
												42.1661	0.987983	1.52627	1.80917
												42.3327	1.00487	1.52627	1.80649
												42.4994	1.02184	1.52604	1.80836
												42.6661	1.03913	1.52582	1.81051
												42.8327	1.05597	1.52515	1.80997
												42.9994	1.07366	1.52484	1.80756
												43.1661	1.09095	1.52457	1.80863
												43.3327	1.10944	1.52394	1.80863
												43.4994	1.127	1.52368	1.81238
												43.6661	1.1454	1.52345	1.8089
												43.8327	1.16408	1.5231	1.81372
												43.9994	1.18217	1.52287	1.81399
												44.1661	1.2008	1.52229	1.81104
												44.3327	1.21996	1.52198	1.81158
												44.4994	1.23921	1.52207	1.81265
												44.6661	1.25753	1.52158	1.81372
												44.8327	1.27535	1.52086	1.81024
												44.9994	1.29344	1.5205	1.8097
												45.1661	1.31185	1.52033	1.8097
												45.3327	1.32945	1.52006	1.80917
												45.4994	1.34678	1.51988	1.80354
												45.6661	1.36174	1.51921	1.80515
												45.8327	1.37523	1.51894	1.81078
												45.9994	1.38756	1.51796	1.80622
												46.1661	1.39904	1.51809	1.80943
												46.3327	1.40941	1.5172	1.80756
												46.4994	1.41919	1.51711	1.80541
												46.666	1.42781	1.51635	1.80622
												46.8327	1.43518	1.5159	1.80541
												46.9994	1.44144	1.51604	1.80675
												47.166	1.44416	1.51483	1.80702
												47.3327	1.44514	1.51443	1.80863
												47.4994	1.44434	1.51345	1.80649
												47.666	1.4417	1.51313	1.80675
												47.8327	1.43661	1.51215	1.80166
												47.9993	1.43089	1.51237	1.80381
												48.166	1.42259	1.51112	1.80273
												48.3327	1.41432	1.51068	1.80059
												48.4993	1.40798	1.5101	1.79791
												48.666	1.404	1.50974	1.8022
												48.8327	1.40168	1.50862	1.79871
												48.9993	1.40007	1.50817	1.79898
												49.166	1.39895	1.50724	1.79952
												49.3327	1.3982	1.50692	1.79898
												49.4993	1.39811	1.50612	1.79925
												49.666	1.39793	1.50616	1.79871
												49.8326	1.39811	1.50527	1.79684
												49.9993	1.39784	1.50393	1.79657
												50.166	1.39797	1.50344	1.79389
												50.3326	1.39887	1.50348	1.79469
												50.4993	1.39909	1.50237	1.7963
												50.666	1.40025	1.50174	1.79791
												50.8326	1.40061	1.50121	1.79228
												50.9993	1.40052	1.50063	1.79255
												51.166	1.40105	1.50009	1.79201
												51.3326	1.40181	1.49929	1.79094
												51.4993	1.40231	1.49888	1.7888
												51.666	1.40293	1.49808	1.78853
												51.8326	1.40315	1.49714	1.79228
												51.9993	1.40351	1.49625	1.78853
												52.1659	1.40436	1.49535	1.79282
												52.3326	1.40499	1.49522	1.78665
												52.4993	1.40597	1.49459	1.79255
												52.6659	1.40668	1.4941	1.78692
												52.8326	1.40668	1.49388	1.78773
												52.9993	1.40722	1.4933	1.78612
												53.1659	1.40847	1.49299	1.78853
												53.3326	1.40896	1.49218	1.78665
												53.4993	1.40874	1.49165	1.78585
												53.6659	1.41017	1.49156	1.78906
												53.8326	1.41021	1.49116	1.78451
												53.9993	1.41115	1.49116	1.78558
												54.1659	1.41124	1.49031	1.78317
												54.3326	1.41178	1.49013	1.7829
												54.4993	1.41334	1.4899	1.7837
												54.6659	1.41383	1.48883	1.7821
												54.8326	1.41379	1.48803	1.78076
												54.9993	1.41405	1.4874	1.777
												55.1659	1.4153	1.48687	1.77968

## Sheet: Figure 3
	Figure 3a						Figure 3b
			log2ratio	-log10(qValue)
		(NiFe) hydrogenase maturation protein HypFGN=Pden_3096	0.954	0.74					Uncharacterized protein (EtgC; Pden_2368)	Uncharacterized protein (Pden_2998)	Methanol dehydrogenase accessory protein (MxaD; Pden_3003)	Aldehyde dehydrogenase (EtgA; Pden_2366)	Methanol dehydrogenase, large SU (MxaF; Pden_2993)	Acetone carboxylase, β SU (AcxA; Pden_4263)	Methanol dehydrogenase assembly protein (MxaJ; Pden_2994)	Methanol dehydrogenase assembly regulator (MxaR; Pden_2997)	Alcohol dehydrogenase (EtgB; Pden_2367)	Methanol dehydrogenase assembly protein (MxaA; Pden_2999)	Methanol dehydrogenase assembly protein (MxaK; Pden_3001)	Methanol utilization regulatory protein (MxaX; Pden_2990)	Acetone carboxylase, α SU (AcxB; Pden_4262)	Uncharacterized protein (Pden_3005)	Transcriptional repressor of glycolate oxidase (GlcR; Pden_4400)	Glycolate oxidase, FAD-binding SU (GlcE; Pden_4398)	Glycolate oxidase, Fe-S SU (GlcF; Pden_4397)	Glycolate oxidase, main SU (GlcD; Pden_4399)
		(P)ppGpp synthetase I, SpoT/RelAGN=Pden_1400	-0.299	0.5					5.064	4.537	3.847	3.83	3.759	3.633	3.334	3.169	3.104	3.076	3.064	2.996	2.478	2.423	1.944	1.846	1.808	1.778
		(R)-2-hydroxyacid dehydrogenaseGN=Pden_0241	-0.272	0.66
		1-(5-phosphoribosyl)-5-[(5-phosphoribosylamino)methylideneamino] imidazole-4-carboxamide isomerase GN=hisA	-1.073	0.22					TRAP dicarboxylate transporter, DctP SU (DctP; Pden_4122)	2-methylcitrate synthase (PrpC; Pden_1347)	BHA aldolase (BhcC; Pden_3919)	2-methylcitrate dehydratase (PrpD; Pden_1348)	Aspartate-glyoxylate aminotransferase (BhcA; Pden_3921)	Aconitate hydratase (AcnB; Pden_4567)	BHA dehydratase (BhcB; Pden_3920)	NADP-dependent malic enzyme (MaeB; Pden_2224)	Malate synthase (GlcB; Pden_4051)	Iminosuccinate reductase (BhcD; Pden_3918)	Succinate dehydrogenase, Fe-S SU (SdhB; Pden_0572)	Succinyl-CoA ligase, β SU (SucC; Pden_0559)	Succinate dehydrogenase, flavoprotein SU (SdhA; Pden_0569)	Citrate synthase (GltA; Pden_3716)	Isocitrate dehydrogenase (IcdA; Pden_2961)	Fumarate hydratase (FumC; Pden_1908)	Succinyl-CoA ligase, α SU (SucD; Pden_0558)	2-methylisocitrate lyase (PrpB; Pden_1346)	Propionyl-CoA synthetase (PrpE; Pden_2225)
		1,4-alpha-glucan branching enzyme GlgBGN=glgB	-0.12	0.13					-3.62	-4.44	-2.529	-2.578	-2.599	-2.212	-2.323	-1.914	-1.978	-1.94	-1.397	-1.434	-1.543	-1.579	-1.66	-1.182	-1.188	-1.164	-1.312
		10 kDa chaperoninGN=groS	-0.229	0.13
		16S rRNA m(2)G 1207 methyltransferaseGN=Pden_1755	0.288	0.5
		1-acyl-sn-glycerol-3-phosphate acyltransferaseGN=Pden_2015	0.017	0.02
		1-Cys peroxiredoxinGN=Pden_2756	-0.187	0.14
		1-deoxy-D-xylulose-5-phosphate synthaseGN=dxs	-0.841	1.76
		2-(1,2-epoxy-1,2-dihydrophenyl)acetyl-CoA isomerase [Paracoccus denitrificans]	0.063	0.07
		2,3,4,5-tetrahydropyridine-2,6-dicarboxylate N-succinyltransferaseGN=dapD	-0.354	1.02
		2,3-bisphosphoglycerate-independent phosphoglycerate mutaseGN=gpmI	-0.492	1.18
		2,3-dihydroxybenzoate-AMP ligaseGN=Pden_2386	0.59	1.2
		20S proteasome, A and B subunitsGN=Pden_0826	-1.492	2.42
		2-dehydro-3-deoxyphosphooctonate aldolaseGN=kdsA	0.401	0.94
		2-deoxycytidine 5-triphosphate deaminaseGN=Pden_1865	0.348	0.75
		2-isopropylmalate synthaseGN=leuA	-1.095	1.59
		2-isopropylmalate synthaseGN=Pden_4062	-0.381	0.51
		2-keto-3-deoxygalactonate kinaseGN=Pden_2748	2.025	1.65
		2-keto-3-deoxy-phosphogluconate aldolaseGN=Pden_1245	0.223	0.57
		2-keto-myo-inositol dehydrataseGN=Pden_1674	0.342	0.23
		2-methylcitrate dehydrataseGN=Pden_1348	-2.578	3.58
		2-methylisocitrate lyaseGN=prpB	-1.164	1.97
		2-nitropropane dioxygenase, NPDGN=Pden_3785	-0.733	0.76
		2-octaprenyl-3-methyl-6-methoxy-1,4-benzoquinol hydroxylase / 2-octaprenyl-6-methoxyphenol hydroxylaseGN=Pden_2670	-0.502	1.48
		2-oxo acid dehydrogenase subunit E2 [Paracoccus denitrificans]	0.022	0.07
		2-oxoglutarate dehydrogenase E1 componentGN=Pden_0555	-0.832	1.05
		3'(2'),5'-bisphosphate nucleotidaseGN=Pden_2300	-0.5	0.91
		30S ribosomal protein S10GN=rpsJ	-0.31	0.75
		30S ribosomal protein S11GN=rpsK	-0.253	0.46
		30S ribosomal protein S12GN=rpsL	-0.21	0.33
		30S ribosomal protein S13GN=rpsM SV=2	-0.197	0.36
		30S ribosomal protein S14GN=rpsN	-0.114	0.3
		30S ribosomal protein S15GN=rpsO	-0.354	0.76
		30S ribosomal protein S16GN=rpsP	-0.045	0.17
		30S ribosomal protein S17GN=rpsQ	-0.371	0.39
		30S ribosomal protein S18GN=rpsR	-0.022	0.09
		30S ribosomal protein S19GN=rpsS	-0.162	0.35
		30S ribosomal protein S1GN=Pden_3786	-0.601	1.27
		30S ribosomal protein S20GN=rpsT	-0.22	0.3
		30S ribosomal protein S21GN=rpsU	-0.26	0.44
		30S ribosomal protein S2GN=rpsB	-0.611	0.93
		30S ribosomal protein S3GN=rpsC	-0.337	0.94
		30S ribosomal protein S4GN=rpsD	-0.315	0.61
		30S ribosomal protein S5GN=rpsE	-0.131	0.25
		30S ribosomal protein S6GN=rpsF	-0.237	0.56
		30S ribosomal protein S7GN=rpsG	-0.165	0.34
		30S ribosomal protein S8GN=rpsH	-0.311	0.51
		30S ribosomal protein S9GN=rpsI	-0.191	0.35
		33 kDa chaperoninGN=Pden_2573	-0.205	0.48
		3'-5' exonucleaseGN=Pden_2609	-0.091	0.02
		3D-(3,5/4)-trihydroxycyclohexane-1,2-dione hydrolaseGN=Pden_1675	-0.013	0.02
		3-dehydroquinate dehydrataseGN=aroQ	0.163	0.11
		3-dehydroquinate synthaseGN=aroB	-0.14	0.46
		3-deoxy-7-phosphoheptulonate synthase [Paracoccus denitrificans]	-5.711	4.84
		3-deoxy-D-manno-octulosonic-acid transferase-like protein GN=Pden_2093	0.902	1.76
		3-deoxy-manno-octulosonate cytidylyltransferaseGN=Pden_2299	-0.197	0.32
		3-hydroxyacyl-[acyl-carrier-protein] dehydratase FabZGN=fabZ	-0.835	0.8
		3-hydroxyacyl-CoA dehydrogenase [Paracoccus denitrificans]	-0.067	0.12
		3-hydroxyacyl-CoA dehydrogenaseGN=Pden_0197	-0.165	0.31
		3-hydroxyacyl-CoA dehydrogenaseGN=Pden_2552	-0.024	0.13
		3-hydroxyacyl-CoA dehydrogenaseGN=Pden_2871	0.178	0.17
		3-hydroxyacyl-CoA dehydrogenaseGN=Pden_3225	0.984	0.51
		3-hydroxybutyrate dehydrogenaseGN=Pden_0932	-0.261	0.48
		3-hydroxydecanoyl-[acyl-carrier-protein] dehydrataseGN=Pden_1649	0.228	0.34
		3-hydroxyisobutyrate dehydrogenaseGN=Pden_4003	-0.314	0.59
		3-hydroxyisobutyrate dehydrogenaseGN=Pden_4482	-0.508	0.08
		3-isopropylmalate dehydratase large subunitGN=leuC	-0.333	0.3
		3-isopropylmalate dehydratase small subunitGN=leuD	0.266	0.14
		3-isopropylmalate dehydrogenaseGN=leuB	-0.555	1.67
		3-methyl-2-oxobutanoate dehydrogenase (2-methylpropanoyl-transferring) subunit alpha [Paracoccus denitrificans]	-0.095	0.06
		3-methyl-2-oxobutanoate hydroxymethyltransferaseGN=panB	-0.046	0.03
		3-methylcrotonoyl-CoA carboxylase, alpha subunitGN=Pden_3639	0.163	0.33
		3-oxoacyl-[acyl-carrier-protein] reductaseGN=Pden_1769	0.214	0.29
		3-oxoacyl-[acyl-carrier-protein] reductaseGN=Pden_2027	-0.584	0.93
		3-oxoacyl-[acyl-carrier-protein] synthase 2GN=Pden_2904	-0.682	1.02
		3-oxoacyl-[acyl-carrier-protein] synthase 3GN=fabH	0.004	0.04
		3-oxoacyl-[acyl-carrier-protein] synthase IGN=Pden_1650	-0.205	0.23
		3-oxoacyl-[acyl-carrier-protein] synthase IIGN=Pden_1243	0.23	0.6
		3-oxoadipyl-CoA thiolase [Paracoccus denitrificans]	0.054	0.24
		3-phosphoshikimate 1-carboxyvinyltransferaseGN=aroA	-0.326	0.39
		40-residue YVTN family beta-propeller repeat proteinGN=Pden_0027	0.634	0.64
		4-alpha-glucanotransferaseGN=Pden_4424	-0.231	0.3
		4-aminobutyrate aminotransferase apoenzymeGN=Pden_2338	0.447	1.15
		4-aminobutyrate aminotransferase apoenzymeGN=Pden_4414	-0.275	0.47
		4-hydroxy-3-methylbut-2-en-1-yl diphosphate synthase (flavodoxin) GN=ispG	-0.073	0.05
		4-hydroxy-3-methylbut-2-enyl diphosphate reductaseGN=ispH	-0.604	1
		4-hydroxybenzoate 3-monooxygenaseGN=Pden_3490	0.058	0.2
		4-hydroxybenzoate octaprenyltransferaseGN=ubiA	-1.216	0.43
		4-hydroxybenzoyl-CoA thioesteraseGN=Pden_0682	0.433	0.82
		4-hydroxyproline epimerase [Paracoccus denitrificans]	1.324	1.5
		4-hydroxy-tetrahydrodipicolinate reductaseGN=dapB	-0.189	0.38
		4-hydroxy-tetrahydrodipicolinate synthaseGN=dapA	-0.224	0.08
		50S ribosomal protein L10GN=rplJ	-0.611	0.61
		50S ribosomal protein L11GN=rplK	-0.223	0.37
		50S ribosomal protein L13GN=rplM	-0.57	0.76
		50S ribosomal protein L14GN=rplN	-0.377	0.69
		50S ribosomal protein L15GN=rplO	-0.093	0.3
		50S ribosomal protein L16GN=rplP	-0.328	0.57
		50S ribosomal protein L17GN=rplQ	-0.166	0.32
		50S ribosomal protein L18GN=rplR	-0.176	0.47
		50S ribosomal protein L19GN=rplS	-0.438	0.83
		50S ribosomal protein L1GN=rplA	-0.297	0.64
		50S ribosomal protein L20GN=rplT	-0.227	0.51
		50S ribosomal protein L21GN=rplU	-0.07	0.03
		50S ribosomal protein L22GN=rplV	-0.243	0.39
		50S ribosomal protein L23GN=rplW	-0.325	0.56
		50S ribosomal protein L24GN=rplX	-0.167	0.43
		50S ribosomal protein L25GN=rplY	-0.585	1.03
		50S ribosomal protein L27GN=rpmA	-0.121	0.32
		50S ribosomal protein L28GN=rpmB	-0.315	0.5
		50S ribosomal protein L29GN=rpmC	-0.158	0.22
		50S ribosomal protein L2GN=rplB	-0.425	0.99
		50S ribosomal protein L30GN=rpmD	-0.223	0.43
		50S ribosomal protein L31GN=rpmE	-0.701	0.86
		50S ribosomal protein L32GN=rpmF	0.155	0.31
		50S ribosomal protein L33GN=rpmG	-0.145	0.23
		50S ribosomal protein L3GN=rplC	-0.488	0.73
		50S ribosomal protein L4GN=rplD	-0.185	0.46
		50S ribosomal protein L5GN=rplE	-0.38	0.77
		50S ribosomal protein L6GN=rplF	-0.223	0.49
		50S ribosomal protein L7/L12GN=rplL	-1.168	0.77
		50S ribosomal protein L9GN=rplI	-0.555	1.15
		5-aminolevulinate synthaseGN=hemA SV=2	-2.662	3.36
		5-carboxymethyl-2-hydroxymuconate delta-isomeraseGN=Pden_2753	0.191	0.09
		5-dehydro-2-deoxygluconokinaseGN=Pden_1676	-0.182	0.01
		5-deoxyglucuronate isomeraseGN=Pden_1672	0.126	0.2
		5-hydroxyisourate hydrolaseGN=Pden_3915	-0.32	0.11
		5'-Nucleotidase domain proteinGN=Pden_1811	0.103	0.03
		5'-Nucleotidase domain proteinGN=Pden_2882	-0.423	0.32
		5-oxoprolinase (ATP-hydrolyzing)GN=Pden_0472	0.225	0.13
		5-oxoprolinase (ATP-hydrolyzing)GN=Pden_4352	0.266	0.1
		5-oxoprolinase (ATP-hydrolyzing)GN=Pden_4353	-0.498	0.36
		6,7-dimethyl-8-ribityllumazine synthaseGN=ribH	-0.332	0.23
		60 kDa chaperoninGN=groL1	-0.168	0.24
		6-phosphogluconate dehydrataseGN=Pden_1955	-0.386	0.28
		6-phosphogluconate dehydrogenase, decarboxylatingGN=Pden_2393	0.408	1.22
		6-phosphogluconolactonaseGN=Pden_1951	-0.005	0.09
		8-amino-7-oxononanoate synthaseGN=Pden_2917	1.79	2.82
		AAA ATPase, central domain proteinGN=Pden_1701	2.777	4.4
		AAA ATPaseGN=Pden_3625	-0.51	0.77
		ABC polyamine transporter, periplasmic substrate-binding protein GN=Pden_4502	0.385	0.25
		ABC transporter ATP-binding protein [Paracoccus denitrificans]	0.508	0.08
		ABC transporter ATP-binding protein [Paracoccus denitrificans]	0.382	0.72
		ABC transporter ATP-binding protein [Paracoccus denitrificans]	0.31	0.76
		ABC transporter ATP-binding protein [Paracoccus denitrificans]	-0.508	1
		ABC transporter ATP-binding protein [Paracoccus denitrificans]	-1.601	1.06
		ABC transporter related proteinGN=Pden_0029	1.212	1.53
		ABC transporter related proteinGN=Pden_0034	0.031	0.03
		ABC transporter related proteinGN=Pden_0609	0.666	1.15
		ABC transporter related proteinGN=Pden_0730	-0.643	0.51
		ABC transporter related proteinGN=Pden_0739	-0.339	0.29
		ABC transporter related proteinGN=Pden_0800	0.311	0.25
		ABC transporter related proteinGN=Pden_0832	0.671	1.53
		ABC transporter related proteinGN=Pden_1024	1.263	1.31
		ABC transporter related proteinGN=Pden_1251	0.836	1.61
		ABC transporter related proteinGN=Pden_1252	0.948	1.69
		ABC transporter related proteinGN=Pden_1258	0.376	0.72
		ABC transporter related proteinGN=Pden_1360	0.178	0.18
		ABC transporter related proteinGN=Pden_1492	1.323	0.77
		ABC transporter related proteinGN=Pden_1493	0.51	0.25
		ABC transporter related proteinGN=Pden_1667	0.593	0.68
		ABC transporter related proteinGN=Pden_1668	0.252	0.42
		ABC transporter related proteinGN=Pden_1747	-1.247	1.64
		ABC transporter related proteinGN=Pden_1804	0.11	0.19
		ABC transporter related proteinGN=Pden_1855	-0.357	1.01
		ABC transporter related proteinGN=Pden_1901	0.061	0.33
		ABC transporter related proteinGN=Pden_2008	-0.528	0.69
		ABC transporter related proteinGN=Pden_2014	0.082	0.26
		ABC transporter related proteinGN=Pden_2017	-0.36	0.31
		ABC transporter related proteinGN=Pden_2127	0.77	1.18
		ABC transporter related proteinGN=Pden_2316	0.607	0.4
		ABC transporter related proteinGN=Pden_2413	-1.707	2.33
		ABC transporter related proteinGN=Pden_2569	0.168	0.19
		ABC transporter related proteinGN=Pden_2576	-0.469	0.4
		ABC transporter related proteinGN=Pden_2605	0.314	0.32
		ABC transporter related proteinGN=Pden_2982	-0.329	0.57
		ABC transporter related proteinGN=Pden_3652	-0.71	0.96
		ABC transporter related proteinGN=Pden_3691	-0.218	0.28
		ABC transporter related proteinGN=Pden_4066	0.57	1.62
		ABC transporter related proteinGN=Pden_4200	-0.284	0.57
		ABC transporter related proteinGN=Pden_4385	0.001	0.08
		ABC transporter related proteinGN=Pden_4448	-0.454	0.35
		ABC transporter related proteinGN=Pden_5031	0.192	0.19
		ABC transporter related proteinGN=Pden_5048	0.615	0.95
		ABC transporter substrate-binding protein [Paracoccus denitrificans]	0.219	0.17
		ABC transporter substrate-binding protein [Paracoccus denitrificans]	0.068	0.04
		ABC transporter substrate-binding protein [Paracoccus denitrificans]	-0.93	1.4
		Acetate kinaseGN=ackA	-1.011	1.28
		Acetolactate synthase, large subunitGN=Pden_1092	0.177	0.07
		Acetolactate synthase, small subunitGN=Pden_2170	-0.465	0.96
		Acetolactate synthaseGN=Pden_2169	-1.05	1.8
		Acetone carboxylase, alpha subunitGN=Pden_4262	2.478	2.54
		Acetone carboxylase, beta subunitGN=Pden_4263	3.633	3.23
		Acetyl-CoA acetyltransferaseGN=Pden_2026	-0.25	0.53
		Acetyl-CoA acetyltransferaseGN=Pden_2663	0.438	1.53
		Acetyl-CoA acetyltransferaseGN=Pden_2870	0.173	0.53
		Acetyl-CoA acetyltransferaseGN=Pden_2907	0.451	1.49
		Acetyl-CoA carboxylase carboxyltransferase subunit alpha GN=Pden_1271	-0.34	0.6
		Acetyl-coenzyme A carboxylase carboxyl transferase subunit alphaGN=accA	0.089	0.1
		Acetyl-coenzyme A carboxylase carboxyl transferase subunit betaGN=accD	-0.144	0.29
		Acetyl-coenzyme A synthetaseGN=acsA	-1.299	2.23
		Acetylglutamate kinaseGN=argB	0.153	0.28
		Acetylornithine aminotransferaseGN=argD	0.025	0.01
		Acetylornithine deacetylase or succinyl-diaminopimelate desuccinylase GN=Pden_3894	-0.521	0.04
		Acetyltransferase component of pyruvate dehydrogenase complex GN=Pden_3890	-1.084	2.82
		AconitaseGN=Pden_4567	-2.212	3.75
		Aconitate hydrataseGN=Pden_4301	-1.123	1.8
		Acriflavin resistance proteinGN=Pden_2655	0.159	0.05
		Acriflavin resistance proteinGN=Pden_3889	-0.856	0.34
		Activator of Hsp90 ATPase 1 family proteinGN=Pden_1216	0.12	0.03
		Acyl-[acyl-carrier-protein]--UDP-N-acetylglucosamine O-acyltransferaseGN=lpxA	0.51	0.74
		Acyl-CoA dehydrogenase domain proteinGN=Pden_0434	-0.07	0.13
		Acyl-CoA dehydrogenase domain proteinGN=Pden_0948	-0.236	0.15
		Acyl-CoA dehydrogenase domain proteinGN=Pden_2868	0.174	0.26
		Acyl-CoA dehydrogenase domain proteinGN=Pden_2906	0.39	1.34
		Acyl-CoA dehydrogenase domain proteinGN=Pden_3224	-0.205	0.16
		Acyl-CoA dehydrogenase domain proteinGN=Pden_4412	-0.314	0.4
		Acyl-CoA dehydrogenase domain proteinGN=Pden_4480	0.086	0.36
		Acyl-CoA dehydrogenase domain proteinGN=Pden_5091	-0.184	0.07
		Acyl-CoA dehydrogenaseGN=Pden_2840	-2.004	4.1
		acyl-CoA synthetase [Paracoccus denitrificans]	0.062	0.06
		Acylneuraminate cytidylyltransferaseGN=Pden_0087	0.054	0.1
		Adenine deaminaseGN=ade	-0.657	1.36
		Adenine phosphoribosyltransferaseGN=apt	0.469	0.48
		AdenosylhomocysteinaseGN=ahcY	-0.246	0.39
		Adenylate kinaseGN=adk	-0.059	0.09
		Adenylosuccinate lyaseGN=Pden_4463	-0.411	0.83
		Adenylosuccinate synthetaseGN=purA	-0.279	0.58
		Adenylyl cyclase class-3/4/guanylyl cyclaseGN=Pden_3473	0.263	0.36
		AFG1-family ATPaseGN=Pden_1989	-0.367	1.17
		AgmatinaseGN=Pden_5116	0.385	0.43
		Alanine dehydrogenaseGN=Pden_1729	-0.617	2.07
		Alanine racemase domain proteinGN=Pden_2762	-0.339	0.78
		Alanine racemaseGN=Pden_3689	-0.529	0.67
		Alanine--tRNA ligaseGN=alaS	-0.149	0.09
		Alanyl aminopeptidase, Metallo peptidase, MEROPS family M01GN=Pden_4053	-0.666	0.86
		Alcohol dehydrogenase GroES domain proteinGN=Pden_1107	0.174	0.19
		Alcohol dehydrogenase GroES domain proteinGN=Pden_2163	0.262	0.11
		Alcohol dehydrogenase GroES domain proteinGN=Pden_2367	3.104	4.5
		Alcohol dehydrogenase GroES domain proteinGN=Pden_4991	0.66	1.65
		Alcohol dehydrogenase, zinc-binding domain proteinGN=Pden_1389	0.14	0.26
		Alcohol dehydrogenase, zinc-binding domain proteinGN=Pden_2269	0.242	0.06
		Aldehyde dehydrogenase (NAD(+))GN=Pden_2366	3.83	4.42
		Aldehyde dehydrogenase (NAD(+))GN=Pden_3898	0.124	0.12
		aldehyde dehydrogenase (NADP(+)) [Paracoccus denitrificans]	0.986	1.03
		aldehyde dehydrogenase (NADP(+)) [Paracoccus denitrificans]	-1.576	3
		Aldehyde dehydrogenaseGN=Pden_0180	0.243	0.51
		Aldehyde dehydrogenaseGN=Pden_1254	0.001	0.05
		Aldehyde dehydrogenaseGN=Pden_1991	0.298	0.5
		Aldehyde dehydrogenaseGN=Pden_2755	-0.28	0.78
		Aldehyde dehydrogenaseGN=Pden_3211	0.241	0.61
		Aldehyde dehydrogenaseGN=Pden_3228	-0.385	0.35
		Aldehyde dehydrogenaseGN=Pden_3260	-0.765	1.27
		Aldehyde dehydrogenaseGN=Pden_4548	0.095	0.34
		Aldo/keto reductaseGN=Pden_4574	-0.262	0.56
		Aldo/keto reductaseGN=Pden_5044	0.137	0.15
		Aldose 1-epimeraseGN=Pden_2751	0.776	2.05
		Alkanesulfonate monooxygenaseGN=Pden_5013	0.591	0.05
		Alkyl hydroperoxide reductase AhpDGN=Pden_3877	-0.201	0.43
		Alkyl hydroperoxide reductase AhpDGN=Pden_4592	-0.199	0.32
		alkylphosphonate utilization protein [Paracoccus denitrificans]	-0.452	0.3
		Allergen V5/Tpx-1 family proteinGN=Pden_2580	0.525	0.94
		Alpha-1,4 glucan phosphorylaseGN=Pden_4429	0.07	0.16
		Alpha-2-macroglobulin domain proteinGN=Pden_2364	-0.277	0.2
		alpha-D-ribose 1-methylphosphonate 5-triphosphate diphosphatase [Paracoccus denitrificans]	0.551	0.6
		alpha-ketoacid dehydrogenase subunit beta [Paracoccus denitrificans]	0.217	0.41
		Amidase GN=Pden_2671	-0.341	0.54
		Amidase GN=Pden_5054	0.811	0.42
		Amidase, hydantoinase/carbamoylase familyGN=Pden_1113	0.26	0.57
		Amidase, hydantoinase/carbamoylase familyGN=Pden_3434	-0.463	0.36
		AmidohydrolaseGN=Pden_0610	-0.498	1.05
		AmidohydrolaseGN=Pden_3588	-0.636	1.73
		AmidohydrolaseGN=Pden_3916	-1.122	1.91
		AmidophosphoribosyltransferaseGN=purF	-0.413	0.47
		Amino acid ABC transporter ATP-binding protein, PAAT familyGN=Pden_0719	0.305	0.48
		Amino acid ABC transporter ATP-binding protein, PAAT familyGN=Pden_1150	0.361	0.77
		Amino acid ABC transporter ATP-binding protein, PAAT familyGN=Pden_3706	0.072	0.13
		Amino acid ABC transporter ATP-binding protein, PAAT familyGN=Pden_4926	-0.703	0.93
		Amino acid ABC transporter membrane protein 1, PAAT family GN=Pden_3704	0.186	0.1
		Amino acid ABC transporter membrane protein 2, PAAT family GN=Pden_3703	-0.564	0.21
		Amino acid ABC transporter substrate-binding protein, PAAT family GN=Pden_0022	2.337	2.74
		Amino acid ABC transporter substrate-binding protein, PAAT family GN=Pden_0716	-0.227	0.03
		Amino acid ABC transporter substrate-binding protein, PAAT family GN=Pden_2994	3.334	4.34
		Amino acid ABC transporter substrate-binding protein, PAAT family GN=Pden_3705	-0.073	0.06
		Amino acid ABC transporter substrate-binding protein, PAAT family GN=Pden_4927	-0.306	0.41
		Amino acid adenylation domainGN=Pden_0838	-0.473	0.85
		Amino acid adenylation domainGN=Pden_2564	0.022	0.06
		Amino acid carrier proteinGN=Pden_0666	-1.083	0.53
		Amino acid/amide ABC transporter ATP-binding protein 1, HAAT family GN=Pden_0049	0.147	0.06
		Amino acid/amide ABC transporter ATP-binding protein 1, HAAT family GN=Pden_0178	1.062	1.23
		Amino acid/amide ABC transporter ATP-binding protein 1, HAAT family GN=Pden_1716	0.596	1.19
		Amino acid/amide ABC transporter ATP-binding protein 1, HAAT family GN=Pden_3931	0.222	0.41
		Amino acid/amide ABC transporter ATP-binding protein 1, HAAT family GN=Pden_5098	-0.123	0.36
		Amino acid/amide ABC transporter ATP-binding protein 2, HAAT family GN=Pden_0053	0.919	1.68
		Amino acid/amide ABC transporter ATP-binding protein 2, HAAT family GN=Pden_1715	0.605	0.68
		Amino acid/amide ABC transporter ATP-binding protein 2, HAAT family GN=Pden_3930	0.228	0.21
		Amino acid/amide ABC transporter ATP-binding protein 2, HAAT family GN=Pden_5099	0.209	0.21
		Amino acid/amide ABC transporter membrane protein 1, HAAT family GN=Pden_3929	-0.078	0.02
		Amino acid/amide ABC transporter membrane protein 2, HAAT family GN=Pden_3928	-0.108	0.07
		Amino acid/amide ABC transporter substrate-binding protein, HAAT family GN=Pden_0026	0.415	0.8
		Amino acid/amide ABC transporter substrate-binding protein, HAAT family GN=Pden_0052	0.343	0.52
		Amino acid/amide ABC transporter substrate-binding protein, HAAT family GN=Pden_0175	0.566	0.31
		Amino acid/amide ABC transporter substrate-binding protein, HAAT family GN=Pden_1717	0.342	0.45
		Amino acid/amide ABC transporter substrate-binding protein, HAAT family GN=Pden_3574	-0.453	1.03
		Amino acid/amide ABC transporter substrate-binding protein, HAAT family GN=Pden_3932	0.657	0.44
		Amino acid/amide ABC transporter substrate-binding protein, HAAT family GN=Pden_3957	0.573	1.11
		Amino acid/amide ABC transporter substrate-binding protein, HAAT family GN=Pden_5095	0.099	0.05
		Aminodeoxychorismate lyaseGN=Pden_2903	-0.389	0.55
		Aminodeoxychorismate synthase, subunit IGN=Pden_4435	-0.189	0.27
		AminomethyltransferaseGN=Pden_2348	0.704	1.43
		Aminopyrimidine aminohydrolaseGN=Pden_3673	-0.209	0.08
		Aminotransferase, class I and IIGN=Pden_0648	-0.312	0.77
		Aminotransferase, class VGN=Pden_0729	0.097	0.11
		Aminotransferase, class VGN=Pden_1395	-0.43	1.22
		AminotransferaseGN=Pden_0290	0.614	1.34
		AminotransferaseGN=Pden_0652	0.128	0.3
		AminotransferaseGN=Pden_0938	-0.469	1.68
		AminotransferaseGN=Pden_1818	-0.027	0.23
		AminotransferaseGN=Pden_2134	0.468	0.87
		AminotransferaseGN=Pden_2672	0.082	0.06
		AminotransferaseGN=Pden_3420	-2.526	3.7
		AminotransferaseGN=Pden_3422	-3.269	3.58
		AminotransferaseGN=Pden_3984 PE=1	-0.48	0.95
		AminotransferaseGN=Pden_4273	0.415	1.15
		AMP nucleosidaseGN=amn	-0.066	0.19
		AMP-dependent synthetase and ligaseGN=Pden_0048	-0.169	0.12
		AMP-dependent synthetase and ligaseGN=Pden_0953	0.588	0.6
		AMP-dependent synthetase and ligaseGN=Pden_1108	-0.132	0.07
		AMP-dependent synthetase and ligaseGN=Pden_1292	-0.399	0.57
		AMP-dependent synthetase and ligaseGN=Pden_1719	-0.345	0.68
		AMP-dependent synthetase and ligaseGN=Pden_2005	-0.086	0.05
		AMP-dependent synthetase and ligaseGN=Pden_2909	0.339	0.76
		AMP-dependent synthetase and ligaseGN=Pden_3230	-0.734	1.66
		AMP-dependent synthetase and ligaseGN=Pden_5094	0.179	0.33
		Anthranilate phosphoribosyltransferaseGN=trpD	-0.03	0.06
		Anthranilate synthase, component IGN=Pden_2132	-0.322	0.47
		Anthranilate synthase, component IIGN=Pden_2136	0.147	0.17
		Antibiotic biosynthesis monooxygenaseGN=Pden_1305	0.197	0.09
		Antifreeze protein, type IGN=Pden_2948	0.339	1.06
		Arginase GN=Pden_2047	-0.862	0.24
		Arginine biosynthesis bifunctional protein ArgJGN=argJ	0.329	0.23
		Arginine--tRNA ligaseGN=argS	-0.5	1.12
		Argininosuccinate lyaseGN=argH	0.157	0.41
		Argininosuccinate synthaseGN=argG	-0.116	0.27
		Aromatic amino acid aminotransferase apoenzymeGN=Pden_0630	0.189	0.39
		ArsR family transcriptional regulator [Paracoccus denitrificans]	0.149	0.21
		AsparaginaseGN=Pden_2503	0.167	0.56
		AsparaginaseGN=Pden_4244	0.453	0.99
		Aspartate ammonia-lyaseGN=Pden_0939	0.202	0.33
		Aspartate carbamoyltransferaseGN=pyrB	-0.055	0.13
		Aspartate-semialdehyde dehydrogenaseGN=asd	-0.667	1.31
		Aspartate--tRNA(Asp/Asn) ligaseGN=aspS	-0.697	1.1
		AspartokinaseGN=Pden_0862	-0.145	0.38
		Aspartyl/glutamyl-tRNA(Asn/Gln) amidotransferase subunit B GN=gatB	-0.367	0.98
		ATP phosphoribosyltransferase regulatory subunitGN=Pden_1924	-1.102	1.28
		ATP phosphoribosyltransferaseGN=Pden_1923	-0.558	0.74
		ATP synthase epsilon chainGN=atpC PE=1	-0.211	0.03
		ATP synthase gamma chainGN=atpG PE=1	0.151	0.07
		ATP synthase subunit alphaGN=atpA PE=1	-0.24	0.43
		ATP synthase subunit betaGN=atpD PE=1	-0.352	0.72
		ATP synthase subunit bGN=atpF	0.175	0.08
		ATP synthase subunit bGN=atpF	0.055	0.03
		ATP synthase subunit deltaGN=atpH PE=1 SV=2	0.033	0.05
		ATP:cob(I)alamin adenosyltransferaseGN=Pden_2549	-0.146	0.11
		ATP12 ATPaseGN=Pden_0792 PE=1	-0.338	0.28
		ATPase AAA-2 domain proteinGN=Pden_2440	2.095	3.48
		ATPase AAA-2 domain proteinGN=Pden_4012	-3.04	3.98
		ATPase associated with various cellular activities, AAA_3 GN=Pden_2997	3.169	4.4
		ATPase associated with various cellular activities, AAA_3GN=Pden_3901	0.052	0.03
		ATPase associated with various cellular activities, AAA_5GN=Pden_0548	-0.229	0.39
		ATPase, BadF/BadG/BcrA/BcrD typeGN=Pden_2474	-0.005	0.13
		ATPase, P-type (Transporting), HAD superfamily, subfamily IC GN=Pden_5102	-1.032	0.44
		ATPases involved in chromosome partitioning-like protein GN=Pden_0845	0.406	0.48
		ATP-dependent carboxylate-amine ligase domain protein, ATP-grasp GN=Pden_3552	-0.141	0.38
		ATP-dependent Clp protease adapter protein ClpSGN=clpS	-0.36	0.8
		ATP-dependent Clp protease ATP-binding subunit ClpXGN=clpX	-0.477	0.83
		ATP-dependent Clp protease proteolytic subunitGN=clpP	0.111	0.02
		ATP-dependent Clp protease proteolytic subunitGN=clpP	-0.314	0.58
		ATP-dependent Clp protease, ATP-binding subunit clpAGN=Pden_3812	-0.121	0.21
		ATP-dependent dethiobiotin synthetase BioDGN=bioD	-0.451	0.33
		ATP-dependent DNA helicase RecQGN=Pden_2656	-0.386	0.59
		ATP-dependent protease ATPase subunit HslUGN=hslU	-0.03	0.16
		ATP-dependent protease subunit HslVGN=hslV	-0.223	0.2
		ATP-dependent zinc metalloprotease FtsHGN=ftsH	-0.508	0.53
		Benzoate-CoA ligase familyGN=Pden_0172	0.098	0.15
		Betaine aldehyde dehydrogenaseGN=Pden_1897	-0.571	1.07
		Betaine-aldehyde dehydrogenaseGN=Pden_4941	-1.587	1.08
		Beta-lactamase domain proteinGN=Pden_1772	-0.373	0.35
		Beta-lactamase domain proteinGN=Pden_2228	-0.323	0.68
		Beta-lactamaseGN=Pden_2661	0.298	0.54
		Beta-lactamaseGN=Pden_3450	0.762	1.13
		Beta-N-acetylhexosaminidaseGN=Pden_1868	-0.021	0.08
		bifunctional methylenetetrahydrofolate dehydrogenase/methenyltetrahydrofolate cyclohydrolase FolD [Paracoccus denitrificans]	-0.432	0.66
		Bifunctional NAD(P)H-hydrate repair enzymeGN=Pden_4460	0.094	0.06
		Bifunctional protein GlmUGN=glmU	-1.026	3.1
		Bifunctional protein PutAGN=Pden_0943	-0.229	0.26
		Bifunctional purine biosynthesis protein PurHGN=purH	-0.363	0.98
		Bifunctional uridylyltransferase/uridylyl-removing enzyme GN=glnD	-0.044	0.02
		Binding-protein-dependent transport systems inner membrane component GN=Pden_0033	-0.283	0.18
		Binding-protein-dependent transport systems inner membrane component GN=Pden_0606	0.66	0.99
		Binding-protein-dependent transport systems inner membrane component GN=Pden_0607	0.348	0.18
		Binding-protein-dependent transport systems inner membrane component GN=Pden_1249	0.381	0.28
		Binding-protein-dependent transport systems inner membrane component GN=Pden_1250	0.315	0.32
		Binding-protein-dependent transport systems inner membrane component GN=Pden_1326	0.788	0.76
		Binding-protein-dependent transport systems inner membrane component GN=Pden_1327	0.67	0.52
		Binding-protein-dependent transport systems inner membrane component GN=Pden_1805	-0.367	0.21
		Binding-protein-dependent transport systems inner membrane component GN=Pden_1806	-0.003	0.02
		Binding-protein-dependent transport systems inner membrane component GN=Pden_2149	-0.419	0.25
		Binding-protein-dependent transport systems inner membrane component GN=Pden_2150	-0.265	0.2
		Binding-protein-dependent transport systems inner membrane component GN=Pden_4307	-0.165	0.35
		Biotin carboxyl carrier protein / biotin carboxylaseGN=Pden_0323	-0.274	0.26
		Biotin carboxyl carrier protein / biotin carboxylaseGN=Pden_3684	-0.556	1.4
		Biotin carboxyl carrier proteinGN=Pden_1272	0.333	0.08
		Biotin synthase 2GN=bioB2	-1.319	0.2
		BolA family proteinGN=Pden_1875	0.544	0.69
		Branched chain amino acid aminotransferase apoenzyme GN=Pden_2602	0.346	0.53
		Branched chain amino acid: 2-keto-4-methylthiobutyrate aminotransferase GN=Pden_0798	-0.279	0.62
		Branched chain amino acid: 2-keto-4-methylthiobutyrate aminotransferase GN=Pden_3425	0.549	1.54
		Capsule polysaccharide export protein-like proteinGN=Pden_1234	-0.453	0.86
		Capsule polysaccharide export protein-like proteinGN=Pden_2126	-0.117	0.11
		Carbamoyl-phosphate synthase (glutamine-hydrolyzing) GN=Pden_1879	-0.706	1.21
		Carbamoyl-phosphate synthase small chainGN=carA	-0.957	2.48
		Carbohydrate ABC transporter ATP-binding protein, CUT1 familyGN=Pden_2469	0.128	0.19
		Carbohydrate ABC transporter ATP-binding protein, CUT1 familyGN=Pden_3407	0.204	0.37
		Carbohydrate ABC transporter ATP-binding protein, CUT1 familyGN=Pden_4391	0.23	0.71
		Carbohydrate ABC transporter ATP-binding protein, CUT1 familyGN=Pden_4392	0.17	0.33
		Carbohydrate ABC transporter ATP-binding protein, CUT1 familyGN=Pden_4439	0.409	1.15
		Carbohydrate ABC transporter substrate-binding protein, CUT1 family GN=Pden_2472	-0.048	0.04
		Carbohydrate ABC transporter substrate-binding protein, CUT1 family GN=Pden_3404	0.6	0.21
		Carbohydrate ABC transporter substrate-binding protein, CUT1 family GN=Pden_4190	0.086	0.07
		Carbohydrate ABC transporter substrate-binding protein, CUT1 family GN=Pden_4387	0.823	2.13
		Carbohydrate ABC transporter substrate-binding protein, CUT1 family GN=Pden_4442	-1.16	1.73
		Carbohydrate kinase, FGGYGN=Pden_4175	0.341	0.38
		Carbonic anhydraseGN=Pden_2705	0.523	1.11
		Carboxyl-terminal proteaseGN=Pden_2508	0.113	0.07
		Carboxynorspermidine dehydrogenaseGN=Pden_2955	-0.276	0.7
		Carboxynorspermidine/carboxyspermidine decarboxylaseGN=Pden_2956	0.042	0.08
		Carboxypeptidase Taq, Metallo peptidase, MEROPS family M32GN=Pden_3700	-0.269	0.57
		Cardiolipin synthetase 2GN=Pden_1986	0.062	0
		Catalase GN=Pden_4611	-0.483	0.13
		Catalase-peroxidaseGN=katG	0.277	0.43
		CBS domain containing proteinGN=Pden_0317	-0.306	0.11
		CBS domain containing proteinGN=Pden_3694	-0.213	0.17
		CDP-glycerol:poly(Glycerophosphate) glycerophosphotransferase GN=Pden_5027	-0.565	0.89
		Cell division and transport-associated protein TolAGN=Pden_0685	0.273	0.18
		Cell division and transport-associated protein TolQGN=Pden_0683	0.638	1.41
		Cell division protein FtsAGN=ftsA	0.3	0.92
		Cell division protein FtsQGN=ftsQ	1.255	1.97
		Cell division protein FtsZGN=ftsZ	-0.481	0.48
		Cell wall hydrolase, SleBGN=Pden_1928	-0.17	0.64
		CHAD domain containing proteinGN=Pden_0072	-0.668	1.61
		Chaperone DnaJ domain proteinGN=Pden_0507	0.169	0.24
		Chaperone protein ClpBGN=clpB	-0.18	0.31
		Chaperone protein DnaJGN=dnaJ	-0.297	0.9
		Chaperone protein DnaKGN=dnaK	-0.667	0.94
		Choline dehydrogenaseGN=Pden_1896	-0.311	0.35
		Choline/carnitine/betaine transporterGN=Pden_3038	-1.136	0.59
		Chorismate synthaseGN=aroC	-0.349	1.08
		Chromosomal replication initiator protein DnaAGN=dnaA	0.12	0.29
		Chromosome partition protein SmcGN=smc	-0.054	0.1
		Chromosome partitioning proteinGN=Pden_3887	0.037	0.08
		CinA domain proteinGN=Pden_3665	-0.193	0.18
		Citrate (Pro-3S)-lyaseGN=Pden_0799	-0.594	1.96
		Citrate synthaseGN=Pden_1347	-4.44	3.22
		Citrate synthaseGN=Pden_3716	-1.579	3.64
		Citryl-CoA lyaseGN=Pden_0563	-1.651	2.83
		class B acid phosphatase [Paracoccus denitrificans]	-0.086	0.05
		CoA transferase subunit A [Paracoccus denitrificans]	0.477	0.79
		CoA transferase subunit B [Paracoccus denitrificans]	0.335	0.43
		CoA-binding domain proteinGN=Pden_3824	0.151	0.06
		CoA-binding domain proteinGN=Pden_4996	0.055	0.07
		Cob(I)yrinic acid a,c-diamide adenosyltransferaseGN=Pden_2529	0.402	0.43
		Cob(II)yrinic acid a,c-diamide reductaseGN=Pden_2527	0.475	0.38
		Cobalamin biosynthesis protein CobWGN=Pden_2531	-0.151	0.33
		Cobaltochelatase CobN subunitGN=Pden_2532	-0.058	0.19
		Cobaltochelatase CobS subunitGN=Pden_2189	-0.724	1.97
		Cobaltochelatase CobT subunitGN=Pden_2191	-0.659	1.89
		Cobyric acid synthaseGN=cobQ	0.239	0.5
		Cobyrinic acid a,c-diamide synthaseGN=Pden_0006	0.031	0.02
		Cobyrinic acid a,c-diamide synthaseGN=Pden_0073	-0.182	0.3
		Cobyrinic acid a,c-diamide synthaseGN=Pden_1306	-0.025	0.06
		Cobyrinic acid a,c-diamide synthaseGN=Pden_2913	-0.244	0.61
		Cobyrinic acid a,c-diamide synthaseGN=Pden_5035	0.007	0.06
		Coenzyme PQQ synthesis protein EGN=pqqE	1.208	3.01
		Cold-shock DNA-binding protein familyGN=Pden_0859	0.285	0.47
		Cold-shock DNA-binding protein familyGN=Pden_0954	-0.083	0.01
		Cold-shock DNA-binding protein familyGN=Pden_3653	-1.692	1.22
		Colicin V production proteinGN=Pden_3940	-0.317	0.9
		Condensin subunit ScpAGN=Pden_1867	0.642	1.02
		Conserved hypothetical membrane proteinGN=Pden_3903	0.009	0.05
		Coproporphyrinogen oxidaseGN=Pden_1752	-0.009	0.05
		CreA family proteinGN=Pden_0817	0.343	0.35
		CreatinaseGN=Pden_1018	0.532	1.15
		CreatinaseGN=Pden_1692	-0.28	0.28
		Crotonyl-CoA reductaseGN=Pden_3873	-1.408	2.11
		CTP synthaseGN=pyrG	-0.512	0.76
		Cyclase/dehydraseGN=Pden_3870	-0.302	0.24
		Cyclic nucleotide-binding proteinGN=Pden_4553	-0.165	0.32
		Cyclic pyranopterin monophosphate synthase accessory protein GN=moaC	0.272	0.18
		Cyclic pyranopterin monophosphate synthaseGN=moaA	-0.557	1.55
		Cysteine desulfuraseGN=Pden_3963	0.033	0
		Cysteine desulfuraseGN=Pden_3970	0.058	0.1
		Cysteine--tRNA ligaseGN=cysS	-0.21	0.31
		Cytidylate kinaseGN=cmk	-0.307	0.48
		Cytochrome B561GN=Pden_2545	0.562	1.45
		Cytochrome bGN=Pden_2306	-1.544	0.78
		Cytochrome c oxidase assembly protein CtaGGN=ctaG	-0.09	0.26
		Cytochrome c oxidase subunit 1GN=Pden_1938	-0.841	0.49
		Cytochrome c oxidase subunit 2GN=Pden_4321	-0.096	0.2
		Cytochrome c, class IGN=Pden_1808	-0.997	0.86
		Cytochrome c, class IGN=Pden_1937	0.491	0.12
		Cytochrome c1GN=Pden_2307	-0.957	3.01
		Cytochrome c-type biogenesis protein CcmEGN=ccmE	0.022	0.2
		D-3-hydroxyaspartate aldolaseGN=Pden_3919	-2.529	4.58
		D-3-phosphoglycerate dehydrogenaseGN=Pden_0814	-0.324	1.09
		D-alanine--D-alanine ligaseGN=ddl	0.083	0.01
		D-alanine--D-alanine ligaseGN=ddl	-1.682	1.82
		D-aminoacyl-tRNA deacylaseGN=dtd	-0.346	0.57
		DctP family TRAP transporter solute-binding subunit [Paracoccus denitrificans]	-0.148	0.05
		DEAD/DEAH box helicase domain proteinGN=Pden_1527	0.047	0.01
		DEAD/DEAH box helicase domain proteinGN=Pden_1743	0.401	1.1
		DEAD/DEAH box helicase domain proteinGN=Pden_4082	0.072	0.03
		DEAD/DEAH box helicase domain proteinGN=Pden_4366	-0.139	0.2
		DegT/DnrJ/EryC1/StrS aminotransferaseGN=Pden_3557	-0.641	1.99
		Delta(1)-pyrroline-2-carboxylate reductaseGN=Pden_1185 PE=1	-0.255	0.5
		Delta-aminolevulinic acid dehydrataseGN=Pden_3809	-0.096	0.19
		Deoxyguanosinetriphosphate triphosphohydrolase-like protein GN=Pden_0927	0.163	0.26
		Deoxyribose-phosphate aldolaseGN=Pden_3897	0.476	0.91
		Diaminohydroxyphosphoribosylaminopyrimidine deaminase / 5-amino-6-(5-phosphoribosylamino)uracil reductaseGN=Pden_1561	0.136	0.23
		Diaminopimelate decarboxylaseGN=lysA	-0.208	0.49
		Diaminopimelate epimeraseGN=dapF	-0.402	0.76
		dihydrodipicolinate synthase family protein [Paracoccus denitrificans]	-0.484	0.59
		dihydrodipicolinate synthase family protein [Paracoccus denitrificans]	-3.067	1.57
		dihydrolipoyl dehydrogenase [Paracoccus denitrificans]	0.072	0.13
		Dihydrolipoyl dehydrogenaseGN=Pden_0551	-0.494	1.09
		Dihydrolipoyl dehydrogenaseGN=Pden_0611	-1.191	3.24
		Dihydrolipoyllysine-residue succinyltransferase component of 2-oxoglutarate dehydrogenase complexGN=Pden_0554	-0.811	2.34
		DihydroorotaseGN=Pden_4467	-0.185	0.23
		DihydroorotaseGN=pyrC	0.032	0.1
		Dihydroorotate dehydrogenase (quinone)GN=Pden_2884	0.062	0.06
		Dihydropteroate synthaseGN=Pden_0544	-0.005	0.01
		DihydropyrimidinaseGN=Pden_1112	0.12	0.08
		DihydropyrimidinaseGN=Pden_4616	-0.279	0.18
		Dihydroxy-acid dehydrataseGN=ilvD	-0.455	0.31
		Dihydroxy-acid dehydrataseGN=ilvD	-0.63	1.35
		Dipeptidase AC, Metallo peptidase, MEROPS family M19GN=Pden_1304	-0.168	0.16
		D-isomer specific 2-hydroxyacid dehydrogenase, NAD-binding protein GN=Pden_2196	0.132	0.29
		D-lactate dehydrogenase (Cytochrome)GN=Pden_2187	-0.462	1.08
		D-lactate dehydrogenaseGN=Pden_2928	1.589	3.13
		DNA gyrase subunit AGN=gyrA	-0.315	0.38
		DNA gyrase subunit BGN=gyrB	-0.313	0.38
		DNA helicaseGN=Pden_4295	-0.541	1.59
		DNA ligaseGN=ligA	-0.351	0.48
		DNA mismatch repair protein MutLGN=mutL	-0.653	1.24
		DNA mismatch repair protein MutSGN=mutS	-0.154	0.3
		DNA polymerase IGN=Pden_1853	-0.284	0.53
		DNA polymerase III subunit betaGN=Pden_2834	-0.193	0.35
		DNA polymerase III, delta prime subunitGN=Pden_2145	0.143	0.09
		DNA polymerase III, delta subunitGN=Pden_2767	-0.172	0.51
		DNA polymerase III, epsilon subunitGN=Pden_4556	-0.282	0.2
		DNA polymerase III, epsilon subunitGN=Pden_5114	-1.045	1.35
		DNA polymerase III, subunits gamma and tauGN=Pden_3649	0.008	0.02
		DNA primaseGN=dnaG	-0.524	0.41
		DNA repair protein RadAGN=radA	-0.534	0.96
		DNA repair protein RecNGN=Pden_4484	0.314	0.39
		DNA replication and repair protein RecFGN=recF	0.323	0.17
		DNA topoisomerase 1GN=topA	-0.272	0.29
		DNA topoisomerase 4 subunit AGN=parC	-0.841	1.9
		DNA topoisomerase 4 subunit BGN=parE	-0.403	0.83
		DNA translocase FtsKGN=Pden_2673	-0.648	0.59
		DNA-3-methyladenine glycosylase IGN=Pden_2024	-0.099	0.15
		DNA-cytosine methyltransferaseGN=Pden_2061	-0.351	0.46
		DNA-directed DNA polymeraseGN=Pden_1762	-0.586	0.57
		DNA-directed RNA polymerase subunit alphaGN=rpoA	-0.727	0.96
		DNA-directed RNA polymerase subunit betaGN=rpoB	-0.621	0.71
		DNA-directed RNA polymerase subunit beta'GN=rpoC	-0.495	0.62
		DNA-O6-methylguanine--protein-cysteine S-methyltransferaseGN=Pden_4239	0.7	0.72
		DSBA oxidoreductaseGN=Pden_1819	-0.791	0.31
		DSBA oxidoreductaseGN=Pden_2095	0.308	0.24
		DSBA oxidoreductaseGN=Pden_3822	0.111	0.07
		dTDP-4-dehydrorhamnose 3,5-epimeraseGN=Pden_2122	0.521	0.27
		dTDP-4-dehydrorhamnose reductaseGN=Pden_2120	0.549	0.69
		dTDP-glucose 4,6-dehydrataseGN=Pden_2121	0.53	0.71
		Dual-specificity RNA methyltransferase RlmNGN=rlmN	0.226	0.64
		Dyp-type peroxidase familyGN=Pden_1735	1.324	2.06
		Efflux transporter, RND family, MFP subunitGN=Pden_1780	-0.752	1.74
		Efflux transporter, RND family, MFP subunitGN=Pden_2653	0.624	0.89
		Efflux transporter, RND family, MFP subunitGN=Pden_2654	0.498	1.18
		Efflux transporter, RND family, MFP subunitGN=Pden_2721	0.288	0.5
		Efflux transporter, RND family, MFP subunitGN=Pden_2938	0.315	0.76
		Efflux transporter, RND family, MFP subunitGN=Pden_3447	0.602	1.17
		Electron transfer flavoprotein beta-subunitGN=Pden_2550	0.25	0.32
		Electron transfer flavoprotein, alpha subunitGN=Pden_2551	-0.205	0.1
		Electron-transferring-flavoprotein dehydrogenaseGN=Pden_0425	-0.667	0.7
		Elongation factor 4GN=lepA	-0.272	0.66
		Elongation factor GGN=fusA	-0.511	0.53
		Elongation factor PGN=efp	-0.001	0.18
		Elongation factor PGN=efp	-0.057	0.07
		Elongation factor TsGN=tsf	-0.62	1.53
		Elongation factor TuGN=tuf1	-0.314	0.39
		Endonuclease IIIGN=nth	-0.775	1.15
		EndonucleaseGN=Pden_2088	-0.2	0.16
		Endoribonuclease L-PSPGN=Pden_2736	-0.06	0.09
		Endoribonuclease L-PSPGN=Pden_3910	0.357	0.21
		Endoribonuclease L-PSPGN=Pden_5093	-0.253	0.5
		Enolase GN=eno	-0.599	1.11
		Enoyl-[acyl-carrier-protein] reductase [NADH]GN=Pden_0857	-0.003	0.03
		Enoyl-[acyl-carrier-protein] reductase [NADH]GN=Pden_1651	-0.042	0.1
		Enoyl-CoA hydratase/isomeraseGN=Pden_2560	0.046	0.07
		Enoyl-CoA hydrataseGN=Pden_3979	-0.004	0.03
		Enoyl-CoA hydrataseGN=Pden_5090	-0.734	0.94
		ErfK/YbiS/YcfS/YnhG family proteinGN=Pden_0522	0.48	0.7
		ErfK/YbiS/YcfS/YnhG family proteinGN=Pden_0807	-0.204	0.48
		ErfK/YbiS/YcfS/YnhG family proteinGN=Pden_2106	-1.04	2.23
		ErfK/YbiS/YcfS/YnhG family proteinGN=Pden_2581	1.068	1.76
		ErfK/YbiS/YcfS/YnhG family proteinGN=Pden_4043	0.578	0.94
		ETC complex I subunit conserved regionGN=Pden_1309	0.887	1.34
		Exodeoxyribonuclease 7 large subunitGN=xseA	-0.651	0.87
		Exodeoxyribonuclease III XthGN=Pden_2372	-0.508	0.82
		Exodeoxyribonuclease IIIGN=Pden_0929	-0.6	1.06
		Exonuclease RecJGN=Pden_1877	-0.931	1.62
		Exonuclease, RNase T and DNA polymerase IIIGN=Pden_0449	0.612	0.57
		extracellular solute-binding protein [Paracoccus denitrificans]	-0.999	0.82
		Extracellular solute-binding protein, family 1GN=Pden_0829	0.665	0.53
		Extracellular solute-binding protein, family 1GN=Pden_2152	0.2	0.17
		Extracellular solute-binding protein, family 1GN=Pden_4447	0.59	0.48
		Extracellular solute-binding protein, family 1GN=Pden_4943	1.519	0.89
		Extracellular solute-binding protein, family 1GN=Pden_5047	0.7	0.53
		Extracellular solute-binding protein, family 5GN=Pden_0239	-0.045	0.06
		Extracellular solute-binding protein, family 5GN=Pden_0608	0.595	1.66
		Extracellular solute-binding protein, family 5GN=Pden_0810	0.157	0.26
		Extracellular solute-binding protein, family 5GN=Pden_0931	0.203	0.45
		Extracellular solute-binding protein, family 5GN=Pden_1248	0.834	2.26
		Extracellular solute-binding protein, family 5GN=Pden_1328	0.768	2.58
		Extracellular solute-binding protein, family 5GN=Pden_1608	1.885	1.97
		Extracellular solute-binding protein, family 5GN=Pden_1671	0.822	2.09
		Extracellular solute-binding protein, family 5GN=Pden_1807	0.384	0.81
		Extracellular solute-binding protein, family 5GN=Pden_4961	1.146	2.47
		FAD dependent oxidoreductaseGN=Pden_1643	2.558	2.97
		FAD dependent oxidoreductaseGN=Pden_1940	1.095	1.56
		FAD dependent oxidoreductaseGN=Pden_2335	0.612	0.6
		FAD dependent oxidoreductaseGN=Pden_4916	-0.341	0.36
		FAD linked oxidase domain proteinGN=Pden_4312	0.473	0.56
		FAD linked oxidase domain proteinGN=Pden_4398	1.846	4.32
		FAD linked oxidase domain proteinGN=Pden_4399	1.778	3.83
		FAD-binding 9, siderophore-interacting domain proteinGN=Pden_0728	-0.035	0.1
		FAD-binding 9, siderophore-interacting domain proteinGN=Pden_4240	1.974	2.06
		FAD-dependent pyridine nucleotide-disulfide oxidoreductase GN=Pden_2324	0.008	0.02
		Farnesyl-diphosphate synthaseGN=Pden_0399	-0.158	0.28
		FerredoxinGN=Pden_2831	1.844	3.04
		Ferredoxin--NADP(+) reductaseGN=Pden_0658	-0.037	0.11
		Ferritin, Dps family proteinGN=Pden_1767	-0.057	0.01
		FerrochelataseGN=hemH	-0.056	0.06
		FerroxidaseGN=Pden_0616	-0.213	0.04
		Fervidolysin, Serine peptidase, MEROPS family S08AGN=Pden_0950	0.482	1.5
		FeS assembly ATPase SufCGN=Pden_3966	-0.992	0.86
		FHA domain containing proteinGN=Pden_4133	0.517	1.06
		Filamentation induced by cAMP protein FicGN=Pden_1534	-0.258	0.3
		Filamentation induced by cAMP protein FicGN=Pden_3305	-0.72	1.27
		Flagellin modification protein FlmDGN=Pden_0088	-0.213	0.57
		flotillin family protein [Paracoccus denitrificans]	-0.568	1.01
		Fmu (Sun) domain proteinGN=Pden_0594	-0.125	0.28
		Fmu (Sun) domain proteinGN=Pden_2720	-0.327	0.93
		Fnr-like transcriptional activator OS=Paracoccus denitrificans GN=nnr SV=2	0.282	0.35
		FnrN OS=Paracoccus denitrificans GN=fnrN	0.044	0.04
		FolC bifunctional proteinGN=Pden_1988	-0.758	0.53
		FormamidaseGN=Pden_3569	-2.669	3.74
		Formamidopyrimidine-DNA glycosylaseGN=mutM	0.42	0.66
		Formate dehydrogenase alpha subunitGN=Pden_2856	-0.186	0.03
		Formate dehydrogenase beta subunitGN=Pden_2857	0.496	0.92
		Formate--tetrahydrofolate ligaseGN=fhs1	-0.635	1.12
		formyltetrahydrofolate deformylase [Paracoccus denitrificans]	0.188	0.5
		Fructose ABC transporter membrane protein / mannose ABC transporter membrane protein / ribose ABC transporter membrane proteinGN=Pden_0504	-1.016	0.76
		Fructose-1,6-bisphosphatase class 1GN=fbp	2.605	4.5
		Fructose-1,6-bisphosphataseGN=Pden_1876	-0.323	1.01
		Fructose-bisphosphate aldolaseGN=Pden_1698	2.526	3.74
		Fructose-bisphosphate aldolaseGN=Pden_1920	-0.704	2.17
		Fumarate hydratase class IIGN=fumC	-1.182	3.28
		Fumarate reductase/succinate dehydrogenase flavoprotein domain protein GN=Pden_3543	-1.108	0.78
		Fumarylacetoacetate (FAA) hydrolaseGN=Pden_0173	0.627	0.44
		FxsA cytoplasmic membrane proteinGN=Pden_2785	-0.77	0.53
		GAF modulated sigma54 specific transcriptional regulator, Fis family GN=Pden_4979	0.357	0.32
		Gamma-glutamyl phosphate reductaseGN=proA	-0.691	1.61
		Gamma-glutamylputrescine oxidaseGN=Pden_1398	-0.331	0.68
		Gamma-glutamyltransferase 1, Threonine peptidase, MEROPS family T03 GN=Pden_0660	0.21	0.19
		GCN5-related N-acetyltransferaseGN=Pden_1981	0.169	0.19
		GCN5-related N-acetyltransferaseGN=Pden_2180	0.321	0.28
		GCN5-related N-acetyltransferaseGN=Pden_2843	-0.042	0.3
		GCN5-related N-acetyltransferaseGN=Pden_3790	0.108	0.05
		GCN5-related N-acetyltransferaseGN=Pden_4101	-0.693	0.78
		GCN5-related N-acetyltransferaseGN=Pden_4313	0.528	0.96
		GcrA cell cycle regulatorGN=Pden_2043	0.784	0.53
		Gfo/Idh/MocA family oxidoreductase [Paracoccus denitrificans]	0.435	1.25
		Glu/Leu/Phe/Val dehydrogenase, dimerization regionGN=Pden_4625	-2.207	3.25
		GlucokinaseGN=Pden_2680	0.268	0.19
		Gluconate transporterGN=Pden_2931	-0.048	0.08
		GluconokinaseGN=Pden_2932	0.687	1.31
		Glucose-1-phosphate adenylyltransferaseGN=glgC	0.33	1.06
		Glucose-1-phosphate thymidylyltransferase GN=Pden_2119	0.548	0.88
		Glucose-6-phosphate 1-dehydrogenaseGN=zwf	0.092	0.2
		Glucose-6-phosphate isomeraseGN=pgi	0.139	0.35
		Glucose-methanol-choline oxidoreductaseGN=Pden_1044	0.047	0.04
		Glucose-methanol-choline oxidoreductaseGN=Pden_1712	-0.022	0.03
		Glutamate 5-kinaseGN=proB	0.094	0.07
		Glutamate dehydrogenaseGN=Pden_3872	-0.341	0.51
		Glutamate racemaseGN=murI	-0.086	0.02
		Glutamate synthase (NADPH) large subunitGN=Pden_0488	0.175	0.17
		Glutamate synthase (NADPH) small subunitGN=Pden_0490	0.241	0.22
		Glutamate-ammonia-ligase adenylyltransferaseGN=Pden_2167	-0.445	0.4
		Glutamate--cysteine ligaseGN=Pden_2845	-0.174	0.5
		Glutamate--putrescine ligaseGN=Pden_3702	-0.152	0.35
		Glutamate--tRNA ligase 1GN=gltX1	-0.233	0.76
		Glutamate--tRNA ligase 2GN=gltX2	-0.384	1.12
		Glutamine amidotransferase class-IGN=Pden_1396	0.6	0.46
		Glutamine amidotransferase class-IGN=Pden_1435	-1.357	1.38
		Glutamine synthetaseGN=Pden_4462	-0.47	0.73
		Glutamine--fructose-6-phosphate aminotransferase [isomerizing] GN=glmS	-0.986	2.29
		Glutamine--fructose-6-phosphate transaminaseGN=Pden_2476	-0.075	0.1
		Glutamyl-tRNA(Gln) amidotransferase subunit AGN=gatA	-0.18	0.51
		GlutaredoxinGN=Pden_1392	-0.238	0.15
		Glutathione S-transferase, C-terminal domainGN=Pden_1834	0.195	0.3
		Glutathione S-transferase, C-terminal domainGN=Pden_3618	-0.026	0.16
		Glutathione S-transferase, N-terminal domainGN=Pden_0332	0.305	0.12
		Glutathione S-transferase, N-terminal domainGN=Pden_2264	-0.061	0.06
		Glutathione S-transferase, N-terminal domainGN=Pden_2289	0.283	0.33
		Glutathione S-transferase, N-terminal domainGN=Pden_2769	0.864	0.55
		Glutathione S-transferase, N-terminal domainGN=Pden_3535	-0.284	0.15
		Glutathione synthetaseGN=gshB	-0.237	0.17
		Glutathione-dependent formaldehyde-activating enzyme GN=gfa	1.412	1.57
		Glutathione-dependent formaldehyde-activating, GFA GN=Pden_0737	1.764	1.85
		Glutathione-independent formaldehyde dehydrogenaseGN=Pden_1186	-0.398	0.12
		Glyceraldehyde-3-phosphate dehydrogenase, type IGN=Pden_1060	0.062	0.22
		Glyceraldehyde-3-phosphate dehydrogenaseGN=Pden_4465	-0.256	0.77
		Glycerol kinaseGN=glpK	0.377	0.73
		Glycerol-3-phosphate acyltransferaseGN=plsY	-0.856	0.5
		Glycerol-3-phosphate cytidylyltransferaseGN=Pden_5025	-0.181	0.28
		Glycerol-3-phosphate dehydrogenase [NAD(P)+]GN=gpsA	-0.203	0.12
		glycine betaine ABC transporter substrate-binding protein [Paracoccus denitrificans]	0.671	0.65
		Glycine betaine/L-proline ABC transporter, ATPase subunit GN=Pden_1193	0.181	0.24
		Glycine cleavage T protein (Aminomethyl transferase)GN=Pden_0731	-0.061	0.01
		Glycine dehydrogenase (decarboxylating)GN=gcvP	0.159	0.08
		Glycine oxidaseGN=Pden_0041	-0.025	0.06
		Glycine--tRNA ligase alpha subunitGN=glyQ	-0.65	1.87
		Glycine--tRNA ligase beta subunitGN=glyS	-0.525	1.14
		Glycogen operon protein GlgX homologGN=Pden_4425	0.322	0.07
		Glycogen synthaseGN=glgA	0.196	0.58
		Glycolate oxidase iron-sulfur subunitGN=Pden_4397	1.808	2.72
		Glycoside hydrolase, family 25GN=Pden_2185	0.716	1.09
		Glycosyl transferase, family 25GN=Pden_2757	0.726	1.34
		Glycosyl transferase, family 2GN=Pden_0844	-0.258	0.41
		Glycosyl transferase, family 2GN=Pden_1315	-0.365	0.21
		Glycosyl transferase, family 2GN=Pden_2298	0.152	0.08
		Glycosyl transferase, group 1GN=Pden_0840	0.227	0.57
		Glycosyl transferase, group 1GN=Pden_1803	0.736	0.98
		Glycosyl transferase, group 1GN=Pden_2192	-0.079	0.3
		Glycosyl transferase, group 1GN=Pden_2295	0.351	0.75
		Glycosyl transferase, group 1GN=Pden_2773	-0.284	0.47
		Glycosyl transferase, group 1GN=Pden_3655	-0.333	0.66
		Glycosyl transferase, group 1GN=Pden_5040	-0.486	0.19
		Glycosyl transferase, WecB/TagA/CpsF familyGN=Pden_0834	0.316	0.6
		Glyoxalase/bleomycin resistance protein/dioxygenaseGN=Pden_0191	-0.691	0.48
		Glyoxalase/bleomycin resistance protein/dioxygenaseGN=Pden_0935	0.345	0.44
		Glyoxylate reductaseGN=Pden_1941	0.117	0.1
		GMC family oxidoreductase [Paracoccus denitrificans]	0.928	2.17
		GMP synthase [glutamine-hydrolyzing]GN=guaA	-1.337	3.13
		GntR family transcriptional regulator [Paracoccus denitrificans]	0.13	0.09
		GTP cyclohydrolase FolE2GN=folE2	-0.833	1.45
		GTP cyclohydrolase IIGN=Pden_1555	-0.419	1.34
		GTP cyclohydrolase-2GN=Pden_2375	-0.068	0.27
		GTPase DerGN=der	-0.102	0.18
		GTPase EraGN=era	-0.17	0.44
		GTPase HflXGN=hflX	-0.375	0.51
		GTPase ObgGN=obg	-0.051	0.02
		GTP-binding protein TypAGN=Pden_4025	-0.645	0.77
		Guanylate kinaseGN=gmk	0.003	0.04
		HAD-superfamily hydrolase, subfamily IA, variant 3GN=Pden_0617	-0.007	0.04
		HAD-superfamily subfamily IIA hydrolase like proteinGN=Pden_3660	-1.089	0.16
		Heat shock protein DnaJ domain proteinGN=Pden_1874	-0.254	0.01
		Heat-inducible transcription repressor HrcAGN=hrcA	0.125	0.04
		Heavy metal translocating P-type ATPaseGN=Pden_0521	2.248	0.47
		Heavy metal translocating P-type ATPaseGN=Pden_1842	0.169	0.04
		Heavy metal translocating P-type ATPaseGN=Pden_2344	-0.762	0.76
		Heavy metal translocating P-type ATPaseGN=Pden_3297	-0.436	0.34
		Helicase domain proteinGN=Pden_1526	-0.018	0.03
		Helicase domain proteinGN=Pden_1828	-0.207	0.3
		Helicase domain proteinGN=Pden_3841	-0.124	0.14
		Helix-turn-helix domain proteinGN=Pden_1785	-0.064	0.33
		Helix-turn-helix, type 11 domain proteinGN=Pden_0408	-0.099	0.05
		Helix-turn-helix-domain containing protein, AraC typeGN=Pden_4528	0.694	0.89
		Heme A synthaseGN=ctaA SV=2	-0.797	0.93
		Hemin-degrading family proteinGN=Pden_4202	1.472	3.01
		Hemolysin-type calcium-binding regionGN=Pden_0560	0.647	0.75
		HemY domain proteinGN=Pden_1995	-0.352	0.36
		Heparinase II/III family proteinGN=Pden_2719	-0.314	0.24
		HhH-GPD family proteinGN=Pden_3945	0.926	0.78
		Histidine ammonia-lyaseGN=hutH	-1.246	1.4
		Histidine kinaseGN=Pden_2352	-0.294	0.73
		Histidine kinaseGN=Pden_3438	0.791	1.56
		Histidine kinaseGN=Pden_4406	-0.891	0.89
		Histidine--tRNA ligaseGN=hisS	-0.581	1.34
		Histidinol dehydrogenaseGN=hisD	-0.094	0.29
		Histidinol dehydrogenaseGN=hisD	-0.554	0.55
		Histidinol-phosphate aminotransferaseGN=hisCSV=2	-0.224	0.44
		Histone family protein DNA-binding proteinGN=Pden_0405	1.036	1.14
		Histone family protein nucleoid-structuring protein H-NS GN=Pden_2782	0.943	1.03
		HlyD family efflux transporter periplasmic adaptor subunit [Paracoccus denitrificans]	0.414	0.79
		Holliday junction ATP-dependent DNA helicase RuvAGN=ruvA	0.196	0.26
		Holliday junction ATP-dependent DNA helicase RuvBGN=ruvB	-0.003	0
		Homogentisate 1,2-dioxygenaseGN=Pden_0913	-0.643	0.57
		Homoserine dehydrogenaseGN=Pden_3678	-0.286	0.69
		Homoserine O-succinyltransferaseGN=metA	-0.423	0.54
		HpcH/HpaI aldolaseGN=Pden_3485	0.194	0.14
		HTH-type transcriptional regulator BetIGN=betI	0.341	0.28
		Hydratase/decarboxylaseGN=Pden_0828	1.06	1.13
		Hydrogenobyrinate a,c-diamide synthaseGN=cobB	-0.68	1.77
		Hydrolase or acyltransferaseGN=Pden_1652	0.19	0.04
		Hydrolase, TatD familyGN=Pden_2146	-0.135	0.1
		Hydroxymethylpyrimidine kinase / phosphomethylpyrimidine kinase GN=Pden_0042	-0.067	0
		hydroxyphenylacetyl-CoA thioesterase PaaI [Paracoccus denitrificans]	0.369	0.61
		Hydroxypyruvate reductaseGN=Pden_2195	-0.086	0.12
		hypothetical protein [Paracoccus denitrificans]	1.026	0.68
		IclR family transcriptional regulator [Paracoccus denitrificans]	0.694	1.07
		Imidazoleglycerol-phosphate dehydrataseGN=hisB	0.183	0.07
		Import inner membrane translocase, subunit Tim44GN=Pden_2786	-0.237	0.48
		Indole-3-glycerol phosphate synthaseGN=trpC	0.08	0.08
		Initiator RepB proteinGN=Pden_5034	-0.443	0.68
		Inorganic diphosphataseGN=Pden_3659	0.172	0.13
		Inosine-5'-monophosphate dehydrogenaseGN=guaB	0.238	0.42
		Inositol 2-dehydrogenaseGN=iolG	0.189	0.29
		Inositol monophosphataseGN=Pden_0707	0.141	0.01
		Integral membrane sensor signal transduction histidine kinase GN=Pden_0311	-0.383	0.25
		Integral membrane sensor signal transduction histidine kinase GN=Pden_0871	0.343	0.28
		Integral membrane sensor signal transduction histidine kinase GN=Pden_1771	0.028	0.05
		Integral membrane sensor signal transduction histidine kinase GN=Pden_1788	-0.984	0.83
		Integral membrane sensor signal transduction histidine kinase GN=Pden_2779	-0.76	0.33
		Integral membrane sensor signal transduction histidine kinase GN=Pden_2963	-0.807	0.91
		Integration host factor subunit alphaGN=ihfA	0.39	0.32
		Integration host factor subunit betaGN=ihfB	0.324	0.48
		Invasion associated locus B family proteinGN=Pden_1381	0.054	0.02
		Iojap-like proteinGN=Pden_2518	-0.939	0.54
		Iron-containing alcohol dehydrogenaseGN=Pden_0242	0.263	0.47
		Iron-containing alcohol dehydrogenaseGN=Pden_3210	0.507	1.34
		Iron-regulated ABC transporter membrane component SufBGN=Pden_3964	-1	1.56
		Iron-sulfur cluster binding proteinGN=Pden_2925	1.122	1.63
		Iron-sulfur cluster carrier proteinGN=Pden_0581	-0.472	1.45
		IsochorismataseGN=Pden_2383	0.794	1.12
		Isocitrate dehydrogenase [NADP]GN=Pden_2961	-1.66	3.13
		Isoleucine--tRNA ligaseGN=ileS	-0.235	0.25
		Isoprenyl transferaseGN=Pden_3995	0.439	0.82
		Isovaleryl-CoA dehydrogenaseGN=Pden_3633	-0.065	0.02
		Ketol-acid reductoisomeraseGN=ilvC	-0.312	0.23
		KpsF/GutQ family proteinGN=Pden_2608	-0.247	0.33
		KynureninaseGN=kynU	0.455	1.34
		Laccase domain proteinGN=Pden_2211	-0.401	0.13
		LacI family transcriptional regulator [Paracoccus denitrificans]	0.161	0.35
		lactoylglutathione lyase [Paracoccus denitrificans]	0.529	0.46
		LAO/AO transport system ATPaseGN=Pden_2431	0.181	0.35
		Large-conductance mechanosensitive channelGN=mscL	0.955	1.81
		L-asparagine ABC transporter membrane protein / L-glutamine ABC transporter membrane protein / L-glutamate ABC transporter membrane protein / L-aspartate ABC transporter membrane proteinGN=Pden_0794	-0.565	0.34
		L-aspartate ABC transporter ATP-binding protein / L-glutamine ABC transporter ATP-binding protein / L-glutamate ABC transporter ATP-binding protein / L-asparagine ABC transporter ATP-binding proteinGN=Pd	-0.003	0.1
		L-aspartate oxidaseGN=Pden_4431	-0.764	0.72
		L-aspartate-binding protein / L-glutamate-binding protein / L-glutamine-binding protein / L-asparagine-binding protein GN=Pden_0793	0.03	0.04
		L-carnitine dehydratase/bile acid-inducible protein F GN=Pden_0195	-0.342	0.48
		L-carnitine dehydratase/bile acid-inducible protein F GN=Pden_4104	-0.136	0.13
		L-erythro-3-methylmalyl-CoA dehydrataseGN=Pden_0566	-0.854	2.05
		Leucine--tRNA ligaseGN=leuS	-0.679	0.79
		Leucyl aminopeptidaseGN=Pden_2707	-0.631	0.93
		Leucyl/phenylalanyl-tRNA--protein transferaseGN=aat	1.495	1.5
		LexA repressorGN=lexA	0.222	0.01
		L-glutamate ABC transporter ATP-binding proteinGN=Pden_5082	-0.346	0.6
		L-glutamate ABC transporter membrane protein / L-asparagine ABC transporter membrane protein / L-glutamine ABC transporter membrane protein / L-aspartate ABC transporter membrane proteinGN=Pden_0795	-0.732	0.39
		L-glutamine synthetaseGN=Pden_1397	-0.384	1
		L-glutamine synthetaseGN=Pden_4547	0.054	0.15
		L-iditol 2-dehydrogenase [Paracoccus denitrificans]	0.476	0.77
		Linocin_M18 bacteriocin proteinGN=Pden_4015	-0.017	0
		Lipid A ABC exporter family, fused ATPase and inner membrane subunits GN=Pden_2002	-0.321	0.23
		Lipid A biosynthesis acyltransferaseGN=Pden_1273	0.245	0.26
		Lipid-A-disaccharide synthaseGN=Pden_3909	0.636	1.7
		Lipopolysaccharide biosynthesisGN=Pden_0846	-0.206	0.28
		Lipopolysaccharide export system protein LptAGN=lptA	0.888	0.97
		Lipoprotein releasing system, transmembrane protein, LolC/E family GN=Pden_1840	-0.403	0.25
		Lipoprotein signal peptidaseGN=lspA	-0.115	0.3
		Lipoprotein, putativeGN=Pden_3084	1.98	2.86
		Lipoprotein, YaeC familyGN=Pden_4308	-0.127	0.01
		Lipoprotein-releasing system ATP-binding protein LolDGN=lolD	0.053	0.08
		Lipoyl synthaseGN=lipA	0.334	0.68
		L-lactate dehydrogenase (Cytochrome)GN=Pden_4075	-0.4	1.48
		L-lactate transportGN=Pden_2927	0.141	0.05
		Lon proteaseGN=lon PE=2	-0.565	0.76
		LPS-assembly protein LptDGN=lptD	0.534	1.03
		Lrp/AsnC family transcriptional regulator [Paracoccus denitrificans]	-0.199	0.09
		L-serine ammonia-lyaseGN=Pden_4132	0.228	0.13
		L-seryl-tRNA(Sec) selenium transferaseGN=selA	0.08	0.13
		L-threonine aldolaseGN=Pden_3664	0.012	0.1
		L-threonine dehydrataseGN=ilvA	-0.323	1.02
		L-threonine synthaseGN=Pden_4315	-0.11	0.29
		Luciferase family proteinGN=Pden_0220	0.546	0.09
		Luciferase family proteinGN=Pden_0230	0.083	0.06
		Luciferase family proteinGN=Pden_0326	0.028	0.06
		Lysine--tRNA ligaseGN=lysS	-0.463	1
		Lysine--tRNA ligaseGN=Pden_1654	-0.298	0.39
		LysR family transcriptional regulator [Paracoccus denitrificans]	0.388	0.36
		LysR family transcriptional regulator [Paracoccus denitrificans]	0.353	0.64
		Lytic murein transglycosylaseGN=Pden_1653	0.349	0.42
		Lytic murein transglycosylaseGN=Pden_2510	0.468	0.79
		Lytic transglycosylase, catalyticGN=Pden_0705	0.391	1.06
		Lytic transglycosylase, catalyticGN=Pden_0809	1.121	1.67
		Lytic transglycosylase, catalyticGN=Pden_3807	0.908	2.21
		Macrolide export ATP-binding/permease protein MacB 1/2GN=macB1	-0.023	0.07
		Maf-like protein Pden_1791GN=Pden_1791	0.251	0.41
		Magnesium transporter MgtEGN=Pden_1386	-0.026	0.03
		Major facilitator superfamily MFS_1GN=Pden_1992	-0.643	0.35
		Major facilitator superfamily MFS_1GN=Pden_2658	-0.883	0.33
		Major facilitator superfamily MFS_1GN=Pden_4006	-3.536	3.61
		Malate dehydrogenase (Oxaloacetate-decarboxylating) (NADP(+)), Phosphate acetyltransferaseGN=Pden_0848	-0.664	0.94
		Malate dehydrogenase (Oxaloacetate-decarboxylating) (NADP(+))., Phosphate acetyltransferaseGN=Pden_2224	-1.914	3.36
		Malate dehydrogenaseGN=mdh	-0.228	0.29
		Malate synthase GGN=glcB	-1.978	3.65
		Malonyl CoA-acyl carrier protein transacylaseGN=Pden_1770	-0.379	0.48
		Malonyl-CoA decarboxylaseGN=Pden_1720	0.362	0.75
		Mammalian cell entry related domain proteinGN=Pden_2315	-0.6	1.38
		Mammalian cell entry related domain proteinGN=Pden_2692	-0.264	0.42
		Mandelate racemase/muconate lactonizing enzyme, C-terminal domain protein GN=Pden_0244 PE=1	-0.038	0.06
		Mannitol ABC transporter ATP-binding protein / sorbitol ABC transporter ATP-binding proteinGN=Pden_4178	0.348	0.32
		Mannitol-binding protein / sorbitol-binding protein GN=Pden_4181	0.403	0.1
		Mannose-6-phosphate isomerase, type 2 / mannose-1-phosphate guanylyltransferase (GDP) GN=Pden_4038	-0.264	0.57
		Mannose-binding protein / fructose-binding protein / ribose-binding proteinGN=Pden_0505	0.31	0.28
		Mau operon transcriptional activator [Paracoccus denitrificans]	1.576	3.24
		MBL fold metallo-hydrolase [Paracoccus denitrificans]	-1.059	1.48
		Membrane protein insertase YidCGN=yidC	-1.041	0.98
		Membrane protein involved in aromatic hydrocarbon degradation GN=Pden_0590	0.487	0.83
		Membrane protein-like proteinGN=Pden_0233	0.362	0.61
		Metal dependent phosphohydrolaseGN=Pden_2960	-1.666	2.28
		Methionine aminopeptidaseGN=map	-0.234	0.39
		Methionine import ATP-binding protein MetNGN=metN	-0.756	1.91
		Methionine synthase (B12-dependent)GN=Pden_1935	0.574	0.32
		Methionine synthase (B12-independent)GN=Pden_1355	-0.777	1.14
		Methionine--tRNA ligaseGN=metG	-0.63	1.37
		Methionyl-tRNA formyltransferaseGN=fmt	-0.036	0.02
		Methylated-DNA--protein-cysteine methyltransferaseGN=Pden_2874	1.216	2.27
		Methylenetetrahydrofolate reductaseGN=Pden_2319	-0.175	0.03
		Methylenetetrahydrofolate--tRNA-(uracil-5-)-methyltransferase TrmFOGN=trmFO	-1.13	1.7
		Methylenetetrahydromethanopterin reductaseGN=Pden_1120	0.065	0.05
		Methylglutaconyl-CoA hydrataseGN=Pden_3642	0.482	1.08
		Methylmalonate-semialdehyde dehydrogenase (Acylating)GN=Pden_4479	0.019	0.13
		Methylmalonyl-CoA mutaseGN=Pden_3681	-0.352	0.31
		methyltransferase domain-containing protein [Paracoccus denitrificans]	0.475	0.62
		Methyltransferase type 11GN=Pden_3814	0.709	0.7
		Methyltransferase type 11GN=Pden_3913	-0.175	0.46
		Methyltransferase type 12GN=Pden_3348	1.357	2.07
		MethyltransferaseGN=Pden_2101	-0.394	0.61
		MethyltransferaseGN=Pden_3838	-0.108	0.02
		MltA-interacting MipA family proteinGN=Pden_1748	0.299	0.46
		Molybdenum import ATP-binding protein ModCGN=modC	0.053	0.14
		Molybdopterin binding domainGN=Pden_1980	-0.321	0.08
		Molybdopterin dehydrogenase, FAD-binding proteinGN=Pden_4257	0.533	0.68
		Molybdopterin guanine dinucleotide-containing S/N-oxide reductase GN=Pden_4593	-0.01	0.08
		Molybdopterin molybdochelataseGN=Pden_2141	0.153	0.19
		Molybdopterin synthase subunit MoaEGN=Pden_2340	-0.32	0.35
		Monofunctional biosynthetic peptidoglycan transglycosylaseGN=Pden_2288	0.068	0.01
		Monooxygenase, FAD-binding proteinGN=Pden_0171	0.592	0.99
		Monooxygenase, FAD-binding proteinGN=Pden_0546	0.597	1.86
		Monooxygenase, FAD-binding proteinGN=Pden_3048	-0.199	0.25
		Monooxygenase, FAD-binding proteinGN=Pden_3488	-1.174	1.1
		Monosaccharide ABC transporter ATP-binding protein, CUT2 family GN=Pden_2159	2.654	4.1
		Monosaccharide ABC transporter membrane protein, CUT2 familyGN=Pden_1682	-0.518	0.49
		Monosaccharide ABC transporter substrate-binding protein, CUT2 family GN=Pden_1681	0.135	0.06
		Monosaccharide ABC transporter substrate-binding protein, CUT2 family GN=Pden_1684	0.115	0.03
		Monosaccharide ABC transporter substrate-binding protein, CUT2 family GN=Pden_2160	0.526	0.11
		Monosaccharide-transporting ATPaseGN=Pden_1683	0.035	0.07
		MORN repeat-containing proteinGN=Pden_0854	-0.46	0.97
		MOSC domain containing proteinGN=Pden_0878	0.032	0.01
		MOSC domain containing proteinGN=Pden_1436	-3.141	3.3
		MOSC domain containing proteinGN=Pden_4456	-0.181	0.33
		MscS Mechanosensitive ion channelGN=Pden_3862	-0.993	0.4
		Multiple monosaccharide ABC transporter ATP-binding proteinGN=Pden_2746	1.524	2.21
		Multiple monosaccharide-binding proteinGN=Pden_2745	1.216	1.03
		MULTISPECIES: amino acid ABC transporter ATP-binding protein [Paracoccus]	1.498	2.3
		MULTISPECIES: XRE family transcriptional regulator [Paracoccus]	0.335	0.22
		Multisubunit potassium/proton antiporter, PhaB subunit / multisubunit potassium/proton antiporter, PhaA subunitGN=Pden_0697	-0.968	0.36
		Multisubunit potassium/proton antiporter, PhaB subunit / multisubunit potassium/proton antiporter, PhaA subunitGN=Pden_1289	-0.547	0.26
		Multisubunit potassium/proton antiporter, PhaD subunitGN=Pden_1287	-1.285	0.5
		Multisubunit potassium/proton antiporter, PhaE subunitGN=Pden_0700	-0.005	0.26
		Multisubunit potassium/proton antiporter, PhaE subunitGN=Pden_1286	-0.679	0.61
		Multisubunit potassium/proton antiporter, PhaG subunitGN=Pden_1284	0.037	0.02
		Murein endopeptidase, Metallo peptidase, MEROPS family M74GN=Pden_2659	0.681	1.1
		MurR/RpiR family transcriptional regulator [Paracoccus denitrificans]	-0.517	0.76
		MxaA protein, putativeGN=Pden_2999	3.076	3.64
		MxaD protein, putativeGN=Pden_3003	3.847	3.56
		N utilization substance protein B homologGN=Pden_1553	0.079	0.07
		N5-carboxyaminoimidazole ribonucleotide mutaseGN=purE	0.138	0.09
		N5-carboxyaminoimidazole ribonucleotide synthaseGN=purK	0.232	0.87
		Na+/solute symporterGN=Pden_4552	-0.938	0.64
		N-acetyl-gamma-glutamyl-phosphate reductaseGN=argC	0.08	0.11
		N-acetylmuramoyl-L-alanine amidaseGN=Pden_1817	0.154	0.17
		N-acetylneuraminate synthaseGN=Pden_3556	-0.111	0.34
		NAD(P) transhydrogenase subunit alphaGN=Pden_4048	-0.554	0.37
		NAD(P) transhydrogenase subunit betaGN=Pden_4047	-0.799	0.49
		NAD-dependent epimerase/dehydrataseGN=Pden_0492	0.061	0.03
		NAD-dependent epimerase/dehydrataseGN=Pden_3553	0.067	0.13
		NAD-dependent epimerase/dehydrataseGN=Pden_4571	0.976	1.78
		NAD-dependent epimerase/dehydrataseGN=Pden_5023	-1.097	2.06
		NADH dehydrogenase subunit EGN=Pden_2246	-0.043	0.06
		NADH dehydrogenase subunit FGN=Pden_2243	-0.268	0.02
		NADH dehydrogenase subunit JGN=Pden_2235	-0.432	0.47
		NADH dehydrogenase subunit LGN=Pden_2233	-0.323	0.11
		NADH dehydrogenase subunit MGN=Pden_2232	-0.847	0.39
		NADH:flavin oxidoreductase/NADH oxidaseGN=Pden_0720	-0.121	0.18
		NADH:flavin oxidoreductase/NADH oxidaseGN=Pden_1197	0.642	1.15
		NADH:flavin oxidoreductase/NADH oxidaseGN=Pden_5087	-1.051	0.98
		NADH:ubiquinone oxidoreductase 17.2 kD subunitGN=Pden_1267	-0.249	0.07
		NADH-quinone oxidoreductase subunit 6 OS=Paracoccus denitrificans GN=nqo6	0.074	0.24
		NADH-quinone oxidoreductase subunit CGN=nuoC	-0.091	0.1
		NADH-quinone oxidoreductase subunit DGN=nuoD PE=1	-0.111	0.38
		NADH-quinone oxidoreductase subunit HGN=nuoH PE=1	-0.859	0.46
		NADH-quinone oxidoreductase subunit IGN=nuoI PE=1	0.202	0.36
		NADH-quinone oxidoreductase subunit NGN=nuoN PE=1	-0.558	0.36
		NADH-quinone oxidoreductaseGN=Pden_2241	-0.295	0.18
		NADPH-dependent FMN reductaseGN=Pden_0330	0.77	1.18
		NADPH-dependent FMN reductaseGN=Pden_3133	0.201	0.3
		NADPH-dependent FMN reductaseGN=Pden_4071 PE=1	-0.819	1.74
		NADPH-glutathione reductaseGN=Pden_3669	-0.105	0.24
		NCS1 nucleoside transporter familyGN=Pden_1111	0.94	0.4
		N-formylglutamate amidohydrolaseGN=Pden_0056	-0.049	0.22
		N-formylglutamate amidohydrolaseGN=Pden_2277	-0.41	0.81
		NH(3)-dependent NAD(+) synthetaseGN=Pden_0853	-0.184	0.28
		Nickel-dependent hydrogenase, large subunitGN=Pden_3095	0.201	0.46
		Nicotinate phosphoribosyltransferaseGN=pncB	-0.02	0.02
		Nicotinate-nucleotide pyrophosphorylase (Carboxylating)GN=Pden_4430	-0.028	0.08
		Nicotinate-nucleotide--dimethylbenzimidazole phosphoribosyltransferaseGN=cobT	-0.314	0.38
		Nitrite/sulfite reductase, hemoprotein beta-component, ferrodoxin domain protein GN=Pden_0655	-0.131	0.21
		Nitrogen regulatory protein P-IIGN=Pden_4461	0.101	0.01
		Nitrogen-fixing NifU domain proteinGN=Pden_0531	0.565	0.18
		NitroreductaseGN=Pden_2175	0.34	0.24
		NlpA lipoproteinGN=Pden_0036	0.17	0.09
		Non-canonical purine NTP pyrophosphataseGN=Pden_0011	-0.929	1.18
		Nucleoid-associated protein Pden_3648GN=Pden_3648	1.02	0.04
		Nucleoside ABC transporter ATP-binding proteinGN=Pden_0527	0.489	1.12
		Nucleoside ABC transporter ATP-binding proteinGN=Pden_1763	-0.01	0.08
		Nucleoside diphosphate kinaseGN=ndk	-0.407	0.46
		Nucleoside-binding proteinGN=Pden_0528	0.582	0.41
		Nucleoside-binding proteinGN=Pden_0933	1.893	1.07
		Nucleoside-binding proteinGN=Pden_1766	0.453	0.5
		Nucleotide-binding protein Pden_2850GN=Pden_2850	-0.179	0.33
		NUDIX hydrolaseGN=Pden_0635	-0.027	0.2
		O-acetylhomoserine sulfhydrolaseGN=Pden_1933	0	0.07
		OctanoyltransferaseGN=lipB	-0.14	0.1
		Oligoendopeptidase, pepF/M3 familyGN=Pden_1832	-0.701	1.79
		Oligopeptide/dipeptide ABC transporter, ATPase subunitGN=Pden_0235	0.491	1.07
		Oligopeptide/dipeptide ABC transporter, ATPase subunitGN=Pden_0236	0.339	0.22
		Oligopeptide/dipeptide ABC transporter, ATPase subunitGN=Pden_1324	1.137	2.87
		Oligopeptide/dipeptide ABC transporter, ATPase subunitGN=Pden_1325	1.071	2.98
		OmpA domain proteinGN=Pden_0687	0.588	1.02
		OmpA/MotB domain proteinGN=Pden_0626	-0.994	0.75
		OmpA/MotB domain proteinGN=Pden_1404	0.156	0.12
		OmpA/MotB domain proteinGN=Pden_2875	0.254	0.33
		Orn/DAP/Arg decarboxylase 2GN=Pden_1290	-0.209	0.64
		Orn/DAP/Arg decarboxylase 2GN=Pden_2321	-0.008	0.12
		Ornithine carbamoyltransferaseGN=argF	-0.468	1.29
		Ornithine cyclodeaminaseGN=Pden_3918	-1.94	4.16
		Ornithine-acyl[acyl carrier protein] N-acyltransferaseGN=Pden_4506	-0.211	0.26
		Orotate phosphoribosyltransferaseGN=pyrE	-0.065	0.02
		Orotidine 5'-phosphate decarboxylaseGN=pyrF	-0.315	0.14
		O-succinylhomoserine sulfhydrylaseGN=metZ	-0.473	1.58
		Outer membrane autotransporter barrel domainGN=Pden_3082	1.903	1.22
		Outer membrane chaperone Skp (OmpH)GN=Pden_4000	0.348	0.37
		Outer membrane efflux proteinGN=Pden_2411	-1.162	1.69
		Outer membrane protein assembly factor BamAGN=bamA	0.637	1.77
		Outer membrane protein assembly factor BamDGN=bamD	0.406	0.44
		Outer membrane transport energization protein ExbBGN=Pden_0727	1.271	3.23
		Outer-membrane lipoprotein carrier proteinGN=Pden_2669	0.333	0.4
		Oxidoreductase alpha (Molybdopterin) subunitGN=Pden_4009	-3.152	3.52
		Oxidoreductase domain proteinGN=Pden_0315	-0.653	0.92
		Oxidoreductase domain proteinGN=Pden_1680	-0.149	0.02
		Oxidoreductase domain proteinGN=Pden_2957	-0.072	0.2
		PaaX family transcriptional regulator [Paracoccus denitrificans]	0.176	0.09
		Pantothenate synthetaseGN=panC	0.05	0
		ParB-like partition proteinGN=Pden_0007	0.23	0.19
		ParB-like partition proteinGN=Pden_5036	0.049	0.1
		PAS/PAC sensor hybrid histidine kinaseGN=Pden_0047	-1.006	1.81
		PAS/PAC sensor signal transduction histidine kinaseGN=Pden_3093	0.417	0.3
		PAS/PAC sensor signal transduction histidine kinaseGN=Pden_3938	-0.043	0.06
		PAS/PAC sensor signal transduction histidine kinaseGN=Pden_4128	-0.09	0.09
		Patatin GN=Pden_0721	-0.754	2.06
		Patatin GN=Pden_2615	0.24	0.24
		Pathogenesis-related proteinGN=Pden_1438	0.891	2.05
		penicillin amidase [Paracoccus denitrificans]	-0.707	0.83
		Penicillin amidase, Cysteine peptidase, MEROPS family C59GN=Pden_0911	0.419	1.17
		Penicillin amidaseGN=Pden_4002	-0.042	0.01
		Penicillin-binding protein, 1A familyGN=Pden_1816	0.036	0.07
		Penicillin-binding protein, 1A familyGN=Pden_2033	0.196	0.25
		Peptidase C24, Calicivirus polyprotein ORF 1GN=Pden_3127	0.87	2.33
		Peptidase M16 domain proteinGN=Pden_2714	-0.211	0.01
		Peptidase M16 domain proteinGN=Pden_2715	-0.003	0.01
		Peptidase M16 domain proteinGN=Pden_4314	0.165	0.39
		Peptidase M19, renal dipeptidaseGN=Pden_1833	-0.277	0.31
		Peptidase M20GN=Pden_1823	-1.251	3
		Peptidase M23BGN=Pden_2729	0.378	0.42
		Peptidase M23BGN=Pden_4473	-0.579	0.7
		Peptidase M24GN=Pden_2193	-0.35	0.95
		Peptidase M24GN=Pden_3436	-0.156	0.07
		Peptidase M48, Ste24pGN=Pden_2172	0.306	0.68
		Peptidase S16, lon domain proteinGN=Pden_2370	0.079	0.02
		Peptidase S49GN=Pden_2309	0.002	0.09
		Peptide chain release factor 1GN=prfA	-0.337	1.26
		Peptide chain release factor 2GN=prfB	-0.492	0.61
		Peptide chain release factor 3GN=prfC	-0.584	1.44
		Peptide deformylaseGN=def	0.36	0.13
		Peptide methionine sulfoxide reductase MsrAGN=msrA	0.001	0.03
		Peptidoglycan glycosyltransferaseGN=Pden_0585	-0.262	0.57
		Peptidoglycan glycosyltransferaseGN=Pden_4035	0.248	0.52
		Peptidoglycan-binding domain 1 proteinGN=Pden_0537	-0.474	0.88
		Peptidoglycan-binding domain 1 proteinGN=Pden_1240	-0.583	0.92
		Peptidoglycan-binding domain 1 proteinGN=Pden_4612	1.692	1.97
		Peptidoglycan-binding LysMGN=Pden_2004	0.061	0.08
		peptidoglycan-binding protein [Paracoccus denitrificans]	0.071	0.17
		Peptidyl-dipeptidase Dcp, Metallo peptidase, MEROPS family M03A GN=Pden_1944	-0.418	0.53
		Peptidyl-prolyl cis-trans isomeraseGN=Pden_1916	-0.198	0.07
		Peptidyl-prolyl cis-trans isomeraseGN=Pden_1917	-0.556	0.33
		Peptidylprolyl isomeraseGN=Pden_0899	-0.329	0.93
		Peptidylprolyl isomeraseGN=Pden_2598	-0.419	0.06
		Peptidyl-tRNA hydrolaseGN=pth	0.241	0.18
		Periplasmic binding protein/LacI transcriptional regulator GN=Pden_1978	0.634	1.1
		Periplasmic binding proteinGN=Pden_1362	0.155	0.01
		Periplasmic binding proteinGN=Pden_2980	-0.805	0.71
		Periplasmic binding proteinGN=Pden_3010	1.617	2.06
		Periplasmic binding proteinGN=Pden_4203	3.411	1.12
		Periplasmic glucan biosynthesis protein, MdoGGN=Pden_1314	0.06	0.13
		Periplasmic glucan biosynthesis protein, MdoGGN=Pden_4350	-0.81	1.01
		periplasmic nitrate reductase subunit alpha [Paracoccus denitrificans]	0.351	0.51
		Periplasmic solute binding proteinGN=Pden_1259	0.568	1.22
		Permease YjgP/YjgQ family proteinGN=Pden_0901	-0.255	0.11
		Permease YjgP/YjgQ family proteinGN=Pden_0902	-0.331	0.24
		PfkB domain proteinGN=Pden_2872	-0.708	0.68
		PfkB domain proteinGN=Pden_2946	0.354	0.1
		phenylacetate--CoA ligase [Paracoccus denitrificans]	0.529	1.76
		Phenylacetate-CoA ligase, putativeGN=Pden_0054	0.199	0.28
		phenylacetate-CoA oxygenase/reductase subunit PaaK [Paracoccus denitrificans]	0.335	1.22
		phenylacetic acid catabolic family protein [Paracoccus denitrificans]	-0.457	0.51
		phenylacetic acid degradation bifunctional protein PaaZ [Paracoccus denitrificans]	-0.628	0.41
		Phenylalanine--tRNA ligase alpha subunitGN=pheS	-0.683	1.38
		Phenylalanine--tRNA ligase beta subunitGN=pheT	-0.636	1.23
		PhoH family proteinGN=Pden_3692	0.302	0.64
		Phosphate ABC transporter substrate-binding protein, PhoT family GN=Pden_4330	0.183	0.21
		Phosphate acyltransferaseGN=plsX	0.134	0.13
		Phosphate butyryltransferaseGN=Pden_4209	0.579	1.28
		Phosphate import ATP-binding protein PstBGN=pstB	0.175	0.27
		Phosphate transport system permease proteinGN=Pden_4329	-0.672	0.87
		Phosphate-specific transport system accessory protein PhoU GN=Pden_4326	0.495	0.43
		phosphatidylserine decarboxylase [Paracoccus denitrificans]	0.315	0.92
		Phospho-2-dehydro-3-deoxyheptonate aldolaseGN=Pden_3934	-0.158	0.09
		Phosphoadenylyl-sulfate reductase (thioredoxin)GN=Pden_0656	0.763	1.48
		Phosphoenolpyruvate carboxykinase [ATP]GN=pckA	-1.205	1.69
		PhosphofructokinaseGN=Pden_0882	-0.151	0.51
		Phosphoglucomutase/phosphomannomutase alpha/beta/alpha domain I GN=Pden_4423	0.055	0.19
		Phosphoglucosamine mutaseGN=glmM	-0.19	0.51
		Phosphoglycerate kinaseGN=pgk	0.57	1.98
		Phosphoglycolate phosphataseGN=Pden_4023	0.738	0.3
		Phospholipid/glycerol acyltransferaseGN=Pden_2936	0.52	0.92
		Phospholipid/glycerol acyltransferaseGN=Pden_4054	-0.968	2.22
		phosphomannomutase [Paracoccus denitrificans]	-0.106	0.14
		Phosphomethylpyrimidine synthaseGN=thiC	-1.128	1.48
		Phosphonate metabolism protein PhnMGN=Pden_4421	-0.87	0.94
		phosphonate metabolism transcriptional regulator PhnF [Paracoccus denitrificans]	0.613	1.01
		Phosphopantetheine adenylyltransferaseGN=coaD	0.206	0.19
		Phosphopantothenoylcysteine decarboxylase / Phosphopantothenate-cysteine ligase GN=Pden_3962	-0.398	0.34
		Phosphoribosylamine--glycine ligaseGN=purD	-0.382	0.09
		Phosphoribosylaminoimidazole-succinocarboxamide synthaseGN=purC	0.421	0.5
		Phosphoribosyl-AMP cyclohydrolaseGN=hisI	-0.384	0.27
		Phosphoribosylformylglycinamidine cyclo-ligaseGN=purM	-0.385	0.12
		Phosphoribosylformylglycinamidine synthase subunit PurLGN=purL	-0.601	0.94
		Phosphoribosylformylglycinamidine synthase subunit PurQGN=purQ	-0.362	0.19
		Phosphoribosylformylglycinamidine synthase subunit PurSGN=purS	0.111	0.05
		PhosphoribulokinaseGN=Pden_1696	4.14	4.69
		Phosphoserine phosphataseGN=Pden_0812	-0.718	0.37
		Phosphoserine transaminaseGN=Pden_0813	0.019	0.01
		Phosphotransferase system, phosphocarrier protein HPrGN=Pden_2848	-0.267	0.28
		Pimeloyl-CoA biosynthesis protein BioCGN=Pden_4117	-0.459	0.95
		Pirin domain proteinGN=Pden_3510	0.985	2.33
		Poly(R)-hydroxyalkanoic acid synthase, class IGN=Pden_0958	-0.299	0.3
		Polyamine ABC trasnporter, periplasmic polyamine-binding protein GN=Pden_2151	0.486	0.46
		Polyamine-transporting ATPaseGN=Pden_2153	0.172	0.52
		Polyamine-transporting ATPaseGN=Pden_4601	-0.317	0.47
		Poly-beta-hydroxybutyrate polymerase domain proteinGN=Pden_4207	0.569	0.48
		Polyhydroxyalkanoate depolymerase, intracellularGN=Pden_0957	-2.439	3.61
		Polyhydroxyalkonate synthesis repressor, PhaRGN=Pden_0960	0.336	0.2
		Polynucleotide adenylyltransferase regionGN=Pden_2575	-0.063	0.01
		Polypeptide-transport-associated domain protein, ShlB-typeGN=Pden_2460	2.001	2.29
		Polyphosphate kinaseGN=ppk	-0.175	0.19
		Polyribonucleotide nucleotidyltransferaseGN=pnpSV=2	-0.62	1.26
		Polysaccharide biosynthesis protein CapDGN=Pden_0093	-0.567	1.6
		Polysaccharide deacetylaseGN=Pden_3795	0.366	0.39
		Polysaccharide deacetylaseGN=Pden_5051	0.683	1.08
		Polysaccharide export proteinGN=Pden_1559	0.651	1.34
		Porin OS=Paracoccus denitrificans GN=porG	0.132	0.1
		Porphobilinogen deaminaseGN=hemC	-0.214	0.7
		Ppx/GppA phosphataseGN=Pden_1303	0.081	0.19
		Ppx/GppA phosphataseGN=Pden_3989	0.208	0.51
		Precorrin-2 C20-methyltransferaseGN=Pden_2535	0.087	0.19
		Precorrin-3 methyltransferaseGN=Pden_2536	0.051	0.08
		Precorrin-3B synthaseGN=Pden_2533	0.311	0.57
		Precorrin-4 C11-methyltransferaseGN=Pden_2540	-0.167	0.01
		Precorrin-6A synthase (Deacetylating)GN=Pden_2542	0.146	0.11
		Precorrin-6y C5,15-methyltransferase (Decarboxylating), CbiE subunit GN=Pden_2538	0.054	0.02
		Precorrin-8X methylmutaseGN=Pden_2534	0.152	0.13
		Prephenate dehydrataseGN=Pden_1809	0.215	0.28
		Prephenate dehydrogenaseGN=Pden_1408	-0.125	0.3
		Primosomal protein N'GN=priA	0.086	0.01
		Probable cytosol aminopeptidaseGN=pepA	-0.198	0.56
		Probable GTP-binding protein EngBGN=engB	0.192	0.03
		Probable nicotinate-nucleotide adenylyltransferaseGN=nadD	0.459	1.11
		Probable protein kinase UbiBGN=Pden_4510	-0.405	0.64
		Probable transaldolaseGN=tal	0.263	0.19
		Probable transcriptional regulatory protein Pden_1905GN=Pden_1905	0.42	0.37
		Proline--tRNA ligaseGN=proS	-0.222	0.36
		Prolipoprotein diacylglyceryl transferaseGN=lgt	-0.789	0.35
		Propionyl-CoA carboxylase carboxyltransferase subunit GN=Pden_3688	-0.642	1.59
		Propionyl-CoA carboxylaseGN=Pden_3637	0.126	0.14
		Propionyl-CoA synthetaseGN=Pden_2225	-1.312	1.38
		Protease DoGN=Pden_1382	-0.123	0.15
		Protease FtsH subunit HflCGN=Pden_3671	-0.059	0.15
		Protease FtsH subunit HflKGN=Pden_3670	-0.295	0.82
		Protease HtpX homologGN=htpX	0.234	0.42
		Protein FdhE homologGN=fdhE	0.233	0.59
		Protein RecAGN=recA	-0.374	0.8
		Protein TolBGN=tolB	0.775	2.18
		Protein translocase subunit SecAGN=secA SV=2	-0.348	0.52
		Protein translocase subunit SecDGN=secD	-0.537	0.3
		Protein translocase subunit SecYGN=secY	-0.655	0.36
		Protein translocase subunit yajCGN=Pden_1417	0.294	0.33
		Protein tyrosine phosphataseGN=Pden_1957	0.3	0.69
		Protein-export membrane protein SecFGN=secF	-0.186	0.16
		Protein-export protein SecBGN=secB	-0.544	0.4
		Protein-L-isoaspartate(D-aspartate) O-methyltransferaseGN=Pden_2726	-0.05	0.04
		Protein-methionine-sulfoxide reductase catalytic subunit MsrPGN=msrP	1.114	1.61
		Protocatechuate 3,4-dioxygenase, beta subunitGN=Pden_3493	0.806	1.98
		Pseudouridine synthaseGN=Pden_0790	-0.113	0.47
		Pseudouridine synthaseGN=Pden_4142	-0.633	1.47
		PTS system fructose subfamily IIA componentGN=Pden_2849	0.392	0.38
		PTSINtr with GAF domain, PtsPGN=Pden_0863	-0.162	0.21
		Purine nucleosidaseGN=Pden_4001	-0.105	0.05
		Purine nucleoside phosphorylaseGN=Pden_0524	0.744	0.72
		Putative ABC transporter binding protein componentGN=Pden_4603	-0.345	0.41
		Putative acetyltransferase proteinGN=Pden_4954	0.034	0.02
		Putative aminotransferase, class IVGN=Pden_4434	0.859	0.99
		Putative chromosome segregation SMC proteinGN=Pden_1524	0.237	0.08
		Putative cytochrome c-type biogenesis protein, CycHGN=Pden_0511	-0.599	0.41
		Putative esteraseGN=Pden_2565	0.866	0.76
		Putative ferric uptake regulator, Fur familyGN=Pden_4139	-0.043	0.08
		Putative glutathione S-transferaseGN=Pden_1732	-0.692	0.51
		Putative helicase/exonucleaseGN=Pden_2795	-0.937	0.76
		Putative L-sorbosone dehydrogenaseGN=Pden_1949	0.387	1.25
		Putative methyltransferaseGN=Pden_2323	0.953	0.7
		Putative peptidyl-prolyl cis-trans isomeraseGN=Pden_2133	-0.774	1.61
		Putative phage repressorGN=Pden_0975	0.272	0.19
		Putative phosphohistidine phosphatase, SixAGN=Pden_0881	0.703	1.17
		Putative pre-16S rRNA nucleaseGN=Pden_0510	0.475	0.47
		Putative restriction endonucleaseGN=Pden_1523	1.112	2.17
		Putative RNA methylaseGN=Pden_2378	-0.759	2.05
		Putative signal-transduction protein with CBS domainsGN=Pden_4477	-0.075	0.01
		Putative transcriptional regulator, Crp/Fnr familyGN=Pden_3468	0.79	1.38
		Putative transcriptional regulator, Crp/Fnr familyGN=Pden_4238	0.671	0.91
		Putative transcriptional regulator, GntR familyGN=Pden_4380	-0.285	0.75
		Putative transcriptional regulator, IclR familyGN=Pden_3231	0.727	0.83
		Putative transcriptional regulator, MerR familyGN=Pden_1864	0.778	1.11
		Putative transcriptional regulator, MerR familyGN=Pden_3477	0.678	0.88
		Putative transcriptional regulator, ModE familyGN=Pden_2664	-0.107	0.29
		Putative transcriptional regulator, XRE familyGN=Pden_1093	0.571	0.41
		Pyridoxal kinaseGN=Pden_1437	-1.615	2.28
		Pyridoxal-5'-phosphate-dependent enzyme, beta subunitGN=Pden_3861	-0.125	0.32
		Pyridoxal-5'-phosphate-dependent enzyme, beta subunitGN=Pden_3920	-2.323	4.4
		Pyridoxine 5'-phosphate synthaseGN=pdxJ	-0.136	0.06
		Pyridoxine/pyridoxamine 5'-phosphate oxidaseGN=pdxH	0.495	0.96
		Pyrroline-5-carboxylate reductaseGN=proC	0.057	0.07
		Pyrroline-5-carboxylate reductaseGN=proC	-0.074	0.06
		Pyrrolo-quinoline quinoneGN=Pden_0020	-0.061	0
		Pyrrolo-quinoline quinoneGN=Pden_2426	0.295	0.53
		Pyrrolo-quinoline quinoneGN=Pden_2993	3.759	4.61
		Pyrroloquinoline-quinone synthaseGN=pqqC	1.325	2.29
		Pyruvate carboxylaseGN=Pden_4144	-0.477	0.57
		Pyruvate dehydrogenase E1 component subunit alphaGN=pdhA	-0.84	2.71
		Pyruvate kinaseGN=Pden_2276	0.343	0.76
		Pyruvate phosphate dikinaseGN=Pden_0541	-0.414	0.61
		Queuine tRNA-ribosyltransferaseGN=tgt	-0.727	1.69
		Quinolinate synthase AGN=nadA	-0.045	0.12
		Recombination protein MgsAGN=Pden_0788	-0.428	1.11
		Recombination protein RecRGN=recR	-0.136	0.08
		Regulatory protein, IclRGN=Pden_0169	0.341	0.39
		Regulatory protein, IclRGN=Pden_0188	0.641	0.79
		Regulatory protein, IclRGN=Pden_3050	0.329	0.6
		Regulatory protein, IclRGN=Pden_3248	0.435	0.82
		Replication protein, putativeGN=Pden_2912	-0.143	0.29
		Replicative DNA helicaseGN=Pden_4469	-0.071	0.17
		Resolvase, N-terminal domainGN=Pden_0095	0.323	0.35
		Resolvase, N-terminal domainGN=Pden_1202	0.709	0.36
		Response regulator receiver proteinGN=Pden_2822	0.013	0.01
		Riboflavin biosynthesis proteinGN=Pden_3662	-0.409	0.32
		RibokinaseGN=rbsK	-0.18	0.13
		Ribonuclease 3GN=rnc	-0.302	0.44
		Ribonuclease DGN=rnd	-0.549	1.67
		Ribonuclease EGN=rne	-0.613	0.54
		Ribonuclease PHGN=rph	-0.148	0.06
		Ribonuclease RGN=rnr	-0.608	1.04
		Ribonuclease T2GN=Pden_2259	0.358	0.54
		Ribonuclease VapCGN=vapC	0.356	0.24
		RibonucleaseGN=Pden_1792	0.017	0.02
		Ribonucleoside-diphosphate reductase class IIGN=Pden_1384	-0.055	0.01
		Ribonucleoside-diphosphate reductase subunit betaGN=Pden_4378	0.133	0.11
		Ribonucleoside-diphosphate reductase, adenosylcobalamin-dependent GN=Pden_0951	-0.033	0.01
		Ribonucleoside-diphosphate reductaseGN=Pden_4377	-0.49	0.92
		Ribose ABC transporter ATP-binding protein / fructose ABC transporter ATP-binding protein / mannose ABC transporter ATP-binding protein GN=Pden_0503	0.386	0.83
		Ribose-5-phosphate isomerase AGN=rpiA	0.054	0.05
		Ribose-phosphate pyrophosphokinaseGN=prs	0.181	0.41
		Ribosomal large subunit pseudouridine synthase AGN=Pden_2804	0.464	0.17
		Ribosomal large subunit pseudouridine synthase DGN=Pden_2215	-0.424	1.15
		Ribosomal protein L11 methyltransferaseGN=prmA	-0.31	0.01
		Ribosomal RNA large subunit methyltransferase EGN=rlmE	0.309	0.46
		Ribosomal RNA small subunit methyltransferase AGN=rsmA	0.318	0.38
		Ribosomal RNA small subunit methyltransferase HGN=rsmH	0.295	0.69
		Ribosomal RNA small subunit methyltransferase IGN=rsmI	0.316	0.39
		Ribosome maturation factor RimMGN=rimM	-0.308	0.43
		Ribosome maturation factor RimPGN=rimP	-0.683	0.34
		Ribosome-binding ATPase YchFGN=ychF	-1.063	2.35
		Ribosome-recycling factorGN=frr	0.1	0.01
		Ribulose 1,5-bisphosphate carboxylase small subunit GN=Pden_1700	3.698	3.9
		Ribulose bisphosphate carboxylase large chainGN=cbbL	3.544	4.5
		Ribulose-phosphate 3-epimeraseGN=Pden_2572	0.632	0.22
		Rieske (2Fe-2S) domain proteinGN=Pden_2832	1.668	2.9
		Rieske (2Fe-2S) domain proteinGN=Pden_3465	-0.492	0.07
		RNA binding S1 domain proteinGN=Pden_4458	-0.176	0.22
		RNA methyltransferase, TrmH family, group 3GN=Pden_3826	-0.019	0.1
		RNA polymerase sigma factor RpoDGN=rpoD	-0.259	0.25
		RNA polymerase sigma factor RpoHGN=rpoH	0.368	0.69
		RNA polymerase sigma factorGN=Pden_2820	0.318	0.2
		RNA polymerase, sigma 32 subunit, RpoHGN=Pden_2086	-0.109	0.03
		RNA polymerase, sigma-24 subunit, ECF subfamilyGN=Pden_4558	0.594	0.68
		RNA polymerase-binding transcription factor DksAGN=dksA	0.623	0.53
		RNA-binding protein HfqGN=hfq	0.019	0.06
		RND efflux system, outer membrane lipoprotein, NodT family GN=Pden_2943	-0.596	1.38
		RND efflux system, outer membrane lipoprotein, NodT family GN=Pden_3449	0.732	1.58
		Rod shape-determining protein MreBGN=Pden_4032	0.16	0.27
		Rod shape-determining protein MreCGN=Pden_4033	0.434	1.27
		RpsU-divergently transcribed proteinGN=Pden_2268	0.288	0.34
		S-(hydroxymethyl)glutathione dehydrogenaseGN=Pden_0016	0.501	1.06
		Saccharopine dehydrogenase (NAD+, L-lysine-forming)GN=Pden_2709	-0.113	0.17
		S-adenosylmethionine synthaseGN=metK	0.302	0.92
		S-adenosylmethionine:tRNA ribosyltransferase-isomerase GN=queA	-0.1	0.35
		SAM-dependent methyltransferaseGN=Pden_1954	-0.362	0.98
		SAM-dependent methyltransferaseGN=Pden_2584	0.2	0.27
		Sarcosine oxidase, alpha subunit familyGN=Pden_0515	0.535	0.75
		Sarcosine oxidase, beta subunit familyGN=Pden_0512	0.687	2
		Sarcosine oxidase, gamma subunitGN=Pden_0516	0.762	0.99
		SDR family oxidoreductase [Paracoccus denitrificans]	0.677	1.68
		Sec-independent protein translocase protein TatCGN=tatC	-0.491	0.28
		Secreted periplasmic proteinGN=Pden_2766	-0.092	0.13
		Secretion protein HlyD family proteinGN=Pden_2675	0.624	1.24
		Segregation and condensation protein BGN=Pden_1866	0.578	0.97
		Sel1 domain-containing protein [Paracoccus denitrificans]	-0.636	1.67
		Selenide, water dikinaseGN=selD	-0.091	0.1
		Selenocysteine-specific translation elongation factor SelB GN=Pden_2825	0.256	0.45
		sensor histidine kinase [Paracoccus denitrificans]	-0.436	0.63
		septum formation inhibitor MinC [Paracoccus denitrificans]	-0.262	0.54
		Septum formation initiatorGN=Pden_3893	-0.266	0.57
		septum site-determining protein MinD [Paracoccus denitrificans]	-0.042	0.08
		Serine hydroxymethyltransferaseGN=glyA	-0.152	0.12
		Serine O-acetyltransferaseGN=Pden_2885	0.11	0.08
		Serine/threonine protein kinaseGN=Pden_2441	0.717	0.72
		Serine-glyoxylate aminotransferase apoenzyme GN=Pden_3921	-2.599	4.21
		Serine--tRNA ligaseGN=serS	-0.587	1
		Serine-type D-Ala-D-Ala carboxypeptidaseGN=Pden_1757	0.69	1.56
		Serine-type D-Ala-D-Ala carboxypeptidaseGN=Pden_2143	0.136	0.3
		S-formylglutathione hydrolaseGN=fghA PE=1	0.265	0.27
		SH3, type 3 domain proteinGN=Pden_0401	0.243	0.38
		Shikimate dehydrogenase (NADP(+))GN=aroE	-0.227	0.25
		Short chain enoyl-CoA hydrataseGN=Pden_2905	0.548	1.01
		Short chain enoyl-CoA hydrataseGN=Pden_4513	0.53	0.57
		Short-chain dehydrogenase/reductase SDRGN=Pden_0196	0.337	0.54
		Short-chain dehydrogenase/reductase SDRGN=Pden_0206	0.679	1.47
		Short-chain dehydrogenase/reductase SDRGN=Pden_1255	0.266	0.5
		Short-chain dehydrogenase/reductase SDRGN=Pden_1754	-0.241	0.01
		Short-chain dehydrogenase/reductase SDRGN=Pden_2155	1.957	3.09
		Short-chain dehydrogenase/reductase SDRGN=Pden_2157	1.521	2.99
		Short-chain dehydrogenase/reductase SDRGN=Pden_2311	-0.036	0.12
		Short-chain dehydrogenase/reductase SDRGN=Pden_2349	-0.271	0.45
		Short-chain dehydrogenase/reductase SDRGN=Pden_2377	-0.118	0.13
		Short-chain dehydrogenase/reductase SDRGN=Pden_2384	-0.367	0.53
		Short-chain dehydrogenase/reductase SDRGN=Pden_2547	-0.351	0.87
		Short-chain dehydrogenase/reductase SDRGN=Pden_2754	0.381	0.67
		Short-chain dehydrogenase/reductase SDRGN=Pden_2908	0.593	0.89
		Short-chain dehydrogenase/reductase SDRGN=Pden_3419	-0.843	2.48
		Short-chain dehydrogenase/reductase SDRGN=Pden_3541	-0.577	1.13
		Short-chain dehydrogenase/reductase SDRGN=Pden_3542	-0.331	0.55
		Short-chain dehydrogenase/reductase SDRGN=Pden_3572	0.289	0.46
		Short-chain dehydrogenase/reductase SDRGN=Pden_3580	-0.107	0
		Short-chain dehydrogenase/reductase SDRGN=Pden_3714	-0.614	0.88
		Siderophore-interacting proteinGN=Pden_3530	-0.086	0.07
		Sigma54 specific transcriptional regulator, Fis family GN=Pden_0224	-0.465	0.59
		sigma-54-dependent Fis family transcriptional regulator [Paracoccus denitrificans]	0.338	0.55
		sigma-54-dependent Fis family transcriptional regulator [Paracoccus denitrificans]	-0.049	0.08
		Signal peptidase IGN=Pden_0420	-0.497	0.83
		Signal recognition particle proteinGN=ffh	-0.342	1
		Signal recognition particle receptor FtsYGN=ftsY	-0.119	0.41
		Signal transduction histidine kinase regulating citrate/malate metabolism GN=Pden_0539	-0.397	0.95
		Signal transduction histidine kinase, glucose-6-phosphate specific GN=Pden_1783	-0.499	0.42
		Signal transduction histidine kinase, nitrogen specific, NtrB GN=Pden_4130	-0.004	0.02
		Single-stranded DNA-binding proteinGN=Pden_3806	0.185	0.12
		SMF family proteinGN=Pden_3129	0.457	0.79
		sn-glycerol-3-phosphate import ATP-binding protein UgpCGN=ugpC	0.022	0.03
		Sodium:dicarboxylate symporterGN=Pden_4249	-0.048	0
		Sodium:dicarboxylate symporterGN=Pden_4368	-0.951	0.59
		SPFH domain, Band 7 family proteinGN=Pden_0057	0.194	0.46
		Sporulation domain proteinGN=Pden_1869	-0.588	0.66
		SsrA-binding proteinGN=smpB	-0.063	0.02
		SSS sodium solute transporter superfamilyGN=Pden_4211	-2.519	1.59
		SSU ribosomal protein S30P / sigma 54 modulation proteinGN=Pden_2604	-0.048	0.1
		Substrate-binding region of ABC-type glycine betaine transport system GN=Pden_0945	-0.379	0.08
		Substrate-binding region of ABC-type glycine betaine transport system GN=Pden_1899	0.315	0.1
		Substrate-binding region of ABC-type glycine betaine transport system GN=Pden_2285	1.094	0.65
		Succinate dehydrogenase flavoprotein subunitGN=Pden_0569	-1.543	2.33
		Succinate dehydrogenase iron-sulfur subunitGN=Pden_0572	-1.397	3.13
		Succinate semialdehyde dehydrogenaseGN=Pden_0243	-0.817	1.01
		Succinate semialdehyde dehydrogenaseGN=Pden_2257	-0.01	0.01
		Succinate semialdehyde dehydrogenaseGN=Pden_4416	-0.635	1.74
		Succinyl-CoA ligase [ADP-forming] subunit alphaGN=Pden_0558	-1.188	2.61
		Succinyl-CoA ligase [ADP-forming] subunit beta GN=sucC	-1.434	3.64
		Succinyl-diaminopimelate desuccinylaseGN=dapE	-1.496	1.77
		SufBD proteinGN=Pden_3967	-0.715	1.69
		sugar ABC transporter ATP-binding protein [Paracoccus denitrificans]	0.47	0.76
		Sugar transferaseGN=Pden_0533	-0.934	1.93
		Sulfatase GN=Pden_2286	-0.752	0.5
		Sulfate ABC transporter, periplasmic sulfate-binding protein GN=Pden_1798	-0.797	0.36
		Sulfate adenylyltransferase subunit 1 / adenylylsulfate kinase GN=Pden_4396	-0.661	1.41
		Sulfate adenylyltransferase subunit 2GN=cysD	-0.551	1.7
		Sulfate-transporting ATPaseGN=Pden_1797	-0.219	0.68
		Sulfoacetaldehyde acetyltransferaseGN=Pden_1010	-0.148	0.28
		SulfotransferaseGN=Pden_2009	0.598	0.54
		SulfurtransferaseGN=Pden_0523	-0.104	0.35
		SulfurtransferaseGN=Pden_0631	0.256	0.43
		Superoxide dismutaseGN=Pden_0518	-0.99	0.46
		SURF1-like proteinGN=Pden_4316	0.438	0.6
		Surface antigen (D15)GN=Pden_2679	0.407	0.72
		Tartronate semialdehyde reductaseGN=Pden_3216	-0.258	0.54
		TetR/AcrR family transcriptional regulator [Paracoccus denitrificans]	0.186	0.19
		Tetraacyldisaccharide 4'-kinaseGN=lpxK	0.564	1.39
		Tetratricopeptide TPR_2 repeat proteinGN=Pden_0424	0.436	0.67
		TfuA domain protein, coreGN=Pden_3471	0.013	0.17
		Thiamine pyrophosphate enzyme domain protein TPP-binding protein GN=Pden_4594	-0.638	1.9
		Thiamine pyrophosphate enzyme TPP binding domain proteinGN=Pden_0633	-0.257	0.36
		Thiamine-phosphate diphosphorylaseGN=Pden_0038	0.373	0.42
		Thiazole synthaseGN=thiG	0.284	0.1
		Thioesterase superfamily proteinGN=Pden_2864	0.192	0.08
		Thiol peroxidase (Atypical 2-Cys peroxiredoxin)GN=Pden_2325	-0.189	0.13
		thiolase domain-containing protein [Paracoccus denitrificans]	0.258	0.47
		Thioredoxin domainGN=Pden_2371	-0.417	0.28
		Thioredoxin reductaseGN=Pden_2208	-0.455	1.28
		ThioredoxinGN=Pden_2793	0.295	0.09
		Three-deoxy-D-manno-octulosonic-acid transferase domain protein GN=Pden_2571	0.123	0.14
		Threonine--tRNA ligaseGN=thrS	-0.433	0.76
		Thymidine kinaseGN=tdk	-0.273	0.09
		Thymidylate kinaseGN=tmk	-0.16	0.14
		Thymidylate synthase ThyXGN=thyX	-0.196	0.54
		Toluene tolerance family proteinGN=Pden_2034	0.327	0.76
		TonB family proteinGN=Pden_0725	2.144	3.54
		TonB-dependent heme/hemoglobin receptor family protein GN=Pden_4201	4.092	3.3
		TonB-dependent receptorGN=Pden_1368	-0.855	1.17
		TonB-dependent receptorGN=Pden_2046	1.778	2.68
		TonB-dependent receptorGN=Pden_2610	1.131	2.38
		TonB-dependent receptorGN=Pden_3527	-0.027	0.08
		TonB-dependent receptorGN=Pden_4173	1.308	2.2
		TonB-dependent receptorGN=Pden_4382	-0.231	0.47
		TonB-dependent siderophore receptorGN=Pden_1139	1.715	1.7
		TonB-dependent siderophore receptorGN=Pden_3007	3.757	4.4
		TonB-dependent siderophore receptorGN=Pden_4373	2.731	3.9
		Toxic anion resistance family proteinGN=Pden_2951	-0.323	0.81
		Transcription elongation factor GreAGN=greA	-0.516	0.57
		Transcription termination factor RhoGN=rho	-0.526	1.09
		Transcription termination/antitermination protein NusAGN=nusA	-0.448	0.84
		Transcription termination/antitermination protein NusGGN=nusG	0.311	0.41
		Transcriptional activator, TenA familyGN=Pden_0035	-0.021	0.03
		Transcriptional regulator MraZGN=mraZ	0.093	0.02
		Transcriptional regulator, AraC family with amidase-like domain GN=Pden_1687	0.516	1.49
		Transcriptional regulator, AraC family with amidase-like domain GN=Pden_2953	0.216	0.61
		Transcriptional regulator, AraC family with amidase-like domain GN=Pden_3933	0.566	1.69
		Transcriptional regulator, AsnC familyGN=Pden_0653	0.38	0.39
		Transcriptional regulator, AsnC familyGN=Pden_1469	-0.338	0.48
		Transcriptional regulator, AsnC familyGN=Pden_1759	0.167	0.24
		Transcriptional regulator, AsnC familyGN=Pden_2209	0.312	0.29
		Transcriptional regulator, AsnC familyGN=Pden_2266	1.32	2.98
		Transcriptional regulator, AsnC familyGN=Pden_2322	0.405	0.2
		Transcriptional regulator, AsnC familyGN=Pden_4957	0.679	0.81
		Transcriptional regulator, BadM/Rrf2 familyGN=Pden_2812	-0.004	0.02
		Transcriptional regulator, BadM/Rrf2 familyGN=Pden_2958	0.198	0.13
		Transcriptional regulator, CarD familyGN=Pden_1825	0.09	0.06
		Transcriptional regulator, DeoR familyGN=Pden_2619	0.267	0.38
		Transcriptional regulator, DeoR familyGN=Pden_4174	0.291	0.3
		Transcriptional regulator, DeoR familyGN=Pden_4915	-0.261	0.28
		Transcriptional regulator, Fis familyGN=Pden_2365	0.446	0.2
		Transcriptional regulator, Fis familyGN=Pden_3888	0.266	0.5
		Transcriptional regulator, Fis familyGN=Pden_4989	-0.256	0.32
		Transcriptional regulator, GntR familyGN=Pden_0240	0.113	0.07
		Transcriptional regulator, GntR familyGN=Pden_0318	-0.15	0.36
		Transcriptional regulator, GntR familyGN=Pden_0680	0.038	0.06
		Transcriptional regulator, GntR familyGN=Pden_1183	0.014	0.06
		Transcriptional regulator, GntR familyGN=Pden_1431	0.364	0.87
		Transcriptional regulator, GntR familyGN=Pden_1722	-0.379	0.74
		Transcriptional regulator, GntR familyGN=Pden_2105	0.346	0.61
		Transcriptional regulator, GntR familyGN=Pden_2475	-0.029	0.01
		Transcriptional regulator, GntR familyGN=Pden_2752	0.144	0.3
		Transcriptional regulator, GntR familyGN=Pden_2922	0.178	0.16
		Transcriptional regulator, GntR familyGN=Pden_2929	0.6	1.41
		Transcriptional regulator, GntR familyGN=Pden_3072	0.258	0.71
		Transcriptional regulator, GntR familyGN=Pden_3206	0.274	0.04
		Transcriptional regulator, GntR familyGN=Pden_3389	-0.268	0.61
		Transcriptional regulator, GntR familyGN=Pden_3432	0.703	1.01
		Transcriptional regulator, GntR familyGN=Pden_3435	0.278	0.14
		Transcriptional regulator, GntR familyGN=Pden_3573	0.438	0.53
		Transcriptional regulator, GntR familyGN=Pden_3677	-0.195	0.4
		Transcriptional regulator, GntR familyGN=Pden_3944	-0.349	0.7
		Transcriptional regulator, GntR familyGN=Pden_4265	0.368	0.75
		Transcriptional regulator, GntR familyGN=Pden_4400	1.944	3.13
		Transcriptional regulator, GntR familyGN=Pden_4617	-0.599	1.02
		Transcriptional regulator, GntR familyGN=Pden_4940	0.045	0.22
		Transcriptional regulator, GntR familyGN=Pden_4995	0.636	1.29
		Transcriptional regulator, GntR familyGN=Pden_5067	0.273	0.15
		Transcriptional regulator, HxlR familyGN=Pden_4164	1.332	1.16
		Transcriptional regulator, IclR familyGN=Pden_3528	-0.059	0.12
		Transcriptional regulator, IclR familyGN=Pden_3922	-0.663	1.54
		Transcriptional regulator, IclR familyGN=Pden_4280	-0.386	0.2
		Transcriptional regulator, IclR familyGN=Pden_4433	-0.015	0.08
		Transcriptional regulator, IclR familyGN=Pden_4604	0.372	0.56
		Transcriptional regulator, IclR familyGN=Pden_4923	0.464	0.55
		Transcriptional regulator, LacI familyGN=Pden_1046	0.345	0.29
		Transcriptional regulator, LacI familyGN=Pden_2621	0.313	0.64
		Transcriptional regulator, LacI familyGN=Pden_5078	0.331	0.75
		Transcriptional regulator, LuxR familyGN=Pden_0786	0.272	0.24
		Transcriptional regulator, LysR familyGN=Pden_0157	0.389	0.79
		Transcriptional regulator, LysR familyGN=Pden_0231	-0.261	0.46
		Transcriptional regulator, LysR familyGN=Pden_0304	1.028	1.63
		Transcriptional regulator, LysR familyGN=Pden_0327	-0.177	0.35
		Transcriptional regulator, LysR familyGN=Pden_0724	-0.179	0.35
		Transcriptional regulator, LysR familyGN=Pden_0940	0.23	0.29
		Transcriptional regulator, LysR familyGN=Pden_1020	0.182	0.19
		Transcriptional regulator, LysR familyGN=Pden_1035	-0.266	0.35
		Transcriptional regulator, LysR familyGN=Pden_1146	-0.008	0.29
		Transcriptional regulator, LysR familyGN=Pden_1190	0.212	0.47
		Transcriptional regulator, LysR familyGN=Pden_1694	1.975	2.76
		Transcriptional regulator, LysR familyGN=Pden_1718	0.376	0.47
		Transcriptional regulator, LysR familyGN=Pden_2318	-0.013	0.05
		Transcriptional regulator, LysR familyGN=Pden_2859	0.684	1.04
		Transcriptional regulator, LysR familyGN=Pden_3237	-0.21	0.35
		Transcriptional regulator, LysR familyGN=Pden_3293	0.455	0.51
		Transcriptional regulator, LysR familyGN=Pden_3454	0.649	1.65
		Transcriptional regulator, LysR familyGN=Pden_3513	0.859	0.08
		Transcriptional regulator, LysR familyGN=Pden_3972	0.397	0.41
		Transcriptional regulator, LysR familyGN=Pden_4248	-0.113	0.29
		Transcriptional regulator, LysR familyGN=Pden_4256	-0.037	0.14
		Transcriptional regulator, LysR familyGN=Pden_4286	0.097	0.35
		Transcriptional regulator, LysR familyGN=Pden_4311	1.121	2.33
		Transcriptional regulator, LysR familyGN=Pden_4367	-0.943	1.85
		Transcriptional regulator, LysR familyGN=Pden_4478	0.55	0.58
		Transcriptional regulator, LysR familyGN=Pden_4575	0.424	0.78
		Transcriptional regulator, MarR familyGN=Pden_0187	-0.091	0.22
		Transcriptional regulator, MarR familyGN=Pden_0295	0.369	0.67
		Transcriptional regulator, MarR familyGN=Pden_0914	-0.174	0.55
		Transcriptional regulator, MarR familyGN=Pden_1198	-0.207	0.4
		Transcriptional regulator, MarR familyGN=Pden_2588	1.073	1.45
		Transcriptional regulator, MarR familyGN=Pden_2601	0.462	0.39
		Transcriptional regulator, MarR familyGN=Pden_3047	0.092	0.05
		Transcriptional regulator, MarR familyGN=Pden_3512	0.87	0.8
		Transcriptional regulator, MarR familyGN=Pden_3545	0.403	0.28
		Transcriptional regulator, MerR familyGN=Pden_2866	0.152	0.13
		Transcriptional regulator, MerR familyGN=Pden_2867	0.802	1.46
		Transcriptional regulator, RpiR familyGN=Pden_0250	0.143	0.12
		Transcriptional regulator, RpiR familyGN=Pden_3797	1.41	1.74
		Transcriptional regulator, SARP familyGN=Pden_4194	0.139	0.13
		Transcriptional regulator, TetR familyGN=Pden_0164	0.431	0.02
		Transcriptional regulator, TetR familyGN=Pden_0232	0.24	0.29
		Transcriptional regulator, TetR familyGN=Pden_1121	-0.089	0.3
		Transcriptional regulator, TetR familyGN=Pden_2847	0.189	0.07
		Transcriptional regulator, TetR familyGN=Pden_2940	0.102	0.03
		Transcriptional regulator, TetR familyGN=Pden_4074	-0.316	0.28
		Transcriptional regulator, TetR familyGN=Pden_4630	-0.307	0.5
		Transcriptional regulator, TetR familyGN=Pden_4645	0.193	0.13
		Transcriptional regulator, TetR familyGN=Pden_5058	0.588	0.64
		Transcriptional regulator, XRE familyGN=Pden_0130	1.859	0.98
		Transcriptional regulator, XRE familyGN=Pden_0477	-0.103	0.15
		Transcriptional regulator, XRE familyGN=Pden_1350	-0.392	0.56
		Transcriptional regulator, XRE familyGN=Pden_2403	0.175	0.15
		Transcriptional regulator, XRE familyGN=Pden_3171	0.111	0.04
		Transcriptional regulator, XRE familyGN=Pden_4917	0.332	0.5
		Transcriptional repressor NrdRGN=nrdR	0.218	0.4
		Transcription-repair-coupling factorGN=mfd	-1.341	1.67
		Transferase hexapeptide proteinGN=Pden_3937	-0.136	0.16
		Transferase hexapeptide repeat containing proteinGN=Pden_1750	0.653	0.69
		Transglutaminase domain proteinGN=Pden_3586	0.377	0.26
		Trans-hexaprenyltranstransferaseGN=Pden_2031	-0.359	1.31
		Transketolase, central regionGN=Pden_3891	-1.496	3.45
		TransketolaseGN=Pden_1275	-0.736	0.93
		TransketolaseGN=Pden_1697	2.631	3.79
		Translation initiation factor IF-1GN=infA	-0.083	0.32
		Translation initiation factor IF-2GN=infB	-0.749	1.03
		Transport permease proteinGN=Pden_2042	-0.565	0.98
		transporter substrate-binding domain-containing protein [Paracoccus denitrificans]	0.639	0.36
		transporter substrate-binding domain-containing protein [Paracoccus denitrificans]	0.46	0.37
		transporter substrate-binding domain-containing protein [Paracoccus denitrificans]	-0.585	0.62
		Transporter, hydrophobe/amphiphile efflux-1 (HAE1) family GN=Pden_1781	-0.776	0.47
		Transporter, hydrophobe/amphiphile efflux-1 (HAE1) family GN=Pden_2722	-1.162	0.31
		Transporter, hydrophobe/amphiphile efflux-1 (HAE1) family GN=Pden_2942	-1.45	1.17
		Transporter, hydrophobe/amphiphile efflux-1 (HAE1) family GN=Pden_3448	-0.129	0.06
		Transposase, IS5 familyGN=Pden_1007	0.87	0.9
		TRAP dicarboxylate transporter, DctM subunitGN=Pden_1564	-0.776	0.3
		TRAP dicarboxylate transporter, DctP subunit GN=Pden_4122	-3.62	3.52
		TRAP dicarboxylate transporter, DctP subunitGN=Pden_1647	1.677	2.61
		TRAP dicarboxylate transporter, DctP subunitGN=Pden_3480	0.536	0.31
		TRAP dicarboxylate transporter, DctP subunitGN=Pden_5066	0.51	0.04
		TRAP dicarboxylate transporter-DctP subunitGN=Pden_0193	0.295	0.21
		TRAP dicarboxylate transporter-DctP subunitGN=Pden_1563	0.516	0.6
		TRAP dicarboxylate transporter-DctP subunitGN=Pden_3209	-0.21	0.07
		TRAP dicarboxylate transporter-DctP subunitGN=Pden_3497	0.366	0.15
		TRAP dicarboxylate transporter-DctP subunitGN=Pden_3540	-0.254	0.23
		TRAP dicarboxylate transporter-DctP subunitGN=Pden_4546	0.287	0.37
		TRAP transporter large permease subunit [Paracoccus denitrificans]	-0.662	0.28
		TRAP transporter solute receptor, TAXI familyGN=Pden_0664	0.094	0.12
		TRAP transporter substrate-binding protein [Paracoccus denitrificans]	0.935	1.28
		TRAP transporter substrate-binding protein [Paracoccus denitrificans]	0.028	0.07
		TRAP transporter, 4TM/12TM fusion proteinGN=Pden_0663	-1.007	1.06
		Trigger factorGN=tig SV=2	-0.7	2.21
		Triosephosphate isomeraseGN=tpiA	-0.296	0.24
		Tripartite ATP-independent periplasmic transporter, DctQ component GN=Pden_1565	-0.567	0.31
		TrkA-C domain proteinGN=Pden_4508	0.044	0.15
		TrkA-N domain proteinGN=Pden_4126	0.208	0.73
		tRNA (cytidine/uridine-2'-O-)-methyltransferase TrmJGN=trmJ	-0.707	1.06
		tRNA (guanine-N(1)-)-methyltransferase GN=trmD	0.018	0.09
		tRNA (guanine-N(7)-)-methyltransferase GN=trmB	-0.047	0.1
		tRNA 2-thiocytidine biosynthesis protein TtcAGN=ttcA	0.59	0.79
		tRNA dimethylallyltransferaseGN=miaA	0.182	0.29
		tRNA modification GTPase MnmEGN=mnmE	-0.477	1.28
		tRNA pseudouridine synthase AGN=truA	0.433	0.92
		tRNA pseudouridine synthase BGN=truB	-0.559	1.17
		tRNA uridine 5-carboxymethylaminomethyl modification enzyme MnmGGN=mnmG	-0.56	0.48
		tRNA(Ile)-lysidine synthaseGN=tilS	0.867	1.73
		tRNA-2-methylthio-N(6)-dimethylallyladenosine synthaseGN=miaB	-0.341	0.41
		tRNA-dihydrouridine synthaseGN=Pden_4131	0.337	0.68
		tRNA-dihydrouridine(20/20a) synthaseGN=dusA	-0.06	0.19
		tRNA-specific 2-thiouridylase MnmAGN=mnmA	-0.969	2.34
		Tryptophan synthase alpha chainGN=trpA	-0.351	0.37
		Tryptophan synthase beta chainGN=trpB	0.159	0.53
		Tryptophan--tRNA ligaseGN=trpS	-0.24	0.61
		Twin-arginine translocation protein, TatB subunitGN=Pden_0908	0.872	1.41
		Two component transcriptional regulator, Fis familyGN=Pden_2781	0.319	0.36
		Two component transcriptional regulator, LuxR family GN=Pden_2990	2.996	4.13
		Two component transcriptional regulator, LuxR familyGN=Pden_1784	0.477	0.66
		Two component transcriptional regulator, LuxR familyGN=Pden_2354	0.92	1.96
		Two component transcriptional regulator, winged helix familyGN=Pden_0046	0.211	0.28
		Two component transcriptional regulator, winged helix familyGN=Pden_0079	0.322	0.77
		Two component transcriptional regulator, winged helix familyGN=Pden_0310	0.401	0.45
		Two component transcriptional regulator, winged helix familyGN=Pden_1660	0.496	0.43
		Two component transcriptional regulator, winged helix familyGN=Pden_2374	0.784	1.48
		Two component transcriptional regulator, winged helix familyGN=Pden_2600	0.336	0.39
		Two component transcriptional regulator, winged helix familyGN=Pden_3403	0.666	0.93
		Two component transcriptional regulator, winged helix familyGN=Pden_3566	1.887	2.39
		Two component transcriptional regulator, winged helix familyGN=Pden_4325	0.565	1.28
		Two component, sigma54 specific, transcriptional regulator, Fis family GN=Pden_2964	-0.087	0
		Two component, sigma54 specific, transcriptional regulator, Fis family GN=Pden_3109	1.024	1.83
		Two component, sigma54 specific, transcriptional regulator, Fis family GN=Pden_4127	0.044	0.14
		Two component, sigma54 specific, transcriptional regulator, Fis family GN=Pden_4129	0.295	0.58
		Two component, sigma54 specific, transcriptional regulator, Fis family GN=Pden_4405	0.422	0.94
		Type I secretion membrane fusion protein, HlyD familyGN=Pden_2037	-0.185	0.19
		Type I secretion membrane fusion protein, HlyD familyGN=Pden_2412	-2.518	1.82
		Type I secretion outer membrane protein, TolC familyGN=Pden_2727	0.631	1.42
		Type I secretion system ATPaseGN=Pden_2036	-0.188	0.16
		Tyrosine recombinase XerCGN=xerC	0.976	2.2
		Tyrosine recombinase XerCGN=xerC	0.448	1.19
		Tyrosine--tRNA ligaseGN=tyrS	-0.469	1
		UBA/THIF-type NAD/FAD binding proteinGN=Pden_0037	-0.002	0.06
		Ubiquinol-cytochrome c reductase iron-sulfur subunitGN=Pden_2305	-0.348	0.25
		Ubiquinone biosynthesis hydroxylase, UbiH/UbiF/VisC/COQ6 family GN=Pden_3942	-0.139	0.46
		Ubiquinone biosynthesis O-methyltransferaseGN=ubiG	-0.413	1.18
		Ubiquinone/menaquinone biosynthesis C-methyltransferase UbiEGN=ubiE	0.232	0.35
		UDP-3-O-acylglucosamine N-acyltransferaseGN=lpxD	0.122	0.19
		UDP-3-O-acyl-N-acetylglucosamine deacetylaseGN=lpxC	0.376	0.48
		UDP-galactopyranose mutaseGN=Pden_5043	0.185	0.17
		UDP-galactose 4-epimeraseGN=Pden_2296	-0.223	0.34
		UDP-glucose pyrophosphorylaseGN=Pden_2297	0.012	0.06
		UDP-N-acetylenolpyruvoylglucosamine reductaseGN=murB	0.218	0.03
		UDP-N-acetylglucosamine 1-carboxyvinyltransferaseGN=murA	-0.58	0.74
		UDP-N-acetylglucosamine--N-acetylmuramyl-(pentapeptide) pyrophosphoryl-undecaprenol N-acetylglucosamine transferaseGN=murG	0.472	1.34
		UDP-N-acetylmuramate--L-alanine ligaseGN=murC	0.199	0.44
		UDP-N-acetylmuramoylalanine--D-glutamate ligaseGN=murD	-0.236	0.31
		UDP-N-acetylmuramoyl-L-alanyl-D-glutamate--2,6-diaminopimelate ligaseGN=murE	-0.338	0.79
		UDP-N-acetylmuramoyl-tripeptide--D-alanyl-D-alanine ligaseGN=murF	-0.102	0.13
		UDP-N-acetylmuramoyl-tripeptide--D-alanyl-D-alanine ligaseGN=Pden_2407	-1.928	3.48
		UDP-sulfoquinovose synthaseGN=Pden_2811	0.296	0.46
		Uncharacterized protein UPF0065GN=Pden_0308	-1.294	0.87
		Uncharacterized protein UPF0065GN=Pden_3266	0.404	0.2
		Uncharacterized protein UPF0065GN=Pden_4401	-1.711	0.68
		Uncharacterized protein UPF0065GN=Pden_4404	-1.582	1.24
		Uncharacterized proteinGN=Pden_0024	1.717	2.05
		Uncharacterized proteinGN=Pden_0028	0.925	1.6
		Uncharacterized proteinGN=Pden_0031	0.499	0.21
		Uncharacterized proteinGN=Pden_0089	-0.195	0.14
		Uncharacterized proteinGN=Pden_0090	-0.447	0.24
		Uncharacterized proteinGN=Pden_0111	-0.333	0.26
		Uncharacterized proteinGN=Pden_0112	-0.392	0.64
		Uncharacterized proteinGN=Pden_0168	-0.919	1.6
		Uncharacterized proteinGN=Pden_0194	-0.055	0.03
		Uncharacterized proteinGN=Pden_0210	0.083	0.01
		Uncharacterized proteinGN=Pden_0255	-0.284	0.28
		Uncharacterized proteinGN=Pden_0292	0.428	0.95
		Uncharacterized proteinGN=Pden_0427	-0.468	0.61
		Uncharacterized proteinGN=Pden_0431	0.498	0.62
		Uncharacterized proteinGN=Pden_0443	-0.048	0.08
		Uncharacterized proteinGN=Pden_0444	0.245	0.6
		Uncharacterized proteinGN=Pden_0447	-0.038	0.01
		Uncharacterized proteinGN=Pden_0448	0.309	0.55
		Uncharacterized proteinGN=Pden_0471	0.13	0.22
		Uncharacterized proteinGN=Pden_0478	-0.023	0.16
		Uncharacterized proteinGN=Pden_0489	1.517	2.17
		Uncharacterized proteinGN=Pden_0535	0.293	0.62
		Uncharacterized proteinGN=Pden_0570	0.326	0.41
		Uncharacterized proteinGN=Pden_0577	0.888	1.19
		Uncharacterized proteinGN=Pden_0584	0.374	0.48
		Uncharacterized proteinGN=Pden_0599	0.368	0.07
		Uncharacterized proteinGN=Pden_0638	-0.662	0.47
		Uncharacterized proteinGN=Pden_0639	-0.096	0.15
		Uncharacterized proteinGN=Pden_0644	-0.378	0.32
		Uncharacterized proteinGN=Pden_0657	-0.233	0.01
		Uncharacterized proteinGN=Pden_0692	0.744	1.11
		Uncharacterized proteinGN=Pden_0703	0.18	0.16
		Uncharacterized proteinGN=Pden_0723	0.174	0.4
		Uncharacterized proteinGN=Pden_0808	0.947	1.07
		Uncharacterized proteinGN=Pden_0823	0.074	0.07
		Uncharacterized proteinGN=Pden_0824	0.522	0.15
		Uncharacterized proteinGN=Pden_0896	0.05	0.03
		Uncharacterized proteinGN=Pden_0910	0.254	0.34
		Uncharacterized proteinGN=Pden_0919	-0.554	0.85
		Uncharacterized proteinGN=Pden_0956	0.203	0.29
		Uncharacterized proteinGN=Pden_0959	0.125	0.01
		Uncharacterized proteinGN=Pden_1219	-0.342	0.68
		Uncharacterized proteinGN=Pden_1238	1.248	2.18
		Uncharacterized proteinGN=Pden_1246	0.255	0.09
		Uncharacterized proteinGN=Pden_1278	0.131	0.15
		Uncharacterized proteinGN=Pden_1280	0.561	1.19
		Uncharacterized proteinGN=Pden_1294	0.258	0.24
		Uncharacterized proteinGN=Pden_1300	-0.722	0.36
		Uncharacterized proteinGN=Pden_1307	0.724	1.07
		Uncharacterized proteinGN=Pden_1313	1.335	1.58
		Uncharacterized proteinGN=Pden_1320	-0.326	0.16
		Uncharacterized proteinGN=Pden_1354	-0.959	1.53
		Uncharacterized proteinGN=Pden_1366	-0.82	2.19
		Uncharacterized proteinGN=Pden_1380	0.13	0.26
		Uncharacterized proteinGN=Pden_1390	-0.366	0.15
		Uncharacterized proteinGN=Pden_1403	-0.114	0.35
		Uncharacterized proteinGN=Pden_1405	0.118	0.11
		Uncharacterized proteinGN=Pden_1407	0.954	2.13
		Uncharacterized proteinGN=Pden_1439	1.284	2.86
		Uncharacterized proteinGN=Pden_1525	-0.048	0.06
		Uncharacterized proteinGN=Pden_1528	0.114	0.06
		Uncharacterized proteinGN=Pden_1529	0.755	0.61
		Uncharacterized proteinGN=Pden_1551	0.361	0.57
		Uncharacterized proteinGN=Pden_1644	2.073	1.98
		Uncharacterized proteinGN=Pden_1723	0.708	0.81
		Uncharacterized proteinGN=Pden_1736	1.783	1.28
		Uncharacterized proteinGN=Pden_1753	1.324	2.1
		Uncharacterized proteinGN=Pden_1810	-0.06	0.14
		Uncharacterized proteinGN=Pden_1858	0.312	0.53
		Uncharacterized proteinGN=Pden_1885	1.275	2.34
		Uncharacterized proteinGN=Pden_1894	0.27	0.31
		Uncharacterized proteinGN=Pden_1895	-0.818	0.5
		Uncharacterized proteinGN=Pden_1927	0.149	0.01
		Uncharacterized proteinGN=Pden_1931	0.408	0.94
		Uncharacterized proteinGN=Pden_1932	0.575	0.47
		Uncharacterized proteinGN=Pden_1942	0.169	0.33
		Uncharacterized proteinGN=Pden_1948	-1.352	2.54
		Uncharacterized proteinGN=Pden_1960	-0.105	0.17
		Uncharacterized proteinGN=Pden_1964	-0.354	0.23
		Uncharacterized proteinGN=Pden_1965	-0.415	0.46
		Uncharacterized proteinGN=Pden_1983	-0.007	0.03
		Uncharacterized proteinGN=Pden_1990	0.299	0.32
		Uncharacterized proteinGN=Pden_1996	-0.504	0.71
		Uncharacterized proteinGN=Pden_2006	-0.127	0.2
		Uncharacterized proteinGN=Pden_2016	-0.068	0.13
		Uncharacterized proteinGN=Pden_2019	-0.545	0.35
		Uncharacterized proteinGN=Pden_2054	0.256	0.29
		Uncharacterized proteinGN=Pden_2078	0.387	0.67
		Uncharacterized proteinGN=Pden_2085	0.344	0.78
		Uncharacterized proteinGN=Pden_2087	0.154	0.13
		Uncharacterized proteinGN=Pden_2089	0.641	1.57
		Uncharacterized proteinGN=Pden_2090	0.388	0.71
		Uncharacterized proteinGN=Pden_2096	2.028	0.57
		Uncharacterized proteinGN=Pden_2128	0.794	0.31
		Uncharacterized proteinGN=Pden_2188	-0.601	0.6
		Uncharacterized proteinGN=Pden_2204	1.431	2.68
		Uncharacterized proteinGN=Pden_2217	0.318	0.88
		Uncharacterized proteinGN=Pden_2240	1.224	1.06
		Uncharacterized proteinGN=Pden_2242	0.832	1.06
		Uncharacterized proteinGN=Pden_2245	-0.294	0.77
		Uncharacterized proteinGN=Pden_2255	0.007	0.01
		Uncharacterized proteinGN=Pden_2256	0.515	0.66
		Uncharacterized proteinGN=Pden_2258	0.153	0.03
		Uncharacterized proteinGN=Pden_2263	-0.172	0.19
		Uncharacterized proteinGN=Pden_2280	1.648	2.17
		Uncharacterized proteinGN=Pden_2313	0.132	0.09
		Uncharacterized proteinGN=Pden_2314	0.506	0.76
		Uncharacterized proteinGN=Pden_2317	-0.447	0.39
		Uncharacterized proteinGN=Pden_2320	1.134	1.46
		Uncharacterized proteinGN=Pden_2327	1.201	0.69
		Uncharacterized proteinGN=Pden_2333	0.328	0.37
		Uncharacterized proteinGN=Pden_2353	0.145	0.35
		Uncharacterized proteinGN=Pden_2358	1.317	1.57
		Uncharacterized proteinGN=Pden_2368	5.064	4.13
		Uncharacterized proteinGN=Pden_2376	-0.09	0.15
		Uncharacterized proteinGN=Pden_2390	0.153	0.24
		Uncharacterized proteinGN=Pden_2398	0.001	0.01
		Uncharacterized proteinGN=Pden_2410	-2.202	2.98
		Uncharacterized proteinGN=Pden_2425	-0.658	1.11
		Uncharacterized proteinGN=Pden_2436	1.856	1.82
		Uncharacterized proteinGN=Pden_2444	1.756	3.3
		Uncharacterized proteinGN=Pden_2445	2.508	3.98
		Uncharacterized proteinGN=Pden_2450	2.621	3.59
		Uncharacterized proteinGN=Pden_2473	-1.778	1.48
		Uncharacterized proteinGN=Pden_2500	0.046	0.03
		Uncharacterized proteinGN=Pden_2504	0.422	0.53
		Uncharacterized proteinGN=Pden_2515	-0.411	1.08
		Uncharacterized proteinGN=Pden_2528	0.432	0.67
		Uncharacterized proteinGN=Pden_2566	1.657	2.44
		Uncharacterized proteinGN=Pden_2578	0.715	1.02
		Uncharacterized proteinGN=Pden_2582	1.056	2.07
		Uncharacterized proteinGN=Pden_2593	-0.089	0.11
		Uncharacterized proteinGN=Pden_2660	0.242	0.47
		Uncharacterized proteinGN=Pden_2668	1.04	2.07
		Uncharacterized proteinGN=Pden_2678	-0.136	0.11
		Uncharacterized proteinGN=Pden_2684	0.331	0.41
		Uncharacterized proteinGN=Pden_2686	-0.65	0.77
		Uncharacterized proteinGN=Pden_2687	-0.409	0.43
		Uncharacterized proteinGN=Pden_2691	0.59	1.4
		Uncharacterized proteinGN=Pden_2712	0.781	0.6
		Uncharacterized proteinGN=Pden_2716	0.322	0.14
		Uncharacterized proteinGN=Pden_2725	0.812	0.98
		Uncharacterized proteinGN=Pden_2733	0.607	0.78
		Uncharacterized proteinGN=Pden_2758	0.604	1.02
		Uncharacterized proteinGN=Pden_2764	0.714	1.25
		Uncharacterized proteinGN=Pden_2774	-0.036	0.13
		Uncharacterized proteinGN=Pden_2776	0.268	0.59
		Uncharacterized proteinGN=Pden_2788	0.639	1.41
		Uncharacterized proteinGN=Pden_2792	-0.045	0.08
		Uncharacterized proteinGN=Pden_2797	-0.135	0.39
		Uncharacterized proteinGN=Pden_2838	0.221	0.38
		Uncharacterized proteinGN=Pden_2839	0.259	0.51
		Uncharacterized proteinGN=Pden_2846	2.384	0.36
		Uncharacterized proteinGN=Pden_2862 PE=1	0.338	0.12
		Uncharacterized proteinGN=Pden_2926	1.306	1.06
		Uncharacterized proteinGN=Pden_2947	0.445	0.82
		Uncharacterized proteinGN=Pden_2950	0.044	0.01
		Uncharacterized proteinGN=Pden_2959	-0.655	1.03
		Uncharacterized proteinGN=Pden_2968	-0.183	0.16
		Uncharacterized proteinGN=Pden_2998	4.537	3.61
		Uncharacterized proteinGN=Pden_3001	3.064	3.26
		Uncharacterized proteinGN=Pden_3005	2.423	2.36
		Uncharacterized proteinGN=Pden_3092	-0.411	0.66
		Uncharacterized proteinGN=Pden_3114	-1.205	0.86
		Uncharacterized proteinGN=Pden_3115	0.033	0.02
		Uncharacterized proteinGN=Pden_3128	0.627	0.93
		Uncharacterized proteinGN=Pden_3229	-0.699	2.22
		Uncharacterized proteinGN=Pden_3470	0.538	0.34
		Uncharacterized proteinGN=Pden_3484	0.777	0.62
		Uncharacterized proteinGN=Pden_3526	0.614	1.27
		Uncharacterized proteinGN=Pden_3554	-0.26	0.43
		Uncharacterized proteinGN=Pden_3555	0.024	0.01
		Uncharacterized proteinGN=Pden_3587	0.325	0.6
		Uncharacterized proteinGN=Pden_3599	0.592	0.67
		Uncharacterized proteinGN=Pden_3602	0.082	0.12
		Uncharacterized proteinGN=Pden_3621	0.295	0.35
		Uncharacterized proteinGN=Pden_3624	0.967	1.61
		Uncharacterized proteinGN=Pden_3657	0.327	0.55
		Uncharacterized proteinGN=Pden_3672	-0.976	0.34
		Uncharacterized proteinGN=Pden_3679	0.415	0.33
		Uncharacterized proteinGN=Pden_3683	0.379	0.38
		Uncharacterized proteinGN=Pden_3707	-0.763	1.16
		Uncharacterized proteinGN=Pden_3709	0.97	2.33
		Uncharacterized proteinGN=Pden_3743	0.562	0.51
		Uncharacterized proteinGN=Pden_3788	0.218	0.22
		Uncharacterized proteinGN=Pden_3794	0.669	1.85
		Uncharacterized proteinGN=Pden_3810	-0.126	0.1
		Uncharacterized proteinGN=Pden_3839	-0.413	0.08
		Uncharacterized proteinGN=Pden_3840	-0.078	0
		Uncharacterized proteinGN=Pden_3850	1.194	2.29
		Uncharacterized proteinGN=Pden_3871	0.668	0.86
		Uncharacterized proteinGN=Pden_3896	0.05	0.13
		Uncharacterized proteinGN=Pden_3900	-0.186	0.02
		Uncharacterized proteinGN=Pden_3902	0.379	0.2
		Uncharacterized proteinGN=Pden_3905	-0.045	0.01
		Uncharacterized proteinGN=Pden_3981	0.173	0.13
		Uncharacterized proteinGN=Pden_4026	1.234	0.5
		Uncharacterized proteinGN=Pden_4042	-0.765	1.88
		Uncharacterized proteinGN=Pden_4049	-0.092	0.01
		Uncharacterized proteinGN=Pden_4061	-0.075	0.07
		Uncharacterized proteinGN=Pden_4064	-0.526	0.62
		Uncharacterized proteinGN=Pden_4069	0.468	0.36
		Uncharacterized proteinGN=Pden_4070	-0.347	0.61
		Uncharacterized proteinGN=Pden_4100	0.115	0
		Uncharacterized proteinGN=Pden_4134	0.506	0.92
		Uncharacterized proteinGN=Pden_4135	0.347	0.44
		Uncharacterized proteinGN=Pden_4212	-0.087	0.16
		Uncharacterized proteinGN=Pden_4300	0.756	1.32
		Uncharacterized proteinGN=Pden_4302	1.157	1.87
		Uncharacterized proteinGN=Pden_4322	-0.238	0.35
		Uncharacterized proteinGN=Pden_4402	-1.954	2.17
		Uncharacterized proteinGN=Pden_4419	2.04	1.81
		Uncharacterized proteinGN=Pden_4438	1.546	2.21
		Uncharacterized proteinGN=Pden_4472	-0.795	0.68
		Uncharacterized proteinGN=Pden_4474	0.482	0.52
		Uncharacterized proteinGN=Pden_4498	-0.179	0.26
		Uncharacterized proteinGN=Pden_4500	0.346	0.39
		Uncharacterized proteinGN=Pden_4509	-0.304	0.61
		Uncharacterized proteinGN=Pden_4521	-0.638	0.99
		Uncharacterized proteinGN=Pden_5028	-0.353	0.92
		Uncharacterized proteinGN=Pden_5029	0.099	0.08
		Uncharacterized proteinGN=Pden_5030	-0.591	1.95
		Uncharacterized proteinGN=Pden_5041	-0.342	0.86
		Uncharacterized proteinGN=Pden_5134	0.852	1.4
		UPF0061 protein Pden_4058GN=Pden_4058	0.264	0.63
		UPF0262 protein Pden_1958GN=Pden_1958	0.107	0.1
		Uracil phosphoribosyltransferaseGN=upp	0.105	0.21
		Uracil-xanthine permeaseGN=Pden_1277	-0.303	0.16
		Uracil-xanthine permeaseGN=Pden_3917	-2.492	1.67
		Ureidoglycolate lyaseGN=Pden_2103	-0.434	0.23
		Uridylate kinaseGN=pyrH	0.111	0.04
		Urocanate hydrataseGN=hutU	-0.807	1.31
		Uroporphyrinogen decarboxylaseGN=hemE	-0.773	1.89
		Uroporphyrinogen-III C-methyltransferaseGN=Pden_2556	-0.1	0.23
		UspA domain proteinGN=Pden_0532	0.017	0.08
		UspA domain proteinGN=Pden_1849	0.36	0.54
		UvrABC system protein AGN=uvrA	-0.337	0.35
		UvrABC system protein BGN=uvrB	-0.21	0.3
		UvrABC system protein CGN=uvrC	-0.284	0.31
		UvrD-like DNA helicase, C-terminal domainGN=Pden_2794	-0.476	0.55
		VacJ family lipoproteinGN=Pden_2035	0.535	0.32
		Valine--tRNA ligaseGN=valS	-0.958	1.22
		VWA containing CoxE family proteinGN=Pden_3988	0.057	0
		Xanthine dehydrogenase, molybdenum binding subunit apoprotein / Xanthine oxidase GN=Pden_4258	0.078	0.04
		Xanthine phosphoribosyltransferaseGN=gpt	0.762	1.11
		Xanthine/uracil/vitamin C permeaseGN=Pden_3796	-0.738	0.32
		Xylose isomerase domain protein TIM barrelGN=Pden_1677	0.461	0.1
		Xylose isomerase domain protein TIM barrelGN=Pden_1679	0.098	0.12
		YceI family proteinGN=Pden_0892	0.366	0.31
		Zinc finger, CHC2-family proteinGN=Pden_0446	0.247	0.01
		Zinc import ATP-binding protein ZnuCGN=znuC	0.568	1.03
		Zinc metallopeptidase putativeGN=Pden_3868	0.766	1.35
		Zinc metalloproteaseGN=Pden_3998	-0.286	0.36

## Sheet: Figure 6
	Figure 6a
		succinate			ethanol			n-propanol			n-butanol			ethylene glycol			propylene glycol			glycerol
		WT	ΔetgR 1	ΔetgR 2	WT	ΔetgR 1	ΔetgR 2	WT	ΔetgR 1	ΔetgR 2	WT	ΔetgR 1	ΔetgR 2	WT	ΔetgR 1	ΔetgR 2	WT	ΔetgR 1	ΔetgR 2	WT	ΔetgR 1	ΔetgR 2
		0.50558	0.5196	0.52711	0.19158	0.01917	0.026	0.27013	0.11164	0.10988	0.17425	0.11521	0.10584	0.09689	0	0	0.25178	0.12426	0.1313	0.34402	0.26701	0.26929
		0.4902	0.54026	0.52392	0.18851	0.01851	0.02454	0.24853	0.12598	0.11013	0.16523	0.1224	0.10909	0.08403	0	0	0.24906	0.12817	0.13997	0.31202	0.27528	0.26835
		0.5445	0.55854	0.53983	0.20599	0.01693	0.02232	0.2309	0.12398	0.11636	0.14497	0.11446	0.1077	0.08968	0	0	0.22615	0.12765	0.13138	0.33561	0.28466	0.2766
	Figure 6b
			succinate		ethanol		n-propanol		n-butanol		ethylene glycol		propylene glycol		glycerol
		Time [h]	OD600	Fluorescence	OD600	Fluorescence	OD600	Fluorescence	OD600	Fluorescence	OD600	Fluorescence	OD600	Fluorescence	OD600	Fluorescence
		0	0.0728137	27.3333	0.063522	42	0.0802287	23.6667	0.068704	24	0.0684353	30.6667	0.076119	24.3333	0.068078	28
		0.188333	0.075315	32	0.0637007	44	0.0796033	28.3333	0.067542	28	0.0692393	33.6667	0.07603	27.6667	0.0687033	32
		0.376667	0.0792457	34.3333	0.0634327	45.3333	0.0794247	30	0.066827	30.6667	0.0695073	36.3333	0.075494	30.6667	0.0687033	34.3333
		0.564944	0.084964	36.3333	0.063254	46.3333	0.0794247	32.6667	0.068078	32.6667	0.068882	37	0.075226	31.3333	0.06915	37.3333
		0.75325	0.093094	37.6667	0.063522	48.3333	0.0790673	33	0.066917	34	0.0687927	38.6667	0.075583	33	0.0697753	38
		0.941556	0.102921	39.6667	0.0633433	48	0.0796927	34	0.067363	33.6667	0.068882	40	0.075404	33.6667	0.07058	38
		1.12983	0.114089	39.3333	0.0632537	47.3333	0.0790673	35.3333	0.067363	34.6667	0.068614	39	0.075851	35.3333	0.072367	40
		1.31814	0.127223	40.3333	0.0627177	48	0.07871	35	0.067274	34.3333	0.0684353	39.6667	0.075762	37	0.0738857	40
		1.50647	0.1425	40	0.062807	49.3333	0.0791567	35.3333	0.068078	35	0.0684353	41	0.075851	37.3333	0.0759403	41
		1.69475	0.159921	40.3333	0.062271	50.6667	0.0799607	36.6667	0.068525	36	0.0684353	41.6667	0.075583	37.3333	0.078799	40.3333
		1.88306	0.178683	40	0.0626283	47.6667	0.0813903	37	0.069061	35.6667	0.0687033	40.3333	0.07594	37.6667	0.0814793	40.3333
		2.07136	0.203252	41.3333	0.062271	49	0.0804073	36.3333	0.068257	36.3333	0.0681673	40.6667	0.075494	37	0.0847853	41.3333
		2.25967	0.229608	40.6667	0.0623603	50.6667	0.0791567	36.3333	0.068346	36.3333	0.068078	41	0.076119	37.6667	0.0882693	41.3333
		2.44794	0.256411	42.3333	0.062539	50.6667	0.079246	38	0.068525	36.6667	0.068078	42	0.076208	37	0.0928257	41.6667
		2.63625	0.288752	43.3333	0.0621817	50	0.0793353	37.6667	0.068257	37.3333	0.0678993	42.3333	0.07603	38	0.0974717	43.6667
		2.82458	0.324042	42	0.061735	49	0.0779953	38.3333	0.06924	37	0.0679887	43	0.076744	38.3333	0.102296	44.3333
		3.01286	0.360314	43	0.0628073	50	0.077906	36.6667	0.069329	36.6667	0.067542	42.6667	0.077102	37.3333	0.108193	44.6667
		3.20117	0.402037	44.6667	0.063254	49.3333	0.0791567	38.3333	0.069597	37	0.0678993	43	0.078084	38	0.114804	44.6667
		3.38947	0.44778	42.6667	0.0636113	49.6667	0.0779953	38.3333	0.069955	37.6667	0.0682567	42.6667	0.077727	38	0.121415	46
		3.57775	0.497275	45.6667	0.0642367	51	0.0782633	39	0.070669	37.3333	0.0679887	44.3333	0.078799	39.3333	0.128205	44.6667
		3.76606	0.550522	44.3333	0.0650407	52	0.0794247	38.6667	0.070401	38	0.0687033	43.6667	0.079514	38.3333	0.137318	46
		3.95436	0.613776	47	0.0656663	52.6667	0.0782633	38.3333	0.070669	36.6667	0.06915	44.6667	0.080944	38.3333	0.14652	47
		4.14267	0.673457	45.3333	0.066202	53	0.0777273	37.6667	0.071473	37	0.0687927	45.3333	0.080765	40	0.155811	47
		4.33097	0.743322	47	0.0668277	53	0.07737	38.6667	0.071116	38	0.0695073	47.3333	0.082016	38.6667	0.166443	48.6667
		4.51925	0.814259	46.3333	0.0676317	52	0.0778167	37.3333	0.072456	37.6667	0.0696863	46	0.082641	38.6667	0.178236	46.3333
		4.70756	0.890199	47	0.0686143	49.6667	0.0764767	37.3333	0.072277	38	0.0702227	46	0.08416	40.6667	0.19271	47
		4.89589	0.969088	48.6667	0.0699543	53	0.0771913	39.6667	0.073796	37	0.070848	48	0.085321	40	0.20495	47.6667
		5.08417	1.05227	49.6667	0.071473	52.6667	0.0771913	38.6667	0.072188	38	0.0712057	49	0.085947	41	0.221746	47.6667
		5.27247	1.13419	50.6667	0.073439	53.3333	0.0769233	39	0.073796	37.6667	0.0720987	48.6667	0.086929	41.3333	0.237917	49
		5.46078	1.21862	50.3333	0.0754043	53	0.0778167	38	0.075672	36.3333	0.0722773	51	0.087912	41	0.254624	49.6667
		5.64908	1.28294	51	0.0767443	54	0.0771913	40	0.073885	38.6667	0.072635	51	0.088359	41.6667	0.273206	51.3333
		5.83736	1.33333	52.6667	0.0779953	57	0.0770127	40	0.074868	39	0.0730817	51.6667	0.089877	43.3333	0.293487	49.3333
		6.02569	1.38229	52.6667	0.0801393	56	0.0779953	39.3333	0.074243	38.6667	0.073707	53.6667	0.092558	43.3333	0.315644	49.6667
		6.214	1.4384	53	0.082194	55	0.0779953	39	0.075583	36.6667	0.074511	54	0.092736	44	0.340391	50.3333
		6.40228	1.48298	53.3333	0.0834447	56.6667	0.0778167	40	0.076923	37.6667	0.0740643	53.6667	0.093987	44	0.367194	52
		6.59058	1.52408	54.6667	0.0869293	56.6667	0.0779953	39.3333	0.076387	37.6667	0.0752257	55.6667	0.095596	44.6667	0.393996	53.3333
		6.77889	1.56232	57	0.0892523	57.3333	0.077906	40.6667	0.079603	37.6667	0.0752257	57.3333	0.097293	46.6667	0.422139	54.3333
		6.96717	1.5943	56.6667	0.0927363	60.3333	0.0785313	41.3333	0.077906	38.6667	0.0751363	57.3333	0.09908	45	0.452604	54.3333
		7.1555	1.63048	56	0.0953273	58	0.079514	41	0.08005	38.6667	0.0762977	59	0.101134	47.3333	0.482802	55.6667
		7.34381	1.66095	57.6667	0.0987227	60.3333	0.0782633	41	0.079335	38	0.077727	58.3333	0.104529	46.3333	0.512731	57.6667
		7.53208	1.70106	59.3333	0.101045	60	0.0796927	41.6667	0.079871	37.6667	0.077727	58.6667	0.109443	48	0.543822	57.6667
		7.72039	1.73251	59.3333	0.105959	61	0.0812113	40.6667	0.079693	37.6667	0.078263	60.6667	0.110158	47.6667	0.575002	58.3333
		7.90869	1.77584	60.3333	0.110516	62.6667	0.0817477	42	0.078442	39.3333	0.0791563	62.3333	0.113106	48.6667	0.607165	60
		8.09697	1.81873	60.3333	0.115519	64	0.0832663	42	0.076566	38.6667	0.079603	65	0.114625	49.6667	0.641919	61
		8.28531	1.87072	60.3333	0.120254	61.6667	0.083981	42.3333	0.076655	38.3333	0.0799607	63.6667	0.118288	50	0.676405	62
		8.47361	1.91441	60.6667	0.124453	65.6667	0.087555	42.6667	0.074689	38.6667	0.0812113	63.6667	0.120343	50.6667	0.715447	60
		8.66189	1.96158	61.6667	0.130975	66.6667	0.085321	41.3333	0.078442	39	0.082909	65.3333	0.121147	51.6667	0.752077	64
		8.85019	2.00331	62.6667	0.136156	66.6667	0.088359	43.3333	0.0746	38.3333	0.083713	67	0.126508	52	0.786831	64
		9.0385	2.03976	62.6667	0.14384	68.6667	0.0876437	43.3333	0.077906	39	0.0838023	66.3333	0.127133	54.3333	0.817386	63.6667
		9.22681	2.07746	66	0.150004	68	0.086929	43.3333	0.077638	40.3333	0.0859467	67.3333	0.12892	54.3333	0.843027	67
		9.41511	2.10766	67.3333	0.158135	70.6667	0.0890737	44.3333	0.076297	39.6667	0.0870187	67.3333	0.132136	53	0.867685	67.6667
		9.60342	2.13955	65.3333	0.163852	70.3333	0.090146	43.6667	0.076655	41	0.088984	70	0.13294	56	0.892433	70
		9.79169	2.16769	68.3333	0.17091	73	0.0913073	43.3333	0.078174	39.3333	0.090324	70.3333	0.135174	56.6667	0.918074	71.3333
		9.98	2.19736	69.6667	0.179576	74.6667	0.0926473	45	0.078263	41	0.09363	71	0.13839	55.6667	0.960064	72
		10.1683	2.22577	69.3333	0.186277	75	0.096846	44.3333	0.078531	39	0.0953277	69	0.140892	57.6667	1.01376	73.3333
		10.3566	2.24515	73	0.194675	78	0.0967567	46	0.081658	38.6667	0.0982757	71.3333	0.145984	57.3333	1.06111	74.3333
		10.5449	2.2682	73.6667	0.205575	80.3333	0.099169	47	0.079872	38.6667	0.100241	72.6667	0.144555	58	1.11999	76.3333
		10.7333	2.28723	72	0.213884	77.6667	0.098901	46.6667	0.080229	41	0.105334	72.6667	0.145716	58.6667	1.1777	77.3333
		10.9216	2.31475	74	0.224426	79.6667	0.101403	46	0.082909	39.6667	0.106852	74.6667	0.149915	61.3333	1.233	78
		11.1099	2.32663	73.3333	0.234968	81.6667	0.1031	47	0.081926	40.3333	0.111498	73.6667	0.157509	59.3333	1.28402	79.3333
		11.2982	2.3437	76.6667	0.246225	82	0.105334	46.3333	0.086661	40.3333	0.114357	75.6667	0.162333	61	1.33789	78.3333
		11.4865	2.35397	76	0.257125	84.3333	0.106585	48.6667	0.084338	39.6667	0.11936	73.6667	0.163316	60.3333	1.38202	83
		11.6748	2.35594	76	0.268293	86	0.106227	48	0.086036	40.6667	0.123202	77	0.161262	60.6667	1.4342	81.6667
		11.8631	2.35853	77.6667	0.283123	88	0.108907	49.3333	0.0855	41	0.12481	77.3333	0.168766	63.3333	1.47378	83.3333
		12.0514	2.36594	80.6667	0.29581	91.3333	0.111141	47.3333	0.087644	40.6667	0.128116	77.6667	0.177522	65.6667	1.51702	85.6667
		12.2397	2.37336	80.6667	0.307871	90	0.113643	48.3333	0.086304	41.3333	0.13294	77.6667	0.182882	64	1.55678	86.3333
		12.428	2.37479	83.6667	0.320289	94.3333	0.116323	48.6667	0.088895	42.3333	0.137497	80.6667	0.191995	65	1.59519	87
		12.6163	2.38488	84.3333	0.338694	94.3333	0.11802	48.6667	0.086214	41	0.142768	81.3333	0.188243	65.3333	1.63468	89.6667
		12.8046	2.3931	83.6667	0.353525	94.6667	0.121326	50.3333	0.087644	40.3333	0.149558	84.6667	0.200661	65.6667	1.67176	87.3333
		12.993	2.39552	86	0.365318	99.3333	0.122844	51.3333	0.090682	42	0.148932	83.3333	0.216028	66.3333	1.70356	86.3333
		13.1813	2.40248	89	0.384794	102.667	0.124989	50.3333	0.090771	42.6667	0.153221	83.3333	0.210757	65.6667	1.73787	88.6667
		13.3696	2.40963	87.3333	0.399267	101.667	0.123202	49.6667	0.093183	42.6667	0.159653	86.3333	0.214866	67.6667	1.76959	90.3333
		13.5579	2.41472	91	0.416242	105.667	0.126061	51	0.093094	42.6667	0.162423	86.3333	0.228	67	1.80023	92
		13.7462	2.42017	89.6667	0.436791	107.667	0.130796	52.3333	0.09765	42	0.166712	88.3333	0.233807	69.3333	1.82596	92.6667
		13.9345	2.43241	93	0.460466	111	0.130528	53	0.095774	42.6667	0.172429	92	0.239346	66	1.86134	92.6667
		14.1228	2.4308	91.6667	0.478514	110.667	0.130707	52.3333	0.094613	41.6667	0.178326	93	0.25105	68.6667	1.87608	93.6667
		14.3111	2.43947	96.3333	0.503261	116	0.140534	53.3333	0.09774	42.3333	0.184222	90.3333	0.248102	68.3333	1.91155	95.3333
		14.4994	2.45216	97.3333	0.525418	115	0.136782	51.6667	0.095864	42.3333	0.191369	94.3333	0.268382	69.3333	1.94193	100.333
		14.6877	2.45841	97.6667	0.545251	122.333	0.139998	53	0.096846	42.6667	0.193782	93.6667	0.276066	73.3333	1.95872	97.6667
		14.876	2.46359	99.6667	0.573037	121.333	0.138569	53.6667	0.097472	42.3333	0.200572	96.3333	0.281962	72.3333	1.97355	97.3333
		15.0643	2.47324	103	0.593407	127.333	0.148665	53.6667	0.101492	42.6667	0.207004	99	0.27946	72.6667	1.99562	100
		15.2526	2.4837	108	0.626463	129.333	0.143393	53.3333	0.100063	43.6667	0.212186	100.333	0.274815	74	2.01018	105
		15.4409	2.49513	107.667	0.656839	128.333	0.147592	55.3333	0.095506	43	0.218172	102.333	0.291521	74.6667	2.02341	104.333
		15.6293	2.50442	110.667	0.687483	133.333	0.146073	56.3333	0.099259	43.3333	0.223711	103.333	0.309658	77	2.0369	106.333
		15.8175	2.51184	113	0.726794	138.333	0.150898	55.6667	0.098991	44.3333	0.229161	104	0.318949	75	2.0478	111.333
		16.0058	2.51988	112.667	0.760118	140	0.148575	56.6667	0.100867	43.3333	0.235326	106.333	0.344054	76.6667	2.05798	112
		16.1941	2.52854	115.667	0.789511	144	0.150183	56.6667	0.100331	44.3333	0.242652	109.333	0.358259	78.6667	2.06861	116.333
		16.3824	2.5415	117	0.824533	148.333	0.152684	57.6667	0.099259	44	0.250782	113.667	0.381578	78.6667	2.07737	122.667
		16.5707	2.55124	122	0.861431	149.667	0.164478	57	0.103726	44.6667	0.257125	113.333	0.402841	80.3333	2.08166	127
		16.759	2.56187	125	0.900563	154.667	0.159028	56.6667	0.10453	43.6667	0.263021	115.667	0.398731	79.3333	2.08613	131.333
		16.9473	2.57974	125.333	0.933441	162.333	0.166354	56.6667	0.101224	45.3333	0.269186	117.333	0.371125	80.6667	2.093	133.667
		17.1356	2.59466	128.667	0.963191	164.333	0.158045	59.6667	0.103368	46	0.277137	122	0.410524	80.3333	2.09997	138.667
		17.3239	2.59251	132.667	1.00036	168	0.168587	60.6667	0.105959	45	0.286072	124.667	0.430626	82	2.10096	144.667
		17.5122	2.59493	136.667	1.03047	175	0.170017	60.3333	0.103279	45	0.294827	131.667	0.425445	80.3333	2.10355	149
		17.7005	2.59796	142.333	1.04994	180.333	0.167873	62	0.105244	46	0.304923	132.333	0.458054	85.3333	2.10739	154
		17.8888	2.60064	149.333	1.078	186.667	0.166979	60.3333	0.112838	45.6667	0.312338	134.667	0.47762	84	2.11168	156.333
		18.0771	2.59805	152.333	1.10373	192.667	0.180738	60	0.108639	47.3333	0.323417	136.667	0.487448	86.3333	2.11588	160
		18.2654	2.5943	157.333	1.12535	194	0.180648	62	0.111677	47.6667	0.335567	141.667	0.505316	84.6667	2.12079	161
		18.4537	2.59501	160	1.1408	201.333	0.192442	61.6667	0.114625	46.3333	0.343072	141.333	0.516216	89.3333	2.12186	166.333
		18.642	2.59287	166	1.1391	203.667	0.1886	63.3333	0.116055	46.3333	0.355669	149.333	0.522559	88.3333	2.1266	168.333
		18.8303	2.58814	168	1.15545	210.333	0.183508	64	0.11391	45.6667	0.36639	149.667	0.523184	89.3333	2.12588	169
		19.0186	2.58385	172.667	1.17082	220.333	0.19405	65	0.117395	48	0.373537	155.333	0.53998	88.3333	2.12919	169.667
		19.2069	2.57715	174	1.18538	222	0.197355	64.6667	0.115608	46.3333	0.38265	154	0.5876	91	2.12946	172.667
		19.3952	2.57143	180.667	1.18395	230.667	0.199053	66.3333	0.11936	45.3333	0.391584	158	0.588135	93.3333	2.13214	176.667
		19.5835	2.56214	183	1.19387	231.333	0.203431	64.3333	0.120164	49	0.3948	160.333	0.62012	93.6667	2.13223	175.667
		19.7718	2.55463	187	1.19932	235.667	0.212811	65.6667	0.129635	48.3333	0.398285	163.333	0.637273	95.3333	2.13106	177.667
		19.9601	2.55401	187.333	1.20522	244.333	0.212454	65.6667	0.123113	47.3333	0.403824	167	0.667381	98.3333	2.1375	178
		20.1484	2.54454	192.667	1.21639	245.333	0.225319	66	0.125525	47.6667	0.407755	169.333	0.696775	103	2.13508	180
		20.3367	2.54686	195.333	1.21781	253	0.231395	68	0.126508	48.6667	0.414456	175	0.70964	99.6667	2.13857	181
		20.525	2.54159	198	1.21773	255	0.237113	69.6667	0.124274	50.6667	0.424283	180.333	0.728223	103.667	2.13723	180
		20.7133	2.53373	201	1.22282	255.667	0.243724	69.6667	0.130081	51.3333	0.437952	182.333	0.747967	101.333	2.13794	181.333
		20.9016	2.53114	200	1.23363	255.333	0.247566	70	0.130081	48.6667	0.451979	189.667	0.763424	107.667	2.1417	184
		21.0899			1.25033	258.667	0.258108	71.3333	0.133923	51.3333	0.464576	191	0.779952	106.667	2.14286	184
		21.2782			1.26945	265.667	0.267935	73	0.13571	51	0.473332	198.333	0.802198	109	2.14143	182.667
		21.4665			1.29733	266.333	0.275261	73.3333	0.137675	50	0.486018	199	0.826409	110	2.14214	181
		21.6548			1.32878	272	0.28232	74	0.14661	49.6667	0.492987	204	0.839721	110.333	2.14205	186
		21.8431			1.35629	273.667	0.292594	75	0.144376	51.6667	0.504423	202	0.854641	112	2.14295	185.667
		22.0314			1.36523	280.333	0.293666	75.6667	0.145984	52	0.517466	206.333	0.870008	112.667	2.14036	184.333
		22.2198			1.39435	283.333	0.300098	77.3333	0.148396	54.3333	0.524524	212.333	0.884124	115.333	2.14402	185.667
		22.4081			1.41428	287	0.31752	77.6667	0.152238	53	0.532922	212.667	0.901009	116.333	2.14268	185.333
		22.5963			1.44644	294.333	0.319753	76	0.152595	53	0.544269	213	0.917984	118.667	2.14214	187
		22.7846			1.4686	300.333	0.325114	78	0.15599	53.6667	0.553381	221	0.928616	117	2.14732	188.667
		22.973			1.50147	302.667	0.342089	80	0.156794	51.3333	0.564907	223.333	0.94702	119	2.14536	185.667
		23.1612			1.52113	310.667	0.349593	79.3333	0.163495	53	0.574734	226.667	0.96194	121.333	2.14277	182
		23.3496			1.54981	326.333	0.362191	80.6667	0.161708	53.3333	0.584919	229.333	0.970607	122	2.14438	187
		23.5378			1.56562	331	0.368981	81.6667	0.170285	53.6667	0.594657	234	0.990351	124	2.1467	188
		23.7261			1.57572	336.667	0.371661	83.3333	0.171	55	0.603681	239	1.0008	125.333	2.14723	189.333
		23.9144			1.61083	348	0.373001	84.3333	0.175199	55	0.613508	235	1.00277	125.333	2.14625	184.333
		24.1027			1.63879	362	0.384972	84.6667	0.176539	56	0.622353	243	1.02546	125	2.14572	187.333
		24.291			1.64925	368.333	0.38676	85.6667	0.175556	55	0.627982	243.667	1.03368	128.333	2.14527	188.333
		24.4793			1.65907	377.667	0.408648	86	0.183776	55.3333	0.639775	250.333	1.05888	129	2.14768	189.333
		24.6676			1.6773	403	0.414098	87	0.184669	55.6667	0.643885	246.333	1.07112	132	2.14625	193.333
		24.8559			1.69124	412.667	0.423926	87.6667	0.196284	58	0.650853	255	1.09032	132.667	2.14902	192
		25.0442			1.72456	433.667	0.437148	89.6667	0.194675	59	0.658358	257.333	1.10506	134.333	2.14679	187.333
		25.2326			1.75342	461.333	0.442777	91.3333	0.195926	56	0.662289	258.667	1.11811	135	2.14884	191.667
		25.4208			1.78924	480.667	0.45055	90	0.205128	57.3333	0.671044	264	1.1375	136.333	2.14643	191.667
		25.6091			1.81185	501.333	0.460556	91	0.206915	58	0.675512	266	1.15251	137.333	2.14589	191.333
		25.7974			1.82525	531	0.466006	91.6667	0.212633	59.6667	0.684356	267.333	1.16948	138.667	2.14464	189.667
		25.9857			1.86304	553.667	0.47628	94.3333	0.222639	60.6667	0.69204	269.667	1.18762	142	2.14697	187
		26.1741			1.89342	572.333	0.495577	93.3333	0.226838	61.6667	0.697668	272.667	1.20459	145	2.14429	192.667
		26.3624			1.92147	585.667	0.503708	96.3333	0.229429	60.6667	0.707585	282.667	1.22559	145.667	2.14634	191.333
		26.5508			1.93282	597.333	0.513178	97	0.2347	61.3333	0.713124	279	1.23336	148.667	2.14741	191.667
		26.7391			1.93996	609.333	0.514965	97	0.247833	62	0.722237	286.667	1.2582	147	2.14706	192.333
		26.9274			1.94318	630.667	0.524078	96.3333	0.255428	62.3333	0.729384	289.333	1.27464	150	2.14732	193.333
		27.1156			1.95158	641.667	0.529348	97	0.25507	63.3333	0.737782	289	1.28956	152	2.14661	193.333
		27.304			1.9581	647	0.535871	99.6667	0.266059	64.3333	0.74216	292	1.30868	155.333	2.14741	191.667
		27.4922			1.96105	649.667	0.545609	100.667	0.267399	64.3333	0.74493	298	1.32592	155.333	2.15	194.667
		27.6806			1.96033	664	0.55365	100.333	0.277941	65	0.754221	300.667	1.3445	156.333	2.15143	197
		27.8689			1.95694	664.333	0.564996	101	0.283392	64.3333	0.764585	302	1.36014	158.333	2.15599	196.333
		28.0571			1.96337	664.333	0.569731	102.333	0.299741	66	0.769231	306.667	1.38265	160.667	2.1509	193.667
		28.2454			1.96962	680	0.567498	102.667	0.302421	67.6667	0.777003	307	1.39846	162.667	2.15063	196.333
		28.4337			1.97061	689.333	0.581524	104.667	0.32154	66.3333	0.786384	318.333	1.42393	165.667	2.15242	192.667
		28.6221			1.96953	681	0.596176	105.333	0.321719	67.3333	0.792549	321	1.43947	167.667	2.15528	194
		28.8103			1.97981	691.667	0.602073	105.333	0.328956	67	0.801126	326.333	1.45975	171.667	2.15402	197.333
		28.9986			1.9799	690	0.609309	108	0.341732	68.6667	0.807022	321.333	1.48039	175.333	2.15251	198.333
		29.1869			1.98124	691.667	0.612258	108.667	0.351112	69	0.811668	328	1.50433	174.667	2.15438	197.667
		29.3753			1.99553	702.333	0.619673	110	0.352988	69.6667	0.819351	331	1.51237	178.333	2.15858	200.333
		29.5636			1.99839	698	0.623336	111	0.379523	71	0.828732	341.667	1.54105	180	2.15796	195.667
		29.7518			2.00724	709.333	0.64442	109.333	0.377558	72.3333	0.835969	344.667	1.55553	180.667	2.15992	196.333
		29.9401			2.0101	716.667	0.643617	110.333	0.398106	72	0.843295	346	1.58528	182	2.16403	195
		30.1284			2.00956	715.333	0.645225	113.333	0.399982	71.6667	0.853659	350	1.59984	187.667	2.16117	194
		30.3167			2.01697	723.333	0.660413	112.667	0.42053	73.6667	0.858394	351.333	1.6287	190.333	2.16144	197.333
		30.505			2.01501	710	0.678013	116	0.419637	74.3333	0.862146	355	1.64478	189	2.16028	199.333
		30.6933			2.01948	712.667	0.685071	116	0.436255	75.6667	0.87385	360.667	1.66738	195	2.16215	204.333
		30.8817			2.02153	721.333	0.697222	117.333	0.437148	74.3333	0.882069	365.667	1.68364	195.333	2.16233	202.333
		31.07			2.03225	722	0.696418	116.333	0.453855	73.6667	0.89011	370	1.70464	198	2.16224	198.333
		31.2583			2.03699	715.333	0.708925	116	0.450192	76.3333	0.89824	377	1.71268	200.667	2.16332	201
		31.4466			2.03368	724	0.716787	120	0.470651	77.6667	0.904137	383	1.74448	202	2.16305	201.667
		31.6349			2.03672	725	0.735907	122	0.46127	78.3333	0.909676	385	1.75931	204	2.1626	202.667
		31.8231			2.04431	727.333	0.727955	123.333	0.505852	79	0.919146	390.333	1.79487	212	2.16251	203
		32.0115			2.05012	732.667	0.742786	123.667	0.505227	81.6667	0.925847	397.667	1.80443	210	2.16171	202
		32.1998			2.04503	722.667	0.743947	124.667	0.518717	81.6667	0.936478	406.333	1.82319	214	2.16323	202.333
		32.3881			2.04485	733.667	0.763424	123.333	0.518538	82	0.944966	407.667	1.84749	216	2.16305	205.667
		32.5764			2.04842	726.333	0.764227	127.333	0.544626	83.3333	0.959707	409.333	1.87474	223.667	2.16403	201.667
		32.7646			2.05155	725.333	0.774502	124	0.550344	81.3333	0.961762	419.667	1.88814	222.667	2.16591	205.333
		32.953			2.04842	719.667	0.792102	130	0.549004	81	0.970696	420.667	1.90494	228	2.17002	208
		33.1413			2.05539	732.667	0.807022	128	0.568123	84	0.981596	431.333	1.93085	228.667	2.16787	206
		33.3296			2.0528	726	0.813187	133.333	0.579469	87	0.988386	434.333	1.94488	232.333	2.16528	200.333
		33.5179			2.05888	731	0.824801	130.667	0.585902	88.3333	0.99866	437.667	1.96927	235	2.17055	204
		33.7062			2.05825	724.667	0.828375	132.667	0.606183	87.6667	1.00286	444.333	1.99151	243	2.1702	206.667
		33.8945			2.06316	737.333	0.845082	130.667	0.60243	86.3333	1.00929	449	2.0025	244.333	2.16609	205.667
		34.0828			2.0578	732.333	0.854284	134	0.622264	89	1.02502	457	2.02582	246.333	2.16975	205
		34.2711			2.06281	732	0.870901	132.333	0.612972	88.6667	1.0352	460	2.0327	249.333	2.16984	206.667
		34.4594			2.0704	738	0.888412	137.333	0.642455	91.3333	1.04181	464.667	2.04815	254.333	2.17502	208.333
		34.6477			2.07031	736	0.89279	136.667	0.656661	89.3333	1.04994	473.667	2.05852	260	2.17288	207.667
		34.836			2.07594	740.667	0.902886	137.333	0.658	92	1.05923	481.333	2.06978	258.667	2.17636	207
		35.0243			2.07969	736.667	0.912266	139.333	0.668007	91.3333	1.06701	478.667	2.09604	270	2.17591	207.667
		35.2126			2.06906	735.667	0.921647	141	0.675333	93	1.07424	486.333	2.1257	272	2.17779	213
		35.4009			2.06978	739.667	0.931654	143	0.691414	95	1.08103	490.667	2.13276	276.667	2.18065	212.333
		35.5892			2.07898	733.333	0.949701	144.333	0.702314	94.3333	1.09336	496.333	2.16019	283.333	2.18208	215.333
		35.7775			2.08523	734.667	0.957295	144.333	0.709908	94.3333	1.10301	503.667	2.17556	283.333	2.18252	213
		35.9658			2.07469	727	0.97829	144.667	0.730725	96.6667	1.11311	508.667	2.2003	285.333	2.18547	210.333
		36.1541			2.07898	725	0.990083	144.667	0.745109	100	1.11588	511.333	2.21478	293.333	2.1802	212
		36.3424			2.07558	724	1.00045	146	0.754936	97.6667	1.12079	512.333	2.22854	300.333	2.18806	218.667
		36.5307			2.08005	727.333	1.00563	147.667	0.772715	98	1.13115	527.333	2.24372	308	2.1878	216
		36.719			2.08327	731	1.02832	149.667	0.781202	101.333	1.14205	529.333	2.26588	310.667	2.18369	214
		36.9073			2.0763	729.667	1.04253	151.333	0.799518	102.333	1.145	536.333	2.28616	313	2.18136	216.333
		37.0956			2.07442	728	1.06084	151	0.803538	104.333	1.15733	551	2.30269	319.667	2.18413	214.333
		37.2839			2.0796	722	1.07746	152	0.817475	101.667	1.16242	545	2.32181	327.667	2.18458	211.667
		37.4722			2.0687	718.667	1.09041	155.333	0.830787	102.333	1.17162	558.667	2.33521	331	2.18342	218.333
		37.6605			2.07567	727	1.09908	158	0.854462	104.333	1.18145	560.333	2.34879	340.333	2.1836	218
		37.8488			2.08094	732.333	1.1165	158.333	0.863933	106.333	1.1869	569.333	2.36434	347.667	2.18431	216.333
		38.0371			2.08336	717.667	1.14321	159.667	0.87787	109	1.19503	576	2.3914	355.333	2.18762	221.667
		38.2254			2.06995	712	1.15679	163	0.873403	107	1.20191	584	2.41454	360.333	2.18878	219.667
		38.4137			2.07058	715.333	1.17573	165	0.888412	111.333	1.2129	588.333	2.42562	374.667	2.18806	219.667
		38.602			2.06861	724.667	1.19057	165.667	0.914411	109	1.22478	594.667	2.43197	380	2.19057	214.333
		38.7903			2.06772	722.667	1.20549	166.333	0.917895	111.333	1.23649	603.667	2.4468	390	2.19307	215.667
		38.9786			2.07782	725	1.23157	169.667	0.932815	113.667	1.23926	599	2.46636	403	2.19825	221.333
		39.1669			2.06888	717.667	1.24533	170	0.949254	114.333	1.24882	612.333	2.46815	413	2.19762	222.667
		39.3553			2.08327	723.333	1.26722	172.667	0.959082	116.333	1.25346	610.333	2.49549	427.333	2.1936	219
		39.5436			2.07397	721.667	1.29116	171.333	0.986242	115.333	1.26588	615	2.49996	432	2.19825	219.333
		39.7319			2.07665	709.333	1.31591	178.667	1.00036	119.667	1.27562	625.333	2.51568	448.333	2.19727	217.333
		39.9202			2.07808	721.333	1.33512	181.667	1.02153	118.667	1.28	633.667	2.52015	458.333	2.19709	220
		40.1085			2.07049	717.333	1.36049	181.667	1.03279	121	1.28938	647	2.54579	475.667	2.20298	220.667
		40.2968			2.07523	719	1.38435	184	1.06656	119.667	1.29358	653.667	2.5474	486.333	2.20111	219.667
		40.4851			2.06406	717.667	1.41008	185.667	1.08211	125.333	1.30725	663	2.56696	497.667	2.20164	221.667
		40.6734			2.06522	728.667	1.43483	190.333	1.11409	127.667	1.31296	667.333	2.57286	519.667	2.21183	223.667
		40.8617			2.06316	708.667	1.45421	187	1.13759	131.333	1.31681	672	2.57643	530	2.2087	226.667
		41.05			2.0662	710	1.47753	193.333	1.15885	131.333	1.32672	676.667	2.5859	549.667	2.20888	224
		41.2383			2.07567	714	1.50987	196.667	1.17627	132.333	1.33825	685.333	2.60842	557.667	2.20665	227.333
		41.4266			2.06951	721	1.53006	201.667	1.21085	136.333	1.34093	682	2.60994	572.333	2.20933	221
		41.6149			2.06486	719	1.55758	199.333	1.22675	136	1.35236	702.667	2.6253	584.333	2.207	223.667
		41.8032			2.07737	724	1.58313	204.667	1.25436	139.333	1.35549	697	2.6345	602.667	2.21192	225
		41.9915			2.06495	714.667	1.60511	202.667	1.28518	141.333	1.36192	715	2.64344	621	2.2137	231.333
		42.1798			2.07308	717.667	1.63316	212.667	1.31984	144	1.368	713.333	2.65845	636.333	2.21478	227.333
		42.3681			2.07666	727	1.65076	214	1.34111	147.667	1.37613	720	2.66283	650.333	2.21272	229.333
		42.5564			2.07255	721.667	1.65997	216.667	1.36478	150.667	1.38417	732.667	2.66461	668	2.2154	228.667
		42.7447			2.07951	733	1.68543	219	1.39123	152.667	1.38462	729	2.67542	678.667	2.21513	229.667
		42.933			2.08434	727.667	1.69972	223.667	1.41258	156.333	1.39364	745.333	2.68096	695.667	2.21656	221
		43.1213			2.07121	725.667	1.71857	226	1.43456	160.667	1.39793	752.333	2.69624	712	2.22157	227.667
		43.3096			2.08148	724.333	1.71286	231.333	1.44572	163.667	1.3998	753	2.69499	726	2.2196	232
		43.4979			2.07621	729	1.71429	235.667	1.46529	165.667	1.41044	756	2.71813	746.667	2.22157	234
		43.6862			2.06978	718.667	1.68507	243.667	1.45966	175.333	1.4132	764.333	2.7075	752.333	2.22416	233.333
		43.8745			2.06325	726	1.6899	254	1.46949	177	1.42241	771.333	2.72447	768.667	2.22478	228.667
		44.0628			2.06844	719.333	1.67301	261.333	1.46225	183.333	1.43357	776	2.72054	777.667	2.23086	236.667
		44.2511			2.0662	715.333	1.65863	268	1.45028	193.333	1.44161	780.333	2.71911	783.667	2.23318	231.667
		44.4394			2.0587	724	1.6547	275.333	1.45323	199	1.44465	789.333	2.72813	787.333	2.233	232.667
		44.6277					1.64639	277.667	1.44867	204.333	1.4459	801.333	2.73028	798
		44.816					1.63263	286	1.44099	210	1.456	803.667	2.72912	800.333
		45.0043					1.64138	292	1.45153	212	1.46377	807.333	2.74377	811.333
		45.1926					1.63075	297	1.4443	218.333	1.46833	824	2.73805	810.667
		45.3809					1.622	298	1.43956	226.333	1.47253	827.667	2.74055	825
		45.5692					1.61011	301.333	1.43206	230	1.47932	834	2.73796	822
		45.7575					1.60136	304	1.42768	234.667	1.487	841	2.74082	825.667
		45.9458					1.58876	309	1.41928	241.333	1.49415	842	2.74216	818.333
		46.1341					1.58349	314	1.41821	241	1.49594	856.333	2.74573	829.667
		46.3224					1.5901	315.333	1.42803	244	1.50978	863.667	2.76119	841.667
		46.5107					1.58492	319.333	1.42634	249.667	1.51291	863.333	2.75788	834.667
		46.699					1.56285	323.333	1.41321	249.667	1.51907	868.667	2.74922	837.667
		46.8873					1.56714	325.667	1.41722	258	1.52202	878	2.75842	836.333
		47.0756					1.54865	328.667	1.40427	267	1.52953	886.333	2.74743	831.667
		47.2639					1.53149	332.667	1.39417	265.333	1.53212	894	2.74609	830.667
		47.4522					1.5331	329.667	1.39695	270.333	1.54329	897	2.75306	838.333
		47.6405					1.52274	332.333	1.3898	275	1.54641	900.333	2.7502	834.667
		47.8288					1.51934	339	1.38953	273.667	1.55258	910.333	2.75136	836.333
		48.0171					1.50934	339	1.3822	278	1.55606	909.667	2.75038	848.667
		48.2054					1.50817	347	1.38542	278	1.56526	918	2.75762	846.333
		48.3937					1.51425	348	1.39373	285.667	1.56589	926.333	2.76476	847.667
		48.5821					1.49692	352.333	1.38203	291	1.57822	936.333	2.7569	856.333
		48.7703					1.49674	355.667	1.38345	293	1.58474	938.333	2.76021	850.667
		48.9586					1.49066	351.333	1.37952	297.667	1.59287	953.333	2.75744	846.333
		49.1469					1.48941	355	1.37943	296.667	1.59546	949.667	2.76333	855.333
		49.3353					1.48378	359	1.37854	300.333	1.60314	954.667	2.76601	850
		49.5236					1.47905	363	1.37622	299.333	1.60529	963.667	2.76575	855.333
		49.7119					1.48843	370.333	1.38622	308	1.61413	975.667	2.7787	855.333
		49.9001					1.46761	365.333	1.36809	310	1.61726	985.333	2.76012	852.667
		50.0884					1.45939	366.667	1.36424	308.333	1.62244	983.333	2.76441	854.667
		50.2767					1.45243	365.667	1.35826	313.333	1.62905	1000.67	2.75753	846.333
		50.4651					1.45993	373.333	1.36594	316.667	1.63772	1005.67	2.77066	849.667
		50.6534					1.44447	378.333	1.35236	316	1.64103	1001.67	2.75637	842.333
		50.8417					1.44179	378.667	1.3521	316.667	1.64522	1006	2.75824	854
		51.03					1.43697	380.333	1.34861	319.667	1.65094	1018	2.75958	850.667
		51.2183					1.44135	381.667	1.35495	328.667	1.64674	1021.67	2.76539	844.667
		51.4066					1.43563	385	1.35049	326.667	1.65335	1030	2.76065	853
		51.5949					1.42446	380.667	1.34146	334.667	1.65791	1032	2.7527	850
		51.7832					1.42419	381	1.34271	330.667	1.66157	1043	2.75547	851.667
		51.9715					1.41964	386.333	1.34084	333	1.65693	1047	2.75538	852.667
		52.1598									1.6588	1046
		52.3481									1.66327	1062.33
		52.5365									1.66506	1059.67
		52.7248									1.66559	1067.33
		52.9131									1.67015	1069
		53.1014									1.67078	1077
		53.2897									1.6689	1070
		53.478									1.6689	1072.33
		53.6663									1.66595	1071.33
		53.8546									1.6756	1069.33
		54.0429									1.66979	1077.33
		54.2312									1.67426	1071.33
		54.4195									1.68275	1081
		54.6078									1.68409	1090.67
		54.7961									1.68838	1081.33
		54.9844									1.69043	1092.67
		55.1727									1.68337	1078
		55.361									1.68364	1086
		55.5493									1.68766	1093
		55.7376									1.68757	1083.33
		55.9259									1.68543	1079
		56.1142									1.68516	1090
		56.3025									1.68623	1087.33
		56.4908									1.6957	1085
		56.6791									1.69606	1084
		56.8674									1.69588	1078.67
		57.0557									1.69892	1088
		57.244									1.69624	1088.33
		57.4323									1.70955	1079.33
		57.6206									1.7033	1081.67
		57.8089									1.70053	1079
		57.9973									1.70893	1083
		58.1855									1.71295	1092.33
		58.3738									1.71107	1083.67
		58.5621									1.71411	1086
		58.7504									1.71518	1087.33
		58.9387									1.71706	1085
		59.1271									1.71965	1086
		59.3153									1.72224	1088.33
		59.5036									1.72519	1090.67
		59.6919									1.71831	1082
		59.8802									1.72679	1081
		60.0686									1.72009	1078.67
		60.2569									1.72581	1089.67
		60.4451									1.7309	1082.33
		60.6334									1.72599	1086
		60.8218									1.73626	1089.33

## Sheet: Supplementary Figure 1
	Supplementary Figure 1
	Pden_2365		WT	Evo 1	Evo 2	Evo 3
			0.446	1.249	1.446	2.329
	Pden_2366		WT	Evo 1	Evo 2	Evo 3
			3.83	5.008	5.313	5.539
	Pden_2367		WT	Evo 1	Evo 2	Evo 3
			3.104	3.512	4.207	4.82
	Pden_2368		WT	Evo 1	Evo 2	Evo 3
			5.064	5.075	5.671	7.272
	Pden_2993		WT	Evo 1	Evo 2	Evo 3
			3.759	2.316	1.596	2.912
	Pden_0242		WT	Evo 1	Evo 2	Evo 3
			0.263	-0.616	-0.521	-1.346
	Pden_0243		WT	Evo 1	Evo 2	Evo 3
			-0.817	-0.712	-0.328	-0.093
	Pden_4548		WT	Evo 1	Evo 2	Evo 3
			0.095	-0.285	-0.196	-0.859
	Pden_4549		WT	Evo 1	Evo 2	Evo 3
			-0.076	-1.396	-0.918	-0.335
	Pden_1941		WT	Evo 1	Evo 2	Evo 3
			0.117	-0.097	-0.279	0.231

## Sheet: Supplementary Figure 2
	Supplementary Figure 2a								Supplementary Figure 2b
	Time [h]	WT	ΔmxaF 1	ΔmxaF 2					60 mM EG			400 mM EG
	0	0.0965783	0.083177	0.10132					WT	ΔmxaF 1	ΔmxaF 2	WT	ΔmxaF 1	ΔmxaF 2
	0.166694	0.0953722	0.0828193	0.0847023					0.098152	0.09437	0.098041	0.117145	0.117802	0.118751
	0.333389	0.0968908	0.0851427	0.0861313					0.103101	0.094165	0.099433	0.112069	0.116574	0.114608
	0.500056	0.0953277	0.0877333	0.0872037					0.094757	0.089832	0.085732	0.113185	0.113408	0.120799
	0.66675	0.0959977	0.0867507	0.0895267
	0.833444	0.0951487	0.086304	0.0918493
	1.00014	0.0928705	0.0869297	0.0914917
	1.16681	0.093362	0.0854103	0.089616
	1.3335	0.0942105	0.0840703	0.088633
	1.50019	0.0942553	0.085053	0.0881863
	1.66689	0.0934958	0.084964	0.0857743
	1.83356	0.0906817	0.0830877	0.0861317
	2.00025	0.0924687	0.0835343	0.0850593
	2.16694	0.0922005	0.0819263	0.0838087
	2.33361	0.0896988	0.0790677	0.0831833
	2.50031	0.0910835	0.0798713	0.081575
	2.667	0.0891182	0.0803183	0.0812177
	2.83369	0.088582	0.0820157	0.0804137
	3.00036	0.0879568	0.081569	0.0790733
	3.16706	0.08751	0.0822837	0.07818
	3.33375	0.086974	0.0825517	0.077376
	3.50044	0.0862593	0.0809433	0.0766613
	3.66711	0.0867953	0.0809433	0.0761253
	3.83381	0.0843833	0.0804073	0.0750533
	4.0005	0.0847405	0.0780847	0.0747853
	4.16717	0.085902	0.0791567	0.0754107
	4.33386	0.085768	0.0794247	0.073356
	4.50056	0.083981	0.0777273	0.0722837
	4.66725	0.0842492	0.0778167	0.0721943
	4.83392	0.0842045	0.0774593	0.0731773
	5.00061	0.0841598	0.078174	0.0717477
	5.16731	0.0847405	0.0779953	0.072641
	5.334	0.0846958	0.0775483	0.0710327
	5.50067	0.0836237	0.0793353	0.072373
	5.66736	0.0842045	0.0788887	0.0719263
	5.83406	0.0843832	0.078978	0.0724623
	6.00075	0.0844277	0.0791567	0.0726413
	6.16742	0.0838468	0.0794247	0.07282
	6.33411	0.08483	0.080586	0.073356
	6.50081	0.0852767	0.080318	0.0735347
	6.66747	0.0857233	0.0804967	0.0731773
	6.83417	0.0852767	0.080229	0.0731773
	7.00086	0.0851873	0.0817477	0.0729093
	7.16753	0.0847852	0.081569	0.0742493
	7.33422	0.0864827	0.0821943	0.0737133
	7.50092	0.086036	0.0803183	0.0745173
	7.66761	0.0855447	0.080229	0.0739813
	7.83428	0.0856787	0.0805863	0.0745173
	8.00097	0.0862147	0.0804967	0.074428
	8.16767	0.0863487	0.081033	0.0748747
	8.33436	0.0866167	0.080586	0.074428
	8.50103	0.0866168	0.0802287	0.0746067
	8.66772	0.0866613	0.0802287	0.073892
	8.83442	0.0873315	0.0806753	0.0743387
	9.00108	0.0876888	0.0811223	0.07416
	9.16778	0.088493	0.0811223	0.0745173
	9.33447	0.0876888	0.081122	0.0745173
	9.50117	0.0872422	0.0804073	0.07416
	9.66783	0.0872868	0.0806757	0.0738917
	9.83453	0.0874655	0.0816583	0.073713
	10.0012	0.0871975	0.080854	0.073445
	10.1679	0.0876443	0.0814797	0.0735343
	10.3346	0.0869742	0.080586	0.0735343
	10.5013	0.0879123	0.0811223	0.0735343
	10.668	0.0870633	0.0811223	0.073445
	10.8346	0.0876888	0.0805863	0.0733557
	11.0013	0.088091	0.081033	0.0732663
	11.168	0.0881803	0.0813903	0.0735343
	11.3347	0.0875995	0.080586	0.073445
	11.5014	0.0866167	0.080854	0.073445
	11.6681	0.0879122	0.0812117	0.073445
	11.8348	0.0875997	0.0819263	0.073445
	12.0014	0.086706	0.0817477	0.073713
	12.1681	0.0866613	0.081301	0.073177
	12.3348	0.0885377	0.0813903	0.0732663
	12.5015	0.0876442	0.0811223	0.073713
	12.6682	0.0880015	0.0811223	0.0732663
	12.8349	0.0881802	0.081569	0.0733557
	13.0016	0.0888503	0.081569	0.0738023
	13.1683	0.088761	0.0819263	0.0738023
	13.3349	0.0880462	0.082373	0.073445
	13.5016	0.088895	0.081837	0.0735343
	13.6683	0.0879122	0.0816583	0.0738023
	13.835	0.0883142	0.081301	0.0729983
	14.0017	0.0882248	0.0814797	0.0732663
	14.1684	0.0893417	0.0813903	0.073177
	14.3351	0.0880015	0.0809433	0.0730877
	14.5017	0.0887162	0.0814797	0.073177
	14.6684	0.0890735	0.0814797	0.0729983
	14.8351	0.089833	0.0812117	0.073445
	15.0018	0.0898328	0.0814797	0.0733557
	15.1685	0.090101	0.0813903	0.0729983
	15.3352	0.0895648	0.0814797	0.072909
	15.5019	0.0896095	0.081301	0.0730877
	15.6686	0.0912177	0.081301	0.0729983
	15.8353	0.090771	0.0812117	0.072641
	16.0019	0.0913963	0.0811223	0.0729983
	16.1686	0.090905	0.0812117	0.073445
	16.3353	0.0909497	0.0809433	0.0728197
	16.502	0.0915303	0.0812117	0.0729983
	16.6687	0.0914857	0.0812117	0.0729983
	16.8354	0.0926472	0.0813903	0.073177
	17.0021	0.0932278	0.081301	0.0733557
	17.1687	0.0933172	0.0813903	0.073177
	17.3354	0.0934512	0.0814797	0.0729983
	17.5021	0.0936298	0.081569	0.0732663
	17.6688	0.0936298	0.081569	0.0730877
	17.8355	0.0937192	0.0816583	0.0727303
	18.0022	0.0939427	0.081569	0.072909
	18.1689	0.0943448	0.0817477	0.0727303
	18.3356	0.0946127	0.081569	0.072909
	18.5023	0.0955062	0.0814797	0.072641
	18.6689	0.0953275	0.0814797	0.0730877
	18.8356	0.0957742	0.0814797	0.072909
	19.0023	0.0952828	0.0814797	0.0724623
	19.169	0.0974717	0.081569	0.0730877
	19.3357	0.0972928	0.0814797	0.0725517
	19.5024	0.0980077	0.0817477	0.073445
	19.6691	0.0986332	0.0816583	0.0730877
	19.8357	0.0985437	0.081837	0.0729983
	20.0024	0.0991245	0.0819263	0.0728197
	20.1691	0.100107	0.0819263	0.073177
	20.3358	0.100107	0.0820157	0.073177
	20.5025	0.100822	0.082105	0.073177
	20.6692	0.101447	0.082105	0.0729983
	20.8359	0.101581	0.0821943	0.0733557
	21.0025	0.101402	0.082105	0.0732663
	21.1692	0.102653	0.0822837	0.0732663
	21.3359	0.10243	0.0821943	0.0733557
	21.5026	0.102788	0.0822837	0.0730877
	21.6693	0.103859	0.0822837	0.0728197
	21.836	0.103636	0.0824623	0.0728197
	22.0027	0.104173	0.082373	0.0729983
	22.1693	0.105155	0.082373	0.0729983
	22.336	0.105378	0.0822837	0.0730877
	22.5027	0.105736	0.0824623	0.0730877
	22.6694	0.105736	0.082373	0.072909
	22.8361	0.106406	0.0824623	0.073445
	23.0028	0.106674	0.082373	0.073445
	23.1695	0.107076	0.082373	0.0732663
	23.3361	0.107254	0.0824623	0.073177
	23.5028	0.107254	0.082373	0.0733557
	23.6695	0.108237	0.082373	0.0727303
	23.8362	0.108862	0.082373	0.0732663
	24.0029	0.108505	0.082373	0.0728197
	24.1696	0.109175	0.082373	0.072641
	24.3363	0.110203	0.0824623	0.0733557
	24.503	0.110471	0.082373	0.072909
	24.6696	0.110962	0.082373	0.0729983
	24.8363	0.110962	0.082373	0.072909
	25.003	0.110337	0.0824623	0.072641
	25.1697	0.111722	0.0822837	0.0728197
	25.3364	0.112481	0.082373	0.0725517
	25.5031	0.111945	0.0821943	0.0730877
	25.6698	0.113642	0.0822837	0.0728197
	25.8364	0.113062	0.0822837	0.0728197
	26.0031	0.114178	0.0821943	0.0724623
	26.1698	0.113151	0.0822837	0.072641
	26.3365	0.114714	0.0822837	0.072909
	26.5032	0.114893	0.0822837	0.0725517
	26.6699	0.114804	0.0822837	0.072641
	26.8366	0.116099	0.0822837	0.072641
	27.0033	0.116233	0.0822837	0.072641
	27.1699	0.115965	0.0821943	0.0722837
	27.3366	0.116501	0.0820157	0.0728197
	27.5033	0.117529	0.0821943	0.072641
	27.67	0.118065	0.0819263	0.0722837
	27.8367	0.118244	0.082105	0.0722837
	28.0034	0.118199	0.0820157	0.072373
	28.1701	0.118422	0.0820157	0.0722837
	28.3367	0.119092	0.0820157	0.0725517
	28.5034	0.119405	0.0820157	0.0722837
	28.6701	0.120566	0.0819263	0.0720157
	28.8368	0.121058	0.0819263	0.072105
	29.0035	0.121549	0.0819263	0.0721943
	29.1702	0.122219	0.0817477	0.0721943
	29.3369	0.122443	0.081837	0.0720157
	29.5036	0.122845	0.081658	0.0717477
	29.6702	0.123515	0.081658	0.0717477
	29.8369	0.123693	0.081658	0.071837
	30.0036	0.123917	0.0815687	0.0717477
	30.1703	0.124274	0.0814793	0.0714797
	30.337	0.124587	0.0814797	0.071301
	30.5037	0.124944	0.0812113	0.071569
	30.6704	0.125436	0.0813007	0.071837
	30.8371	0.125882	0.0813007	0.0716583
	31.0038	0.126195	0.0813007	0.0712113
	31.1704	0.126686	0.0812113	0.0709433
	31.3371	0.127133	0.0812113	0.071122
	31.5038	0.127535	0.081122	0.0713903
	31.6705	0.12825	0.081122	0.071569
	31.8372	0.128786	0.0812113	0.0712113
	32.0039	0.129054	0.081122	0.071301
	32.1706	0.129724	0.0812113	0.0711223
	32.3372	0.13026	0.0810327	0.071122
	32.5039	0.13093	0.081122	0.0712117
	32.6706	0.1316	0.0810327	0.0713007
	32.8373	0.132225	0.0810327	0.0712113
	33.004	0.132583	0.0809433	0.0709433
	33.1707	0.133476	0.081122	0.0711223
	33.3374	0.133878	0.0810327	0.071122
	33.504	0.134772	0.0809433	0.071033
	33.6707	0.135352	0.0810327	0.0712117
	33.8374	0.136023	0.0809433	0.0708537
	34.0041	0.136425	0.080854	0.0710327
	34.1708	0.137318	0.0809433	0.071122
	34.3375	0.137899	0.0807647	0.0709433
	34.5042	0.138881	0.080854	0.0709433
	34.6708	0.139507	0.0807647	0.070675
	34.8375	0.140266	0.0809433	0.0708537
	35.0042	0.140936	0.080854	0.0705857
	35.1709	0.141785	0.080854	0.0705857
	35.3376	0.14241	0.0807647	0.0706753
	35.5043	0.143349	0.0807647	0.0709433
	35.671	0.144198	0.0807647	0.0707647
	35.8377	0.144733	0.0806753	0.0709433
	36.0043	0.145939	0.080854	0.0710327
	36.171	0.14652	0.0807647	0.0709433
	36.3377	0.147235	0.0807647	0.0710327
	36.5044	0.14786	0.0806753	0.070854
	36.6711	0.148575	0.080586	0.0705857
	36.8378	0.149647	0.0807647	0.070675
	37.0044	0.150674	0.0807647	0.0708537
	37.1711	0.151344	0.0807647	0.0705857
	37.3378	0.152461	0.0807647	0.070675
	37.5045	0.152997	0.0804967	0.070407
	37.6712	0.153936	0.0806753	0.070854
	37.8379	0.155097	0.0806753	0.070675
	38.0046	0.155544	0.0804967	0.070407
	38.1713	0.156705	0.0806753	0.0704963
	38.3379	0.157643	0.080586	0.070675
	38.5046	0.158671	0.0804967	0.070586
	38.6713	0.159698	0.0804967	0.0706753
	38.838	0.160189	0.080854	0.070586
	39.0047	0.161351	0.080854	0.0706753
	39.1714	0.162289	0.0804967	0.070854
	39.3381	0.163093	0.0804967	0.0704963
	39.5048	0.164389	0.0806753	0.0703177
	39.6714	0.164969	0.0804967	0.0702283
	39.8381	0.166086	0.0804967	0.0702283
	40.0048	0.167069	0.0804967	0.0702283
	40.1715	0.168052	0.0802287	0.0699603
	40.3382	0.169034	0.0804073	0.069871
	40.5049	0.169928	0.080318	0.069871
	40.6716	0.171	0.080318	0.0696923
	40.8383	0.17225	0.0804967	0.070139
	41.0049	0.173278	0.0804073	0.0700497
	41.1716	0.174395	0.080318	0.070139
	41.3383	0.175422	0.0804967	0.0703177
	41.505	0.176539	0.0802287	0.070139
	41.6717	0.177298	0.080318	0.070139
	41.8384	0.178728	0.0802287	0.070139
	42.0051	0.1798	0.0804073	0.0702283
	42.1718	0.181051	0.080318	0.0702283
	42.3384	0.182436	0.0804967	0.0703177
	42.5051	0.183284	0.080318	0.0702283
	42.6718	0.184535	0.0802287	0.0702283
	42.8385	0.185741	0.080318	0.070139
	43.0052	0.186902	0.080318	0.0702283
	43.1719	0.188332	0.0804967	0.070586
	43.3386	0.189627	0.0804073	0.0707647
	43.5052	0.191235	0.0804967	0.070854
	43.6719	0.192397	0.0804967	0.070854
	43.8386	0.193603	0.0804967	0.0707647
	44.0053	0.195077	0.0806753	0.070854
	44.172	0.196284	0.0807647	0.0707647
	44.3387	0.197534	0.0804967	0.070586
	44.5054	0.198874	0.080586	0.0705857
	44.6721	0.200527	0.0806753	0.0704963
	44.8387	0.201733	0.080586	0.070675
	45.0054	0.203163	0.0807647	0.070675
	45.1721	0.204503	0.0806753	0.0704963
	45.3388	0.205754	0.0806753	0.0704963
	45.5055	0.207228	0.080586	0.0704963
	45.6722	0.208702	0.0806753	0.0704963
	45.8389	0.209997	0.0807647	0.0704963
	46.0056	0.211561	0.0807647	0.0703177
	46.1722	0.213035	0.080586	0.0703177
	46.3389	0.214241	0.0804967	0.070407
	46.5056	0.215581	0.080586	0.0702283
	46.6723	0.217055	0.0804967	0.070139
	46.839	0.218619	0.080586	0.0702283
	47.0057	0.219959	0.080586	0.0702283
	47.1724	0.221522	0.0806753	0.0704967
	47.339	0.222952	0.080586	0.0703177
	47.5057	0.224515	0.080586	0.0702283
	47.6724	0.226168	0.0804967	0.0700497
	47.8391	0.227598	0.0806753	0.070139
	48.0058	0.22934	0.0804967	0.0703177
	48.1725	0.230993	0.0804967	0.0702283
	48.3392	0.232556	0.0804967	0.0702283
	48.5058	0.234209	0.0804967	0.070139
	48.6725	0.235951	0.0804967	0.070139
	48.8392	0.237693	0.0804967	0.070139
	49.0059	0.239391	0.0804967	0.0702283
	49.1726	0.241267	0.0804967	0.070139
	49.3393	0.242875	0.0804073	0.0699603
	49.506	0.244707	0.080318	0.070139
	49.6726	0.246583	0.0804073	0.0700497
	49.8393	0.248191	0.0802287	0.0702287
	50.006	0.249933	0.0802287	0.0699603
	50.1727	0.251943	0.080586	0.0700497
	50.3394	0.253864	0.0802287	0.070139
	50.5061	0.255829	0.0802287	0.0700497
	50.6728	0.25775	0.0804073	0.0700497
	50.8394	0.259716	0.0802287	0.0699603
	51.0061	0.261726	0.0801393	0.0700497
	51.1728	0.263468	0.0801393	0.069871
	51.3395	0.265612	0.080139	0.0696923
	51.5062	0.267444	0.079871	0.069603
	51.6729	0.269588	0.079871	0.069603
	51.8396	0.271643	0.079871	0.069603
	52.0063	0.273966	0.0799603	0.0696923
	52.1729	0.276021	0.079871	0.0696923
	52.3396	0.278254	0.079871	0.0694243
	52.5063	0.280577	0.0796923	0.0695137
	52.673	0.282721	0.079603	0.069335
	52.8397	0.285	0.0795137	0.0694243
	53.0064	0.287412	0.0795137	0.0692457
	53.1731	0.289556	0.0795137	0.069067
	53.3398	0.292057	0.0794243	0.0689777
	53.5064	0.29447	0.0794243	0.0688883
	53.6731	0.297105	0.079335	0.068799
	53.8398	0.299652	0.079335	0.0687097
	54.0065	0.302332	0.0791563	0.0686203
	54.1732	0.304923	0.079067	0.068531
	54.3399	0.307737	0.0791563	0.068531
	54.5066	0.310417	0.079067	0.068531
	54.6733	0.313232	0.079067	0.068531
	54.8399	0.316448	0.0791563	0.068531
	55.0066	0.319396	0.079067	0.068531
	55.1733	0.322121	0.0789777	0.068531
	55.34	0.325516	0.0789777	0.0684417
	55.5067	0.328464	0.0789777	0.0684417
	55.6734	0.331591	0.0788883	0.0684417
	55.8401	0.335031	0.078799	0.0683523
	56.0067	0.33789	0.078799	0.068263
	56.1734	0.342044	0.079067	0.0684417
	56.3401	0.345037	0.079335	0.0684417
	56.5068	0.348432	0.078799	0.0681737
	56.6735	0.352363	0.0789777	0.0683523
	56.8402	0.355982	0.0788883	0.068531
	57.0069	0.359779	0.0791563	0.0683523
	57.1736	0.363397	0.078799	0.068263
	57.3402	0.367461	0.0788883	0.068531
	57.5069	0.371348	0.0787097	0.0680843
	57.6736	0.375413	0.0787097	0.0681737
	57.8403	0.379344	0.0787097	0.067995
	58.007	0.383811	0.078799	0.0680843
	58.1737	0.387698	0.0786203	0.067995
	58.3404	0.392701	0.0788883	0.0680843
	58.507	0.396855	0.078799	0.067995
	58.6737	0.401278	0.0787097	0.0680843
	58.8404	0.405834	0.0787097	0.0680843
	59.0071	0.410748	0.078531	0.0679057
	59.1738	0.415706	0.0786203	0.0680843
	59.3405	0.420307	0.0786203	0.067995
	59.5072	0.425534	0.0787097	0.0680843
	59.6739	0.430716	0.0787097	0.0680843
	59.8405	0.435719	0.078531	0.0678163
	60.0072	0.44099	0.0787097	0.0680843
	60.1739	0.44644	0.0786203	0.067995
	60.3406	0.451756	0.0784417	0.0679057
	60.5073	0.457563	0.0786203	0.067995
	60.674	0.462968	0.078531	0.0679057
	60.8407	0.468686	0.0786203	0.067995
	61.0073	0.47494	0.0786203	0.0680843
	61.174	0.480702	0.078531	0.067995
	61.3407	0.486867	0.0786203	0.067995
	61.5074	0.492853	0.0787097	0.067995
	61.6741	0.498928	0.0786203	0.067995
	61.8408	0.505495	0.078531	0.067995
	62.0075	0.511748	0.0786203	0.067995
	62.1741	0.518449	0.0783523	0.0679057
	62.3408	0.525194	0.078531	0.067995
	62.5075	0.531895	0.078531	0.0678163
	62.6742	0.538685	0.0783523	0.0679057
	62.8409	0.545609	0.0784417	0.067727
	63.0076	0.552577	0.0784417	0.067727
	63.1743	0.559457	0.0783523	0.067727
	63.341	0.566917	0.078531	0.0679057
	63.5076	0.574243	0.0783523	0.0678163
	63.6743	0.581703	0.078263	0.0676377
	63.841	0.589342	0.078531	0.067727
	64.0074	0.597159	0.078531	0.067727
	64.1741	0.605066	0.078263	0.0676377
	64.3408	0.613375	0.0783523	0.0676377
	64.5075	0.621549	0.0784417	0.067727
	64.6742	0.629903	0.0783523	0.067727
	64.8408	0.638345	0.0784417	0.0678163
	65.0075	0.646922	0.078263	0.0676377
	65.1742	0.655946	0.078263	0.0676377
	65.3409	0.664925	0.078263	0.0675483
	65.5076	0.674127	0.078263	0.0675483
	65.6743	0.683374	0.0781737	0.067459
	65.841	0.692933	0.078263	0.0676377
	66.0076	0.702358	0.0781737	0.0673697
	66.1743	0.711784	0.077995	0.067459
	66.341	0.72121	0.0779057	0.067191
	66.5077	0.731484	0.077995	0.0673697
	66.6744	0.741803	0.078263	0.0676377
	66.8411	0.751809	0.0780843	0.0673697
	67.0078	0.762709	0.0781737	0.067459
	67.1744	0.773787	0.078531	0.067727
	67.3411	0.785223	0.0784417	0.0678163
	67.5078	0.796167	0.0787097	0.0679057
	67.6745	0.807692	0.0787097	0.067995
	67.8412	0.818771	0.0786203	0.067995
	68.0079	0.830073	0.0787097	0.0680843
	68.1746	0.841732	0.078799	0.0680843
	68.3413	0.852854	0.0787097	0.0681737
	68.5079	0.864781	0.0787097	0.0681737
	68.6746	0.875994	0.0788883	0.0681737
	68.8413	0.88801	0.0787097	0.067995
	69.008	0.899848	0.078799	0.0680843
	69.1747	0.911775	0.078799	0.0681737
	69.3414	0.923836	0.078799	0.0681737
	69.5081	0.936121	0.0788883	0.0680843
	69.6748	0.948405	0.078799	0.067995
	69.8414	0.960467	0.078799	0.067995
	70.0081	0.972527	0.0787097	0.0679057
	70.1748	0.98508	0.0786203	0.0679057
	70.3415	0.997409	0.0788883	0.0679057
	70.5082	1.01036	0.0786203	0.0679057
	70.6749	1.02354	0.0786203	0.067995
	70.8416	1.03712	0.0786203	0.0678163
	71.0083	1.05008	0.078531	0.0679057
	71.1749	1.06348	0.078531	0.0679057
	71.3416	1.07697	0.0784417	0.0679057
	71.5083	1.09032	0.078531	0.0679057
	71.675	1.10462	0.0784417	0.0678163
	71.8417	1.1186	0.0784417	0.067727
	72.0084	1.13276	0.0784417	0.067727
	72.1751	1.14741	0.0784417	0.067727
	72.3418	1.16099	0.0784417	0.067727
	72.5084	1.17578	0.0784417	0.0676377
	72.6751	1.19039	0.0783523	0.0676377
	72.8418	1.20486	0.0784417	0.067727
	73.0085	1.21902	0.0783523	0.0676377
	73.1752	1.23541	0.0783523	0.0676377
	73.3419	1.24944	0.0783523	0.0675483
	73.5086	1.26347	0.0783523	0.0675483
	73.6752	1.27937	0.0784417	0.0676377
	73.8419	1.293	0.078263	0.0675483
	74.0086	1.3076	0.0781737	0.0673697
	74.1753	1.32243	0.078531	0.0675483
	74.342	1.337	0.0781737	0.067459
	74.5087	1.35098	0.0781737	0.0673697
	74.6754	1.36639	0.0781737	0.0673697
	74.8421	1.38051	0.0781737	0.0673697
	75.0087	1.39516	0.0781737	0.0673697
	75.1754	1.41012	0.0783523	0.067459
	75.3421	1.42393	0.0780843	0.067459
	75.5088	1.43911	0.077995	0.0672803
	75.6755	1.45211	0.0780843	0.0672803
	75.8422	1.46824	0.077995	0.0672803
	76.0089	1.48271	0.077995	0.0672803
	76.1755	1.49625	0.0780843	0.067191
	76.3422	1.51237	0.0780843	0.067191
	76.5089	1.5272	0.0778163	0.0670123
	76.6756	1.54083	0.0776377	0.0670123
	76.8423	1.55512	0.0776377	0.0667443
	77.009	1.57013	0.0776377	0.067191
	77.1756	1.58313	0.077459	0.0667443
	77.3423	1.59787	0.0773697	0.0665657
	77.509	1.61096	0.077191	0.0664763
	77.6757	1.62584	0.0771017	0.0664763
	77.8424	1.63942	0.0771017	0.066387
	78.0091	1.65452	0.0770123	0.0662083
	78.1758	1.66725	0.076923	0.0660297
	78.3425	1.68203	0.076923	0.0660297
	78.5092	1.69566	0.076923	0.065851
	78.6758	1.70897	0.0768337	0.0659403
	78.8425	1.72331	0.0767443	0.0659403
	79.0092	1.73729	0.076655	0.0659403
	79.1759	1.75172	0.0768337	0.066119
	79.3426	1.7645	0.0768337	0.0662977
	79.5093	1.77843	0.0767443	0.0660297
	79.6759	1.79268	0.0771017	0.0660297
	79.8426	1.80461	0.076923	0.065851
	80.0093	1.816	0.076923	0.0660297
	80.176	1.83074	0.0767443	0.0659403
	80.3427	1.84307	0.0768337	0.065851
	80.5094	1.8562	0.0767443	0.065851
	80.6761	1.87005	0.076923	0.0659403
	80.8427	1.88345	0.077191	0.0660297
	81.0095	1.89735	0.0768337	0.065851
	81.1761	1.90905	0.076923	0.0659403
	81.3428	1.92035	0.0768337	0.0660297
	81.5095	1.93491	0.076923	0.0660297
	81.6762	1.94715	0.0770123	0.0660297
	81.8429	1.95828	0.0771017	0.0662083
	82.0096	1.9702	0.0770123	0.066119
	82.1762	1.98285	0.076923	0.066119
	82.3429	1.99558	0.076923	0.066119
	82.5096	2.00871	0.076923	0.0659403
	82.6763	2.0176	0.0767443	0.0659403
	82.843	2.03109	0.076923	0.0660297
	83.0097	2.04659	0.0770123	0.0660297
	83.1764	2.05905	0.0768337	0.0659403
	83.3431	2.0746	0.0768337	0.0659403
	83.5097	2.08613	0.076923	0.0659403
	83.6764	2.1002	0.076923	0.0660297
	83.8431	2.11217	0.0770123	0.0660297
	84.0098	2.12508	0.076923	0.0659403
	84.1765	2.14045	0.0768337	0.0659403
	84.3432	2.15478	0.076923	0.0659403
	84.5099	2.16434	0.0768337	0.0659403
	84.6766	2.1785	0.0768337	0.0659403
	84.8432	2.18806	0.0765657	0.065851
	85.0099	2.20415	0.076655	0.065851
	85.1766	2.21527	0.076655	0.065851
	85.3433	2.22693	0.076655	0.065851
	85.51	2.2393	0.076655	0.065851
	85.6767	2.2515	0.076655	0.065851
	85.8434	2.26324	0.0768337	0.0657617
	86.0101	2.27481	0.076655	0.0657617
	86.1767	2.28567	0.0765657	0.0657617
	86.3434	2.29733	0.076387	0.0654043
	86.5101	2.30622	0.0768337	0.065851
	86.6768	2.32266	0.076655	0.0657617
	86.8435	2.33378	0.076655	0.0657617
	87.0102	2.34495	0.0768337	0.066119
	87.1769	2.35629	0.0765657	0.0657617
	87.3436	2.37041	0.076655	0.0657617
	87.5102	2.38211	0.0765657	0.065851
	87.6769	2.39417	0.0765657	0.0656723
	87.8436	2.40686	0.0765657	0.0656723
	88.0103	2.41883	0.076655	0.0657617
	88.177	2.42982	0.0765657	0.0656723
	88.3437	2.4405	0.076655	0.0656723
	88.5104	2.45278	0.0765657	0.065851
	88.677	2.4644	0.076387	0.065583
	88.8437	2.47615	0.076655	0.0656723
	89.0104	2.48593	0.0768337	0.0654937
	89.1771	2.49415	0.0764763	0.0657617
	89.3438	2.50817	0.0764763	0.0654937
	89.5105	2.51858	0.076387	0.065583
	89.6772	2.53087	0.076387	0.0656723
	89.8438	2.54154	0.0764763	0.0654937
	90.0105	2.5507	0.0762977	0.0656723
	90.1772	2.56433	0.076387	0.0654043
	90.3439	2.57357	0.076387	0.065583
	90.5106	2.58456	0.0762977	0.0654043
	90.6773	2.59761	0.0762977	0.065315
	90.844	2.60828	0.0762083	0.0654043
	91.0106	2.61842	0.0762083	0.0654043
	91.1773	2.63008	0.0762977	0.0654043
	91.344	2.64004	0.076387	0.065583
	91.5107	2.64741	0.0765657	0.0656723
	91.6774	2.66256	0.076655	0.0657617
	91.8441	2.67395	0.0767443	0.065851
	92.0108	2.68467	0.076655	0.065851
	92.1774	2.69436	0.0767443	0.065851
	92.3441	2.70263	0.076655	0.065851
	92.5108	2.71138	0.076923	0.0660297
	92.6775	2.72179	0.0768337	0.0659403
	92.8442	2.73171	0.076923	0.0660297
	93.0109	2.74078	0.076923	0.0660297
	93.1776	2.75069	0.076923	0.0660297
	93.3443	2.75833	0.0770123	0.066119
	93.5109	2.76829	0.0768337	0.0659403
	93.6776	2.77968	0.076923	0.066119
	93.8443	2.78719	0.0768337	0.0660297
	94.011	2.79523	0.0768337	0.066119
	94.1777	2.80783	0.0768337	0.0660297
	94.3444	2.81658	0.0771017	0.066119
	94.5111	2.82132	0.076655	0.0659403
	94.6778	2.83106	0.0767443	0.0659403
	94.8444	2.84178	0.076655	0.0659403
	95.0111	2.85321	0.0767443	0.065851
	95.1778	2.85848	0.076655	0.065851
	95.3445	2.86326	0.0767443	0.065851
	95.5112	2.87314	0.076655	0.066119
	95.6779	2.88323	0.076655	0.0657617
	95.8446	2.88484	0.076655	0.065851
	96.0113	2.89547	0.076655	0.0662083
	96.1779	2.90235	0.0765657	0.0657617
	96.3446	2.90905	0.0764763	0.0656723
	96.5113	2.91803	0.076655	0.065851
	96.678	2.92527	0.0765657	0.0657617
	96.8447	2.93416	0.076655	0.0657617
	97.0114	2.93742	0.0764763	0.0656723
	97.1781	2.94608	0.0765657	0.0657617
	97.3448	2.95444	0.0765657	0.0657617
	97.5114	2.95841	0.0765657	0.0657617
	97.6781	2.95721	0.0765657	0.0656723
	97.8448	2.97369	0.076387	0.065583
	98.0115	2.98195	0.0764763	0.065583
	98.1782	2.98499	0.0764763	0.065583
	98.3449	2.99321	0.076387	0.0656723
	98.5116	3	0.0764763	0.0657617
	98.6783	3.00916	0.076387	0.0654937
	98.8449	3.01617	0.076387	0.065583
	99.0116	3.0205	0.0765657	0.065583
	99.1783	3.02725	0.0762977	0.065583
	99.345	3.03382	0.0762083	0.0654937
	99.5117	3.04177	0.076119	0.0654937
	99.6784	3.03882	0.0760297	0.065315
	99.8451	3.04838	0.0760297	0.0652257
	100.012	3.05486	0.0759403	0.0652257
	100.178	3.0578	0.075851	0.0651363
	100.345	3.06732	0.0757617	0.0651363
	100.512	3.07375	0.0756723	0.0649577
	100.678	3.07777	0.0757617	0.0649577
	100.845	3.08563	0.0756723	0.065047
	101.012	3.08979	0.075583	0.0649577
	101.179	3.09448	0.075583	0.0648683
	101.345	3.1031	0.0754043	0.0646897
	101.512	3.10502	0.0752257	0.0646003
	101.679	3.11543	0.0751363	0.064511
	101.845	3.11842	0.075047	0.0643323
	102.012	3.12477	0.0749577	0.0644217
	102.179	3.13089	0.075047	0.064511
	102.345	3.13687	0.0751363	0.0646003
	102.512	3.1417	0.0749577	0.0643323
	102.679	3.1475	0.075047	0.064511
	102.845	3.15099	0.0749577	0.0646003
	103.012	3.15666	0.0749577	0.0646003
	103.179	3.16336	0.075047	0.0646003
	103.346	3.1697	0.0752257	0.0648683
	103.512	3.17569	0.0751363	0.064779
	103.679	3.18087	0.075047	0.0646897
	103.846	3.18534	0.075047	0.064779
	104.012	3.18918	0.0752257	0.064779
	104.179	3.19606	0.075047	0.064779
	104.346	3.20133	0.0752257	0.064779
	104.512	3.20446	0.0752257	0.064779
	104.679	3.21018	0.0752257	0.064779
	104.846	3.21455	0.075315	0.0648683
	105.012	3.21911	0.0751363	0.064779
	105.179	3.22371	0.0752257	0.0648683
	105.346	3.22617	0.0752257	0.0651363
	105.512	3.23466	0.0752257	0.065047
	105.679	3.23702	0.0752257	0.0649577
	105.846	3.24341	0.075315	0.065315
	106.012	3.24904	0.0752257	0.0651363
	106.179	3.2544	0.0751363	0.065047
	106.346	3.25699	0.0752257	0.065047
	106.513	3.26173	0.075047	0.0649577
	106.679	3.26566	0.0751363	0.065047
	106.846	3.26874	0.075047	0.065047
	107.013	3.27307	0.0751363	0.065047
	107.179	3.27517	0.075047	0.0651363
	107.346	3.27593	0.0749577	0.065047
	107.513	3.28067	0.0751363	0.0652257
	107.679	3.28598	0.0752257	0.0652257
	107.846	3.29067	0.0751363	0.0651363
	108.013	3.29416	0.0751363	0.0652257
	108.179	3.29858	0.0751363	0.0652257
	108.346	3.30117	0.075047	0.0651363
	108.513	3.30515	0.0751363	0.0652257
	108.679	3.30957	0.0751363	0.065315
	108.846	3.31158	0.0748683	0.0651363
	109.013	3.31466	0.075047	0.0654043
	109.18	3.31966	0.075047	0.0652257
	109.346	3.32418	0.075047	0.0652257
	109.513	3.32811	0.075315	0.0652257
	109.68	3.33298	0.0749577	0.0652257
	109.846	3.334	0.0751363	0.065315
	110.013	3.3391	0.0751363	0.065315
	110.18	3.34361	0.0749577	0.065315
	110.346	3.34602	0.075047	0.065315
	110.513	3.35013	0.0754043	0.065315
	110.68	3.35174	0.075047	0.065315
	110.846	3.35634	0.0749577	0.065315
	111.013	3.35911	0.0752257	0.065315
	111.18	3.36206	0.075047	0.065315
	111.346	3.36626	0.0752257	0.065583
	111.513	3.37072	0.0752257	0.065315
	111.68	3.37412	0.0749577	0.065315
	111.847	3.37689	0.0752257	0.0654043
	112.013	3.37975	0.075047	0.0654043
	112.18	3.38399	0.075315	0.065583
	112.346	3.38676	0.0749577	0.065315
	112.513	3.39024	0.075047	0.065315
	112.68	3.39435	0.0751363	0.065315
	112.846	3.39614	0.0751363	0.0654937
	113.013	3.40061	0.0751363	0.065583
	113.18	3.40351	0.075047	0.0654043
	113.346	3.40436	0.0751363	0.0654043
	113.513	3.40762	0.075047	0.0654937
	113.68	3.40985	0.074779	0.0652257
	113.846	3.41285	0.0749577	0.0654043
	114.013	3.41423	0.074779	0.065047
	114.18	3.41798	0.074779	0.0651363
	114.347	3.41892	0.0748683	0.0652257
	114.513	3.42281	0.075047	0.0654937
	114.68	3.425	0.074779	0.065315
	114.847	3.42893	0.0749577	0.0654937
	115.013	3.43206	0.0751363	0.065583
	115.18	3.43255	0.0751363	0.065583
	115.347	3.43679	0.075315	0.065851
	115.513	3.43925	0.0754937	0.0659403
	115.68	3.44215	0.0754937	0.0660297
	115.847	3.44523	0.075583	0.0660297
	116.013	3.44564	0.075583	0.066119
	116.18	3.44894	0.075583	0.0660297
	116.347	3.45033	0.0754937	0.0660297
	116.513	3.45274	0.0754937	0.0660297
	116.68	3.45394	0.075583	0.066119
	116.847	3.45546	0.0756723	0.066119
	117.013	3.45698	0.0754937	0.0660297
	117.18	3.45913	0.075583	0.0664763
	117.347	3.46234	0.0754937	0.0660297
	117.513	3.46386	0.0754937	0.0660297
	117.68	3.46525	0.0754937	0.0660297
	117.847	3.46507	0.0754937	0.0660297
	118.014	3.46748	0.0754043	0.0659403
	118.18	3.46953	0.0754937	0.0660297
	118.347	3.47038	0.075315	0.0659403
	118.514	3.47342	0.0754043	0.0659403
	118.68	3.47369	0.075315	0.065851
	118.847	3.47583	0.075315	0.0657617
	119.014	3.47713	0.0754043	0.0657617
	119.18	3.47838	0.075315	0.0659403
	119.347	3.47981	0.075315	0.0657617
	119.514	3.48146	0.075315	0.0660297
	119.68	3.48294	0.0752257	0.065851
	119.847	3.48307	0.0754043	0.065851
	120.014	3.48329	0.075047	0.0657617
	120.18	3.48562	0.0752257	0.0657617
	120.347	3.48629	0.0751363	0.0657617
	120.514	3.48727	0.0752257	0.0659403
	120.681	3.48865	0.075315	0.065851
	120.847	3.48883	0.0752257	0.0659403
	121.014	3.48763	0.0751363	0.0659403
	121.181	3.48772	0.075047	0.065851
	121.347	3.487	0.0752257	0.0659403
	121.514	3.48673	0.0751363	0.0657617
	121.681	3.48629	0.0751363	0.0660297
	121.847	3.48535	0.0751363	0.0659403
	122.014	3.48477	0.0752257	0.0659403
	122.181	3.48445	0.075047	0.0659403
	122.347	3.4816	0.0751363	0.0659403
	122.514	3.48066	0.0751363	0.0659403
	122.681	3.48012	0.075047	0.0659403
	122.847	3.47963	0.0751363	0.0660297
	123.014	3.47851	0.0751363	0.0660297
	123.181	3.47784	0.0751363	0.0660297
	123.347	3.47838	0.0752257	0.066119
	123.514	3.47807	0.0751363	0.0660297
	123.681	3.4761	0.0752257	0.0662083
	123.848	3.47396	0.0751363	0.066119
	124.014	3.46846	0.0751363	0.0662083
	124.181	3.46761	0.075047	0.066119
	124.348	3.46632	0.0749577	0.066119
	124.514	3.46266	0.075047	0.0660297
	124.681	3.4602	0.0749577	0.066119
	124.848	3.45908	0.0748683	0.066119
	125.014	3.45899	0.0748683	0.0659403
	125.181	3.45832	0.0748683	0.0659403
	125.348	3.45729	0.0746897	0.065851
	125.514	3.45939	0.0746897	0.0657617
	125.681	3.4535	0.0744217	0.065583
	125.848	3.45493	0.074243	0.0654043
	126.014	3.45524	0.074243	0.065315
	126.181	3.45484	0.0740643	0.0652257
	126.348	3.45417	0.0740643	0.0654043
	126.515	3.45394	0.0740643	0.065315
	126.681	3.45153	0.073975	0.0651363
	126.848	3.45189	0.073975	0.0652257
	127.015	3.4522	0.0737963	0.065047
	127.181	3.45158	0.0738857	0.0651363
	127.348	3.45082	0.0740643	0.0652257
	127.515	3.44899	0.073975	0.0652257
	127.681	3.44912	0.073975	0.0652257
	127.848	3.4489	0.073975	0.0652257
	128.015	3.44684	0.073975	0.0652257
	128.181	3.44653	0.0740643	0.065315
	128.348	3.44559	0.0741537	0.065315
	128.515	3.44322	0.073975	0.0656723
	128.681	3.44327	0.0740643	0.065583
	128.848	3.44363	0.0740643	0.0654937
	129.015	3.44425	0.0740643	0.0654937
	129.182	3.44447	0.0740643	0.0654937
	129.348	3.44233	0.0740643	0.0654937
	129.515	3.44237	0.0740643	0.065583
	129.682	3.44242	0.0741537	0.065583
	129.848	3.44269	0.0741537	0.0654937
	130.015	3.4413	0.0740643	0.065583
	130.182	3.43952	0.074243	0.065583
	130.348	3.4401	0.0741537	0.0656723
	130.515	3.43929	0.0740643	0.065583
	130.682	3.43898	0.0740643	0.065583
	130.848	3.43818	0.074243	0.065583
	131.015	3.4371	0.0741537	0.0656723
	131.182	3.43483	0.074243	0.0656723
	131.349	3.43389	0.0743323	0.0657617
	131.515	3.4338	0.0741537	0.0657617
	131.682	3.4329	0.0743323	0.0656723
	131.849	3.43255	0.0740643	0.065583
	132.015	3.42946	0.0741537	0.0654937
	132.182	3.42674	0.0741537	0.0656723
	132.349	3.4258	0.0740643	0.0657617
	132.515	3.42468	0.074243	0.0657617
	132.682	3.42366	0.0740643	0.0657617
	132.849	3.4208	0.0741537	0.0657617
	133.015	3.42004	0.0741537	0.0657617
	133.182	3.41387	0.0740643	0.0657617
	133.349	3.4124	0.0740643	0.0657617
	133.515	3.41003	0.0740643	0.0656723
	133.682	3.4086	0.0740643	0.0657617
	133.849	3.40883	0.0740643	0.0657617
	134.016	3.40494	0.0741537	0.065851
	134.182	3.4032	0.0740643	0.0656723
	134.349	3.40141	0.0740643	0.0657617
	134.516	3.40079	0.0740643	0.0657617
	134.682	3.39887	0.0740643	0.0656723
	134.849	3.39645	0.073975	0.0657617
	135.016	3.39449	0.073975	0.0657617
	135.182	3.39449	0.0738857	0.065583
	135.349	3.39181	0.0738857	0.065851
	135.516	3.39176	0.073975	0.065583
	135.682	3.39038	0.0740643	0.065583
	135.849	3.38904	0.073975	0.0654937
	136.016	3.38645	0.0738857	0.0656723
	136.182	3.38399	0.073975	0.065583
	136.349	3.38171	0.073975	0.0656723
	136.516	3.37939	0.0740643	0.0659403
	136.683	3.3776	0.0738857	0.0656723
	136.849	3.37461	0.0738857	0.0657617
	137.016	3.37515	0.073975	0.0656723
	137.183	3.37314	0.0740643	0.065583
	137.349	3.37233	0.0741537	0.0657617
	137.516	3.36867	0.0740643	0.0656723
	137.683	3.36487	0.0740643	0.0657617
	137.849	3.36362	0.073975	0.065583
	138.016	3.36134	0.0737963	0.0654937
	138.183	3.35897	0.0737963	0.065583
	138.349	3.35674	0.0737963	0.0654937
	138.516	3.35411	0.0737963	0.0654937
	138.683	3.35116	0.073707	0.0654937
	138.849	3.35022	0.073975	0.065583
	139.016	3.3483	0.0738857	0.0656723
	139.183	3.34767	0.0740643	0.0657617
	139.35	3.34464	0.0741537	0.065851
	139.516	3.34374	0.0741537	0.0659403
	139.683	3.34044	0.074243	0.0659403
	139.85	3.33811	0.0743323	0.066119
	140.016	3.33534	0.0743323	0.0659403
	140.183	3.33173	0.0743323	0.0660297
	140.35	3.32909	0.0743323	0.0660297
	140.516	3.32645	0.074243	0.0662977
	140.683	3.32382	0.0743323	0.066119
	140.85	3.32217	0.0741537	0.0659403
	141.016	3.31962	0.0740643	0.0659403
	141.183	3.3164	0.0741537	0.0660297
	141.35	3.31408	0.0740643	0.0657617
	141.516	3.31069	0.0743323	0.0659403
	141.683	3.30809	0.0740643	0.065851
	141.85	3.30434	0.0740643	0.0657617
	142.016	3.30162	0.073975	0.065851
	142.183	3.29639	0.0740643	0.065851
	142.35	3.29451	0.0740643	0.065851
	142.517	3.29246	0.0740643	0.065851
	142.683	3.29032	0.0740643	0.065851
	142.85	3.28884	0.0741537	0.065851
	143.017	3.28777	0.0741537	0.065851
	143.183	3.28464	0.0740643	0.065851
	143.35	3.27901	0.0741537	0.065851
	143.517	3.27691	0.073975	0.0660297
	143.683	3.27557	0.0740643	0.065851
	143.85	3.2737	0.073975	0.065851
	144.017	3.27236	0.073975	0.0657617
	144.183	3.26892	0.0737963	0.0657617
	144.35	3.26749	0.0737963	0.0656723
	144.517	3.26204	0.0737963	0.0657617
	144.683	3.2586	0.073707	0.0656723
	144.85	3.25637	0.073707	0.065583
	145.017	3.25337	0.0736177	0.0656723
	145.184	3.25279	0.073707	0.065583
	145.35	3.25132	0.073707	0.065583
	145.517	3.24864	0.0736177	0.065851
	145.684	3.24761	0.073707	0.065583
	145.85	3.24372	0.0735283	0.065583
	146.017	3.24489	0.073707	0.0654937
	146.184	3.24328	0.073707	0.0656723
	146.35	3.2422	0.0736177	0.065583
	146.517	3.24037	0.0736177	0.065583
	146.684	3.23376	0.0735283	0.0654937
	146.85	3.2326	0.0735283	0.0654937
	147.017	3.23041	0.073171	0.0651363
	147.184	3.22773	0.0729923	0.0649577
	147.35	3.22648	0.072903	0.0648683
	147.517	3.22362	0.0728137	0.065047
	147.684	3.22175	0.0728137	0.0648683
	147.851	3.21978	0.0728137	0.0646897
	148.017	3.21853	0.0727243	0.0646003
	148.184	3.21706	0.0727243	0.064779
	148.351	3.21487	0.072635	0.0646897
	148.517	3.2121	0.0728137	0.0646897
	148.684	3.21089	0.0730817	0.0648683
	148.851	3.20758	0.0728137	0.0646897
	149.017	3.20607	0.0727243	0.0648683
	149.184	3.20419	0.0727243	0.064779
	149.351	3.20289	0.0727243	0.0646003
	149.517	3.20062	0.0727243	0.064779
	149.684	3.19762	0.0727243	0.064779
	149.851	3.19686	0.0727243	0.0646897
	150.017	3.19602	0.0727243	0.0646897
	150.184	3.19575	0.072635	0.0646003
	150.351	3.19436	0.0727243	0.0646003
	150.518	3.19329	0.0725457	0.0646003
	150.684	3.19208	0.072635	0.0646003
	150.851	3.19137	0.0725457	0.0648683
	151.018	3.19034	0.0724563	0.0646003
	151.184	3.19021	0.0725457	0.064511
	151.351	3.18829	0.072635	0.0646003
	151.518	3.18878	0.072635	0.0646003
	151.684	3.18766	0.0725457	0.064511
	151.851	3.18623	0.0725457	0.064511
	152.018	3.18431	0.0725457	0.0648683
	152.184	3.18337	0.0727243	0.0646003
	152.351	3.18203	0.072635	0.0646003
	152.518	3.1802	0.0727243	0.0646003
	152.684	3.17953	0.072635	0.0646003
	152.851	3.17828	0.072635	0.0646003
	153.018	3.17649	0.0727243	0.0646897
	153.185	3.17457	0.072635	0.0646897
	153.351	3.17355	0.072635	0.0646003
	153.518	3.17203	0.0728137	0.064779
	153.685	3.16805	0.0728137	0.0646897
	153.851	3.16501	0.072635	0.0646003
	154.018	3.16528	0.0728137	0.0646003
	154.185	3.1618	0.0725457	0.0646003
	154.351	3.16157	0.0725457	0.064511
	154.518	3.15961	0.0727243	0.0646897
	154.685	3.15876	0.072635	0.064511
	154.851	3.15724	0.0728137	0.064779
	155.018	3.15541	0.072635	0.0646897
	155.185	3.15635	0.072635	0.0646003
	155.351	3.15322	0.0728137	0.0646003
	155.518	3.15219	0.072635	0.0646003
	155.685	3.14741	0.0728137	0.0646003
	155.851	3.14581	0.0727243	0.064779
	156.018	3.14411	0.0728137	0.0646897
	156.185	3.14196	0.0727243	0.0646003
	156.351	3.14179	0.0728137	0.0648683
	156.518	3.13906	0.0728137	0.0646897
	156.685	3.13714	0.0725457	0.064511
	156.852	3.1412	0.0728137	0.0646003
	157.018	3.13812	0.0725457	0.0646003
	157.185	3.13674	0.072635	0.0646003
	157.352	3.13303	0.0728137	0.0646003
	157.518	3.132	0.0727243	0.0646003
	157.685	3.1299	0.0727243	0.064779
	157.852	3.12972	0.0728137	0.0646003
	158.018	3.12691	0.0725457	0.064511
	158.185	3.12253	0.072635	0.0646003
	158.352	3.12289	0.0727243	0.0646003
	158.518	3.12079	0.0728137	0.0646003
	158.685	3.12302	0.0728137	0.064779
	158.852	3.12043	0.0727243	0.064779
	159.018	3.11726	0.072635	0.0646003
	159.185	3.11793	0.072635	0.0646897
	159.352	3.1182	0.072635	0.0646003
	159.519	3.11726	0.072635	0.0646003
	159.685	3.11753	0.0727243	0.0646897
	159.852	3.1165	0.072635	0.0646003
	160.018	3.11659	0.0727243	0.064779
	160.185	3.11373	0.0727243	0.0646897
	160.352	3.11333	0.072635	0.0646003
	160.518	3.11199	0.072635	0.0646897
	160.685	3.11074	0.072635	0.064511
	160.852	3.10962	0.072367	0.0644217
	161.018	3.10953	0.0727243	0.0646003
	161.185	3.10926	0.072635	0.064511
	161.352	3.10783	0.072635	0.064511
	161.518	3.10779	0.072635	0.0646003
	161.685	3.10788	0.0725457	0.0644217
	161.852	3.10748	0.0725457	0.064511
	162.018	3.10681	0.0724563	0.064243
	162.185	3.10645	0.0725457	0.0643323
	162.352	3.10618	0.0724563	0.0643323
	162.519	3.10395	0.072367	0.0643323
	162.685	3.10216	0.0722777	0.064243
	162.852	3.10105	0.0722777	0.064243
	163.019	3.10145	0.0724563	0.0643323
	163.185	3.09836	0.0725457	0.064511
	163.352	3.09604	0.0725457	0.064511
	163.519	3.09501	0.0727243	0.0646897
	163.685	3.0947	0.072903	0.064779
	163.852	3.09332	0.072903	0.0646897
	164.019	3.09251	0.072903	0.0649577
	164.185	3.0926	0.0728137	0.0646897
	164.352	3.09171	0.0728137	0.064779
	164.519	3.09064	0.072903	0.064779
	164.685	3.08988	0.0730817	0.0649577
	164.852	3.08885	0.0732603	0.0649577
	165.019	3.0872	0.073171	0.0649577
	165.186	3.08487	0.0729923	0.0649577
	165.352	3.0826	0.0729923	0.0649577

## Sheet: Supplementary Figure 3
	Supplementary Figure 3a								Supplementary Figure 3b
									60 mM EG					400 mM EG
	WT	ΔetgA 1	ΔetgA 2	ΔetgB 1	ΔetgB 2				WT	ΔetgA 1	ΔetgA 2	ΔetgB 1	ΔetgB 2	WT	ΔetgA 1	ΔetgA 2	ΔetgB 1	ΔetgB 2
	0.554518	0.578104	0.503741	0.558539	0.537323				0.098152	0.014306	0.010417	0.028501	0.027648	0.117145	0.017473	0.012503	0.023457	0.020865
	0.516503	0.52313	0.528309	0.545226	0.518435				0.103101	0.013128	0.010327	0.030415	0.027023	0.112069	0.017242	0.013423	0.018877	0.018938
	0.529524	0.531555	0.524399	0.539086	0.549681				0.094757	0.013397	0.009677	0.028917	0.029864	0.113185	0.017615	0.015274	0.018121	0.029685

## Sheet: Supplementary Figure 4
	Supplementary Figure 4a						Supplementary Figure 4b						Supplementary Figure 4c						Supplementary Figure 4d						Supplementary Figure 4e
	ethanol (mM)	U/mg					ethanol (mM)	U/mg					ethanol (mM)	U/mg					ethanol (mM)	U/mg					Acetaldehyde (mM)	U/mg
	0.006	3.65902	3.92919	3.94319			0.006	0.541874	0.47955	0.445992			0.006	2.31049	2.02168	2.02168			0.006	1.80868	2.13332	1.85506			0.2	1.18426	1.19308	1.20913
	0.012	4.97564	4.57949	4.53998			0.02	1.02087	0.933724	0.920954			0.06	9.01092	9.01092	8.26001			0.06	6.02894	6.16807	5.98256			0.1	1.17348	1.19533	1.12634
	0.02	6.91074	6.81195	6.77053			0.06	1.94791	1.9799	1.91947			0.2	18.6572	17.8485	18.4262			0.2	11.7332	11.455	10.3883			0.08	1.10221	1.08301	1.15354
	0.08	13.1291	12.8033	13.3344			0.2	3.43525	2.97948	2.89193			0.4	24.8378	24.3757	22.354			0.4	13.6347	13.5419	12.8927			0.06	1.08672	1.08594	1.15073
	0.2	23.4732	23.2938	23.3032			0.4	4.3404	3.64702	3.81313			0.8	29.17	30.6718	29.6321			0.8	14.1912	11.9187	13.4028			0.04	1.12288	1.08381	1.07589
	0.4	27.7283	27.3195	27.3336			0.8	4.96911	4.76114	5.02625			1.2	33.7909	32.5779	32.4046			1.2	17.8549	17.6694	14.5158			0.01	0.895914	0.851495	0.885278
	0.8	33.1559	32.5371	31.7965			1.2	5.07515	4.00823	3.79946			2.4	37.0834	35.5238	35.6393			2.4	15.6289	15.6289	16.9738			0.03	1.02658	1.04347	1.07137
	2	34.8854	34.9793	33.6117																					0.02	0.902703	0.985563	1.01657
																									0.008	0.928931	0.751615	0.781647
	ethylene glycol (mM)	U/mg					ethylene glycol [mM]	U/mg					ethylene glycol (mM)	U/mg					Ethylene glycol [mM]	U/mg					0.006	0.269448	0.240179	0.353474
	1	1.81112	1.16983	1.51162			0.4	0.054531	0.054043	0.053504			5	2.71483	2.71483	2.5993			5	1.76231	1.66955	1.66955			0.004	0.1497	0.196797	0.161251
	2	2.29738	2.24805	2.88229			4	0.328708	0.330571	0.32097			20	6.75819	6.5849	6.1228			20	2.59708	2.78259	2.50433			0.003	0.06905	0.062497	0.143882
	5	3.21703	3.31921	2.91753			8	0.495974	0.500213	0.491961			80	14.3828	12.4189	13.112			80	3.57099	3.66374	3.80287			0.007	0.643785	0.554802	0.666858
	10	5.04225	5.32413	5.70468			16	0.66537	0.667969	0.684498			120	15.4225	15.2492	15.076			120	3.942	3.89562	3.98837
	20	6.35302	7.58275	6.28255			40	0.867187	0.8572	0.824376			180	17.9063	18.0796	17.8485			180	4.31301	4.68402	4.08113
	40	10.0281	8.75963	7.5158			80	0.990516	0.99203	0.994603			240	19.1193	18.3106	19.1771			240	4.45214	4.45214	4.17388			Glycolaldehyde (mM)	U/mg
	80	9.94707	9.2635	10.4474			160	1.05804	1.06115	1.05952			300	19.9858	19.1771	19.2348			300	4.40576	4.68402	4.45214			0.667	4.91747	5.30183	5.40882
	120	10.5919	9.81318	10.754																					0.5	6.18151	5.00861	5.46033
																									0.33	4.79859	4.42216	4.60047
	propylene glycol (mM)	U/mg					propylene glycol (mM)	U/mg					propylene glycol (mM)	U/mg					propylene glycol (mM)	U/mg					0.2	4.18837	4.04176	4.08534
	4	0.363301	0.380491	0.338102			0.8	0.120312	0.09304	0.091205			4	2.4838	2.31049	2.19497			4	2.7362	2.50433	2.82896			0.133	3.0749	3.36021	3.21359
	16	1.16177	1.18355	1.23113			8	0.623918	0.619451	0.669453			16	4.852	4.38993	4.10112			16	4.4521	4.59127	4.40576			0.1	2.9481	2.89263	2.84508
	40	2.22531	2.40494	2.23041			40	1.40352	1.45729	1.48238			40	7.5669	7.45134	7.16252			40	6.8173	5.7043	6.12169			0.0667	2.57563	2.42109	2.49638
	80	3.11607	2.91296	3.11097			80	1.79133	1.76147	1.82537			80	10.802	10.7438	11.7257			80	7.7449	7.14197	7.97675			0.033	1.25611	1.19668	1.24819
	160	4.04612	3.95373	3.94021			120	1.97491	1.94197	1.99327			160	13.17	13.2853	12.881			160	9.4608	9.41442	10.2956			0.01	0.33285	0.384363	0.400213
	240	4.63363	4.28123	4.57782			240	2.32695	2.33769	2.2701			240	17.733	17.9641	17.0976			240	9.8782	8.95066	10.1101
	320	4.41704	4.75127	4.69687			320	2.26697	2.30337	2.27583			320	16.347	16.9244	16.4045			320	8.4405	9.59993	9.59993
	ethanol (mM)	U/mg			pH 7.5
	0.012	0.563296	0.589422	0.682375
	0.08	2.14906	2.19327	2.1252
	0.4	7.65686	7.3721	7.41472
	0.8	11.7492	11.2077	11.4535
	1.6	16.6409	16.5222	16.3972
	2	20.6763	20.3501	20.2323
	3	20.2428	20.049	20.7009
	ethylene glycol (mM)	U/mg			pH 7.5
	2	0.168153	0.181777	0.216249
	12	1.0613	0.980091	1.01068
	40	2.75442	2.72154	2.70648
	80	4.06431	3.89101	3.875
	120	5.10457	4.9581	5.25593
	180	5.94068	6.01413	6.01705
	240	6.70941	6.55764	6.4717
	300	6.37604	6.22799	6.2641
	n-propanol (mM)	U/mg
	0.008	4.00616	3.98342	3.61336
	0.016	5.60791	5.66177	5.23585
	0.04	9.29465	8.53722	9.08702
	0.08	10.6961	11.832	11.3811
	0.14	16.348	16.4733	15.6286
	0.2	18.0104	18.3044	18.1225
	0.4	23.0328	23.2828	23.0992
	2	27.9886	28.1289	28.2659
	n-butanol (mM)	U/mg
	0.008	3.25808	2.68996	2.87778
	0.032	5.54307	5.45702	4.87416
	0.04	6.71929	6.5962	6.87874
	0.08	8.48493	8.66124	8.5352
	0.14	10.0404	10.0747	10.0481
	0.4	12.0689	12.173	12.1051
	0.8	12.1702	12.2262	12.253
	acetaldehyde (mM)	U/mg
	0.4	198.432	217.263	218.702
	0.3	209.863	216.624	206.632
	0.2	205.389	208.828	202.886
	0.12	190.165	193.186	197.75
	0.08	158.807	167.992	169.928
	0.06	154.388	153.633	155.433
	0.04	122.554	121.523	120.478
	0.02	68.3855	72.9028	69.1709
	0.01	39.2218	40.5374	37.8024
	0.006	23.6964	21.5258	23.3606
	0.002	11.65	13.3107	10.4447
	glycolaldehyde (mM)	U/mg
	0.08	5.00917	4.96547	4.97507
	0.2	10.8547	10.71	11.0072
	0.4	21.0614	21.0349	21.16
	0.8	34.9048	35.7303	34.6598
	1.6	47.3276	47.7294	47.4399
	2.4	56.905	56.8934	55.7967
	3.2	56.5192	56.417	56.7515

## Sheet: Supplementary Figure 5
	Supplementary Figure 5a				Supplementary Figure 5b
	Time (h)	K12 WT	K12 EtgB		Time (h)	K12 WT	K12 EtgB
	0	0.147767	0.150852		0	0.140423	0.146151
	0.105472	0.14718	0.150118		0.105472	0.139248	0.14527
	0.210944	0.146592	0.150412		0.210944	0.140129	0.144536
	0.316417	0.145858	0.149971		0.316417	0.13822	0.144095
	0.421889	0.145564	0.149971		0.421889	0.137926	0.143801
	0.527361	0.145124	0.149824		0.527361	0.137632	0.143508
	0.632806	0.145564	0.149824		0.632806	0.136604	0.143801
	0.738278	0.14527	0.149824		0.738278	0.136604	0.143801
	0.843778	0.145711	0.149823		0.843778	0.137485	0.144977
	0.949222	0.146592	0.150705		0.949222	0.137485	0.144977
	1.05469	0.146886	0.151733		1.05469	0.139836	0.145711
	1.16017	0.14718	0.153496		1.16017	0.14057	0.146593
	1.26561	0.147915	0.153936		1.26561	0.14101	0.147767
	1.37111	0.148502	0.155406		1.37111	0.141892	0.149089
	1.47658	0.149236	0.157021		1.47658	0.142626	0.150264
	1.58203	0.149676	0.158197		1.58203	0.143361	0.150999
	1.6875	0.150412	0.159959		1.6875	0.143948	0.153056
	1.79297	0.151292	0.162015		1.79297	0.144536	0.15423
	1.89842	0.15188	0.163484		1.89842	0.144977	0.155552
	2.00389	0.152761	0.164659		2.00389	0.145858	0.156874
	2.10936	0.153643	0.165982		2.10936	0.146151	0.15805
	2.21483	0.15423	0.168185		2.21483	0.146593	0.159371
	2.32031	0.155405	0.169507		2.32031	0.147033	0.160693
	2.42578	0.155846	0.170976		2.42578	0.147473	0.162309
	2.53125	0.156727	0.172885		2.53125	0.148062	0.163484
	2.63672	0.15849	0.174207		2.63672	0.148355	0.164659
	2.74219	0.158784	0.175822		2.74219	0.149089	0.166128
	2.84767	0.159812	0.177144		2.84767	0.149383	0.167303
	2.95314	0.1604	0.179347		2.95314	0.149677	0.168625
	3.05861	0.161281	0.180817		3.05861	0.149677	0.170828
	3.16408	0.162309	0.182727		3.16408	0.149971	0.171856
	3.26956	0.163484	0.183901		3.26956	0.150117	0.172884
	3.375	0.164072	0.18537		3.375	0.150852	0.174941
	3.48047	0.165247	0.186839		3.48047	0.150852	0.176704
	3.58594	0.165541	0.188455		3.58594	0.151293	0.176851
	3.69142	0.166275	0.189336		3.69142	0.15144	0.17832
	3.79689	0.167743	0.190658		3.79689	0.15144	0.180082
	3.90236	0.168038	0.192273		3.90236	0.151734	0.181111
	4.00783	0.168478	0.193449		4.00783	0.152027	0.182873
	4.11331	0.169359	0.194918		4.11331	0.152614	0.184342
	4.21881	0.170094	0.196387		4.21881	0.152614	0.18537
	4.32425	0.171269	0.198296		4.32425	0.152614	0.185957
	4.42975	0.171416	0.199618		4.42975	0.153349	0.188161
	4.53519	0.172297	0.201674		4.53519	0.153349	0.190658
	4.64069	0.173473	0.20329		4.64069	0.153496	0.190805
	4.74614	0.173913	0.204612		4.74614	0.153789	0.19242
	4.85164	0.174501	0.206521		4.85164	0.153937	0.19433
	4.95708	0.175088	0.207256		4.95708	0.154378	0.195065
	5.06258	0.175675	0.208871		5.06258	0.154525	0.196974
	5.16806	0.17597	0.210194		5.16806	0.154818	0.197414
	5.27353	0.176704	0.211369		5.27353	0.154671	0.198883
	5.379	0.177438	0.212838		5.379	0.154965	0.200352
	5.48447	0.178613	0.2146		5.48447	0.155259	0.202262
	5.58994	0.179935	0.216657		5.58994	0.155406	0.203437
	5.69539	0.180376	0.217685		5.69539	0.155258	0.204759
	5.80089	0.180963	0.219301		5.80089	0.155846	0.206521
	5.90636	0.181111	0.220917		5.90636	0.155993	0.20755
	6.01183	0.182285	0.222679		6.01183	0.155993	0.208431
	6.11731	0.18258	0.224149		6.11731	0.156434	0.210047
	6.22278	0.183167	0.22547		6.22278	0.156727	0.211369
	6.32825	0.184195	0.227233		6.32825	0.156875	0.212985
	6.43372	0.185518	0.228848		6.43372	0.157021	0.214307
	6.53919	0.186105	0.230611		6.53919	0.157022	0.216069
	6.64467	0.187133	0.231786		6.64467	0.157022	0.217392
	6.75014	0.187426	0.233696		6.75014	0.157609	0.218713
	6.85564	0.187426	0.235312		6.85564	0.157462	0.219742
	6.96108	0.188602	0.236781		6.96108	0.157903	0.221357
	7.06658	0.189483	0.23869		7.06658	0.158196	0.222386
	7.17203	0.190364	0.240306		7.17203	0.15849	0.221945
	7.2775	0.190804	0.241627		7.2775	0.158783	0.225029
	7.383	0.191392	0.243391		7.383	0.158637	0.226939
	7.48844	0.193155	0.245153		7.48844	0.159224	0.227967
	7.59394	0.192568	0.246328		7.59394	0.159224	0.230464
	7.69939	0.193155	0.248385		7.69939	0.159519	0.229142
	7.80489	0.193743	0.249854		7.80489	0.16128	0.229876
	7.91033	0.194771	0.25191		7.91033	0.159812	0.23208
	8.01581	0.195652	0.253085		8.01581	0.159812	0.233548
	8.12128	0.19624	0.254406		8.12128	0.160253	0.23443
	8.22675	0.197414	0.256316		8.22675	0.159959	0.240599
	8.33219	0.196974	0.257491		8.33219	0.161428	0.241775
	8.43769	0.197268	0.25896		8.43769	0.159959	0.238396
	8.54314	0.199031	0.260869		8.54314	0.16084	0.243831
	8.64864	0.198296	0.262485		8.64864	0.161428	0.241775
	8.75408	0.199178	0.264248		8.75408	0.160987	0.245741
	8.85956	0.199618	0.264983		8.85956	0.161868	0.248531
	8.96503	0.200352	0.266598		8.96503	0.161721	0.251322
	9.0705	0.201087	0.26792		9.0705	0.162162	0.25279
	9.17597	0.201968	0.268949		9.17597	0.162015	0.253672
	9.28144	0.202997	0.270417		9.28144	0.162015	0.249412
	9.38692	0.202996	0.271739		9.38692	0.162162	0.250734
	9.49239	0.203584	0.273061		9.49239	0.162456	0.251175
	9.59786	0.204024	0.27453		9.59786	0.16275	0.252791
	9.70333	0.205346	0.275852		9.70333	0.163044	0.254113
	9.80881	0.205641	0.27688		9.80881	0.163337	0.2547
	9.91428	0.206228	0.279083		9.91428	0.163631	0.256022
	10.0198	0.206962	0.280112		10.0198	0.164365	0.258373
	10.1252	0.207697	0.281727		10.1252	0.1651	0.258225
	10.2307	0.207991	0.283197		10.2307	0.163925	0.259107
	10.3362	0.208284	0.283784		10.3362	0.165982	0.261751
	10.4416	0.209019	0.284812		10.4416	0.165247	0.261604
	10.5471	0.210487	0.286428		10.5471	0.165541	0.263367
	10.6526	0.211075	0.288338		10.6526	0.165247	0.264836
	10.758	0.21225	0.289513		10.758	0.165247	0.266452
	10.8635	0.212397	0.29054		10.8635	0.16554	0.267626
	10.969	0.212985	0.293038		10.969	0.166422	0.269683
	11.0744	0.213866	0.293478		11.0744	0.166862	0.269389
	11.1799	0.213132	0.294507		11.1799	0.166275	0.27218
	11.2854	0.213866	0.295976		11.2854	0.167743	0.271886
	11.3909	0.216217	0.297004		11.3909	0.169359	0.27218
	11.4963	0.214747	0.299207		11.4963	0.167156	0.274383
	11.6018	0.215629	0.300235		11.6018	0.16789	0.27453
	11.7073	0.215482	0.301117		11.7073	0.167744	0.276733
	11.8127	0.216804	0.302438		11.8127	0.168479	0.27644
	11.9182	0.217538	0.303026		11.9182	0.168185	0.283049
	12.0237	0.218861	0.304789		12.0237	0.169212	0.285253
	12.1292	0.217538	0.306257		12.1292	0.169947	0.280259
	12.2346	0.219301	0.307285		12.2346	0.169653	0.281434
	12.3401	0.220329	0.308167		12.3401	0.169213	0.281875
	12.4456	0.221063	0.308461		12.4456	0.1698	0.282168
	12.5511	0.221211	0.31037		12.5511	0.170241	0.289072
	12.6566	0.223413	0.311986		12.6566	0.17171	0.28584
	12.7621	0.22312	0.31463		12.7621	0.170535	0.291128
	12.8676	0.222826	0.315218		12.8676	0.171123	0.292597
	12.9731	0.223267	0.315952		12.9731	0.171415	0.289071
	13.0785	0.223413	0.31698		13.0785	0.172297	0.295828
	13.184	0.223855	0.318743		13.184	0.172297	0.299207
	13.2895	0.224882	0.31933		13.2895	0.172297	0.292597
	13.3949	0.226792	0.320799		13.3949	0.172591	0.293478
	13.5004	0.225617	0.321093		13.5004	0.172444	0.293772
	13.6059	0.226057	0.323589		13.6059	0.173032	0.300382
	13.7113	0.227967	0.324618		13.7113	0.173913	0.304201
	13.8168	0.228408	0.326234		13.8168	0.173179	0.301704
	13.9223	0.228114	0.326674		13.9223	0.173913	0.298032
	14.0278	0.227673	0.328731		14.0278	0.177145	0.299207
	14.1332	0.227527	0.329906		14.1332	0.175381	0.300235
	14.2387	0.228408	0.330493		14.2387	0.178173	0.30097
	14.3442	0.228555	0.330934		14.3442	0.177585	0.30141
	14.4497	0.228702	0.331522		14.4497	0.178173	0.303907
	14.5551	0.230023	0.332844		14.5551	0.175381	0.302732
	14.6606	0.23017	0.334019		14.6606	0.180229	0.305083
	14.7661	0.232374	0.335781		14.7661	0.176704	0.304642
	14.8716	0.231933	0.337544		14.8716	0.180082	0.306258
	14.977	0.232227	0.338866		14.977	0.180523	0.307726
	15.0825	0.233548	0.339307		15.0825	0.178467	0.306698
	15.1879	0.233696	0.340041		15.1879	0.181111	0.307727
	15.2934	0.235459	0.342538		15.2934	0.181551	0.311546
	15.3989	0.235164	0.345623		15.3989	0.181257	0.316833
	15.5043	0.238249	0.346063		15.5043	0.178173	0.311986
	15.6098	0.237661	0.348414		15.6098	0.180963	0.311546
	15.7153	0.236339	0.350323		15.7153	0.181404	0.313161
	15.8208	0.239571	0.351939		15.8208	0.181404	0.314777
	15.9262	0.23913	0.352967		15.9262	0.181698	0.314924
	16.0317	0.243096	0.355171		16.0317	0.180229	0.320211
	16.1371	0.240452	0.356639		16.1371	0.183167	0.316392
	16.2426	0.243684	0.357668		16.2426	0.183167	0.32124
	16.3481	0.241775	0.360164		16.3481	0.184195	0.318449
	16.4535	0.241774	0.360899		16.4535	0.182285	0.321093
	16.559	0.24148	0.361633		16.559	0.180376	0.319477
	16.6644	0.24339	0.363102		16.6644	0.181992	0.320211
	16.7699	0.2453	0.365012		16.7699	0.182286	0.326821
	16.8754	0.245006	0.365306		16.8754	0.182432	0.32168
	16.9808	0.246916	0.366775		16.9808	0.183313	0.328143
	17.0863	0.244565	0.367362		17.0863	0.181111	0.324178
	17.1917	0.243096	0.367215		17.1917	0.180964	0.32403
	17.2972	0.244419	0.368978		17.2972	0.181552	0.328731
	17.4027	0.245153	0.370153		17.4027	0.181698	0.329759
	17.5081	0.243683	0.371328		17.5081	0.181551	0.326674
	17.6136	0.245593	0.37309		17.6136	0.180669	0.32829
	17.7191	0.2453	0.375147		17.7191	0.181551	0.329025
	17.8245	0.244712	0.372943		17.8245	0.181698	0.328437
	17.93	0.246916	0.376175		17.93	0.183314	0.330641
	18.0355	0.246034	0.376469		18.0355	0.183754	0.331081
	18.1409	0.246181	0.375881		18.1409	0.183901	0.338279
	18.2464	0.246621	0.377644		18.2464	0.182873	0.335635
	18.3518	0.246769	0.378525		18.3518	0.184636	0.336516
	18.4573	0.246474	0.377938		18.4573	0.183754	0.33446
	18.5628	0.246621	0.379847		18.5628	0.185076	0.333284
	18.6683	0.247209	0.379847		18.6683	0.185517	0.336662
	18.7737	0.24574	0.38161		18.7737	0.186252	0.335928
	18.8792	0.24809	0.383814		18.8792	0.185076	0.335928
	18.9846	0.246915	0.385723		18.9846	0.186252	0.338278
	19.0901	0.250441	0.38675		19.0901	0.187426	0.340335
	19.1956	0.249853	0.386898		19.1956	0.187721	0.34107
	19.301	0.251322	0.388073		19.301	0.187721	0.340629
	19.4065	0.249854	0.388073		19.4065	0.187574	0.344448
	19.5119	0.250147	0.389248		19.5119	0.188455	0.346651
	19.6174	0.252203	0.392186		19.6174	0.189777	0.344448
	19.7229	0.251322	0.391892		19.7229	0.188308	0.346063
	19.8283	0.252937	0.394683		19.8283	0.190511	0.344301
	19.9338	0.252791	0.395271		19.9338	0.190658	0.348414
	20.0392	0.252057	0.397621		20.0392	0.191833	0.346798
	20.1447	0.251763	0.397474		20.1447	0.190071	0.346357
	20.2502	0.251469	0.398208		20.2502	0.19154	0.351645
	20.3556	0.252203	0.398649		20.3556	0.191687	0.352086
	20.4611	0.253231	0.398649		20.4611	0.190952	0.349295
	20.5666	0.252497	0.400558		20.5666	0.191393	0.352086
	20.672	0.252057	0.403643		20.672	0.191686	0.350911
	20.7775	0.253084	0.402909		20.7775	0.19242	0.351352
	20.8829	0.252644	0.403056		20.8829	0.192568	0.353261
	20.9884	0.253819	0.404965		20.9884	0.192568	0.355758
	21.0939	0.253379	0.40614		21.0939	0.194184	0.354436
	21.1993	0.254553	0.406286		21.1993	0.193302	0.358696
	21.3048	0.253966	0.406874		21.3048	0.193889	0.356492
	21.4103	0.252203	0.407315		21.4103	0.194183	0.357374
	21.5157	0.253525	0.410547		21.5157	0.195652	0.357374
	21.6212	0.252644	0.409812		21.6212	0.194477	0.357962
	21.7266	0.254112	0.4104		21.7266	0.196533	0.35943
	21.8321	0.253672	0.411722		21.8321	0.196093	0.360017
	21.9376	0.253525	0.412015		21.9376	0.196827	0.363837
	22.043	0.253231	0.412015		22.043	0.195653	0.362074
	22.1485	0.253231	0.412309		22.1485	0.196974	0.362221
	22.2539	0.253379	0.4151		22.2539	0.197414	0.363102
	22.3594	0.2547	0.414953		22.3594	0.197415	0.365599
	22.4649	0.255141	0.416421		22.4649	0.197855	0.364571
	22.5703	0.252938	0.4151		22.5703	0.199178	0.365158
	22.6758	0.25235	0.415393		22.6758	0.198296	0.364571
	22.7812	0.253379	0.416275		22.7812	0.198296	0.367656
	22.8867	0.253672	0.416863		22.8867	0.198296	0.368243
	22.9922	0.252644	0.415982		22.9922	0.19859	0.367803
	23.0976	0.252791	0.417303		23.0976	0.199178	0.368978
	23.2031	0.253084	0.41789		23.2031	0.199325	0.368831
	23.3086	0.253672	0.418331		23.3086	0.199765	0.370888
	23.414	0.254113	0.419213		23.414	0.200352	0.373678
	23.5195	0.2547	0.421269		23.5195	0.200647	0.373531
	23.6249	0.253819	0.421122		23.6249	0.200647	0.37309
	23.7304	0.254848	0.421416		23.7304	0.200647	0.374559
	23.8359	0.255729	0.423473		23.8359	0.202262	0.37309
	23.9413	0.255435	0.423179		23.9413	0.202556	0.373972
	24.0468	0.2547	0.424501		24.0468	0.202556	0.374706
	24.1522	0.256169	0.425088		24.1522	0.202555	0.376616
	24.2577	0.256462	0.427144		24.2577	0.20285	0.376468
	24.3632	0.257785	0.427291		24.3632	0.204172	0.377938
	24.4687	0.258373	0.427879		24.4687	0.203731	0.377791
	24.5741	0.257638	0.427438		24.5741	0.203878	0.379406
	24.6796	0.257491	0.427879		24.6796	0.204759	0.3797
	24.785	0.258373	0.428907		24.785	0.2052	0.379847
	24.8905	0.258225	0.43067		24.8905	0.205788	0.382198
	24.9959	0.257344	0.430817		24.9959	0.206228	0.381022
	25.1014	0.258373	0.432873		25.1014	0.206815	0.38161
	25.2069	0.257785	0.43302		25.2069	0.207844	0.382638
	25.3125	0.257931	0.43302		25.3125	0.207257	0.382344
	25.4179	0.258813	0.43537		25.4179	0.208137	0.384107
	25.5234	0.260575	0.436399		25.5234	0.20799	0.388367
	25.6289	0.260722	0.436692		25.6289	0.20799	0.38396
	25.7343	0.261163	0.436692		25.7343	0.208725	0.384107
	25.8398	0.262192	0.439483		25.8398	0.209166	0.38631
	25.9453	0.262192	0.440658		25.9453	0.209607	0.391157
	26.0507	0.262339	0.441393		26.0507	0.210635	0.386751
	26.1562	0.26366	0.440512		26.1562	0.209459	0.388367
	26.2616	0.263367	0.441833		26.2616	0.209607	0.389101
	26.3671	0.263807	0.440511		26.3671	0.210635	0.391304
	26.4726	0.262779	0.44242		26.4726	0.211222	0.39762
	26.578	0.263367	0.444036		26.578	0.211369	0.392039
	26.6835	0.264394	0.446534		26.6835	0.211075	0.391157
	26.7889	0.264688	0.44477		26.7889	0.211222	0.394242
	26.8944	0.263367	0.44477		26.8944	0.212838	0.39292
	26.9999	0.262926	0.443596		26.9999	0.212251	0.392626
	27.1053	0.263367	0.445652		27.1053	0.212838	0.394977
	27.2108	0.263954	0.446974		27.2108	0.212397	0.394682
	27.3162	0.264689	0.446681		27.3162	0.212544	0.39674
	27.4217	0.26557	0.448443		27.4217	0.212691	0.399823
	27.5272	0.266745	0.449325		27.5272	0.21372	0.398648
	27.6326	0.266304	0.449912		27.6326	0.213278	0.399236
	27.7381	0.26557	0.450352		27.7381	0.213572	0.399089
	27.8435	0.26557	0.450647		27.8435	0.213719	0.398795
	27.949	0.266745	0.449765		27.949	0.2146	0.398061
	28.0544	0.266304	0.450206		28.0544	0.214454	0.398355
	28.1599	0.266304	0.45094		28.1599	0.215188	0.400412
	28.2654	0.267479	0.45094		28.2654	0.215923	0.40188
	28.3709	0.266745	0.451528		28.3709	0.215629	0.401146
	28.4763	0.267039	0.45285		28.4763	0.215629	0.402321
	28.5818	0.268067	0.455641		28.5818	0.216069	0.402615
	28.6872	0.268655	0.456375		28.6872	0.215923	0.402614
	28.7927	0.269095	0.457843		28.7927	0.215776	0.402614
	28.8982	0.26983	0.458871		28.8982	0.215923	0.403496
	29.0036	0.269095	0.460635		29.0036	0.21651	0.405258
	29.1091	0.270564	0.461369		29.1091	0.217097	0.405405
	29.2146	0.269977	0.461956		29.2146	0.21695	0.40805
	29.32	0.271005	0.462544		29.32	0.217539	0.409959
	29.4255	0.271739	0.463572		29.4255	0.217538	0.410399
	29.5309	0.272033	0.464013		29.5309	0.217245	0.411134
	29.6364	0.273061	0.4646		29.6364	0.21695	0.41084
	29.7419	0.272767	0.46372		29.7419	0.217097	0.412749
	29.8473	0.272473	0.464306		29.8473	0.217392	0.413337
	29.9528	0.272474	0.464307		29.9528	0.217832	0.413631
	30.0583	0.27262	0.465041		30.0583	0.217832	0.413044
	30.1637	0.27262	0.467392		30.1637	0.218566	0.412897
	30.2692	0.273208	0.468272		30.2692	0.217979	0.413778
	30.3746	0.272474	0.467832		30.3746	0.218714	0.412015
	30.4801	0.272914	0.468272		30.4801	0.218713	0.411281
	30.5856	0.273502	0.469742		30.5856	0.218566	0.412603
	30.691	0.273649	0.468126		30.691	0.218861	0.414806
	30.7965	0.274236	0.467538		30.7965	0.218566	0.415834
	30.9019	0.273649	0.467685		30.9019	0.218566	0.416421
	31.0074	0.27262	0.469595		31.0074	0.220035	0.4151
	31.1129	0.273208	0.468861		31.1129	0.21886	0.417157
	31.2183	0.274089	0.470329		31.2183	0.219154	0.416569
	31.3238	0.274383	0.471504		31.3238	0.219448	0.417303
	31.4292	0.274824	0.471504		31.4292	0.219154	0.416716
	31.5347	0.275118	0.471945		31.5347	0.219007	0.416422
	31.6402	0.275705	0.471651		31.6402	0.219154	0.416421
	31.7457	0.275558	0.473708		31.7457	0.219301	0.417303
	31.8511	0.276439	0.47312		31.8511	0.219007	0.417597
	31.9566	0.27644	0.474589		31.9566	0.219741	0.418478
	32.0621	0.275705	0.475323		32.0621	0.219301	0.418919
	32.1675	0.276145	0.474442		32.1675	0.219154	0.419507
	32.273	0.276587	0.475177		32.273	0.219154	0.419948
	32.3785	0.276146	0.474735		32.3785	0.219007	0.420388
	32.4839	0.276145	0.475176		32.4839	0.219301	0.419507
	32.5894	0.275558	0.475177		32.5894	0.219301	0.419801
	32.6949	0.276439	0.475176		32.6949	0.219448	0.419653
	32.8003	0.275852	0.47547		32.8003	0.220035	0.419801
	32.9058	0.277908	0.477086		32.9058	0.219301	0.420535
	33.0112	0.277614	0.478702		33.0112	0.219741	0.420094
	33.1167	0.278643	0.479877		33.1167	0.219595	0.421123
	33.2222	0.278643	0.479583		33.2222	0.219448	0.421269
	33.3276	0.277614	0.479583		33.3276	0.219301	0.421563
	33.4331	0.278203	0.480758		33.4331	0.219154	0.423326
	33.5386	0.278055	0.481492		33.5386	0.219595	0.422884
	33.644	0.278936	0.483402		33.644	0.219741	0.422884
	33.7495	0.279818	0.483255		33.7495	0.219742	0.424354
	33.8549	0.279524	0.48399		33.8549	0.219741	0.423032
	33.9604	0.280258	0.485311		33.9604	0.219741	0.423179
	34.0659	0.280112	0.485018		34.0659	0.219447	0.42406
	34.1713	0.279965	0.485017		34.1713	0.219447	0.423619
	34.2768	0.279818	0.484577		34.2768	0.219448	0.422444
	34.3822	0.281287	0.485312		34.3822	0.219741	0.423032
	34.4877	0.281434	0.485164		34.4877	0.219154	0.423619
	34.5932	0.280993	0.483549		34.5932	0.219007	0.423326
	34.6986	0.280993	0.48443		34.6986	0.219301	0.42406
	34.8041	0.280258	0.485164		34.8041	0.219154	0.424647
	34.9096	0.28114	0.486046		34.9096	0.21886	0.424647
	35.015	0.281728	0.488543		35.015	0.219448	0.425382
	35.1205	0.281139	0.487074		35.1205	0.218566	0.425822
	35.2259	0.281728	0.488249		35.2259	0.219154	0.426264
	35.3314	0.282022	0.48869		35.3314	0.21886	0.426851
	35.4369	0.282168	0.487367		35.4369	0.218273	0.427292
	35.5423	0.282755	0.489131		35.5423	0.218566	0.428173
	35.6478	0.282755	0.490012		35.6478	0.218125	0.428466
	35.7533	0.282315	0.490746		35.7533	0.218273	0.428613
	35.8587	0.282755	0.490893		35.8587	0.218419	0.430523
	35.9642	0.283636	0.491039		35.9642	0.217979	0.430523
	36.0696	0.283343	0.490453		36.0696	0.217979	0.430816
	36.1751	0.283343	0.491187		36.1751	0.217686	0.430376
	36.2806	0.283931	0.490893		36.2806	0.217245	0.431698
	36.386	0.284812	0.490893		36.386	0.217538	0.432726
	36.4914	0.284224	0.492362		36.4914	0.217538	0.432432
	36.5969	0.28393	0.490893		36.5969	0.217245	0.43302
	36.7024	0.284077	0.492215		36.7024	0.217685	0.433167
	36.8079	0.284665	0.494272		36.8079	0.217392	0.433167
	36.9133	0.284077	0.493831		36.9133	0.217391	0.434342
	37.0188	0.2854	0.493537		37.0188	0.216657	0.434489
	37.1242	0.284519	0.494272		37.1242	0.217244	0.434782
	37.2297	0.283637	0.495005		37.2297	0.217244	0.434195
	37.3352	0.28393	0.495006		37.3352	0.217392	0.434929
	37.4406	0.284077	0.493684		37.4406	0.216657	0.435957
	37.5461	0.284959	0.493684		37.5461	0.216363	0.436105
	37.6515	0.285987	0.495741		37.6515	0.216216	0.436251
	37.757	0.284959	0.493977		37.757	0.216657	0.436692
	37.8624	0.2854	0.496181		37.8624	0.215629	0.436986
	37.968	0.2854	0.495741		37.968	0.215776	0.43728
	38.0735	0.286134	0.495887		38.0735	0.215482	0.438601
	38.1789	0.28584	0.497943		38.1789	0.215335	0.438161
	38.2844	0.285987	0.496621		38.2844	0.214894	0.439042
	38.3899	0.285693	0.496181		38.3899	0.214747	0.439043
	38.4953	0.286281	0.496475		38.4953	0.214747	0.439042
	38.6008	0.286574	0.496622		38.6008	0.215188	0.43919
	38.7062	0.286428	0.497209		38.7062	0.21416	0.438748
	38.8117	0.28584	0.497209		38.8117	0.213866	0.438748
	38.9172	0.28584	0.497943		38.9172	0.2146	0.438895
	39.0226	0.286281	0.498385		39.0226	0.213719	0.439483
	39.1281	0.285988	0.497796		39.1281	0.214894	0.439043
	39.2336	0.286428	0.499266		39.2336	0.21372	0.439483
	39.339	0.285987	0.499413		39.339	0.21416	0.439777
	39.4445	0.286722	0.500587		39.4445	0.213719	0.439336
	39.5499	0.286575	0.499853		39.5499	0.213278	0.440071
	39.6554	0.286575	0.500734		39.6554	0.212838	0.440364
	39.7609	0.286281	0.501028		39.7609	0.213131	0.440805
	39.8663	0.286575	0.50235		39.8663	0.213132	0.440951
	39.9718	0.286281	0.50191		39.9718	0.213425	0.440364
	40.0772	0.286428	0.503525		40.0772	0.212984	0.440951
	40.1827	0.287015	0.502791		40.1827	0.212838	0.441392
	40.2882	0.287309	0.504553		40.2882	0.212691	0.441833
	40.3936	0.286868	0.503672		40.3936	0.212104	0.441099
	40.4991	0.287455	0.5047		40.4991	0.212251	0.441392
	40.6046	0.287309	0.504553		40.6046	0.211663	0.441686
	40.71	0.287602	0.504113		40.71	0.211075	0.442421
	40.8155	0.286868	0.504259		40.8155	0.211663	0.44198
	40.9209	0.285987	0.503672		40.9209	0.211369	0.441686
	41.0264	0.286134	0.5047		41.0264	0.211369	0.443155
	41.1319	0.28628	0.505288		41.1319	0.211075	0.442127
	41.2373	0.285693	0.505141		41.2373	0.210635	0.442421
	41.3428	0.287015	0.505582		41.3428	0.210194	0.442127
	41.4483	0.286428	0.506169		41.4483	0.21034	0.442715
	41.5537	0.2854	0.504994		41.5537	0.209753	0.442568
	41.6592	0.285693	0.505141		41.6592	0.209607	0.443596
	41.7646	0.284518	0.505288		41.7646	0.208725	0.443009
	41.8701	0.283784	0.505729		41.8701	0.2099	0.442127
	41.9756	0.284371	0.50705		41.9756	0.210047	0.442714
	42.081	0.284665	0.507051		42.081	0.209166	0.442421
	42.1865	0.285253	0.508078		42.1865	0.208872	0.442862
	42.292	0.284665	0.507932		42.292	0.208872	0.443742
	42.3974	0.2854	0.50896		42.3974	0.209018	0.444037
	42.5029	0.2854	0.509694		42.5029	0.208138	0.44389
	42.6084	0.284959	0.509988		42.6084	0.207991	0.443743
	42.7138	0.2854	0.510429		42.7138	0.207403	0.44433
	42.8193	0.284959	0.510135		42.8193	0.20799	0.443596
	42.9248	0.28349	0.508961		42.9248	0.206081	0.443156
	43.0302	0.28349	0.508666		43.0302	0.205641	0.443302
	43.1357	0.281728	0.507491		43.1357	0.204906	0.442568
	43.2411	0.282168	0.508373		43.2411	0.205346	0.443008
	43.3466	0.282462	0.508666		43.3466	0.204906	0.442568
	43.4521	0.281434	0.50852		43.4521	0.204172	0.443302
	43.5575	0.282168	0.509254		43.5575	0.204172	0.442862
	43.663	0.28305	0.510282		43.663	0.203584	0.443449
	43.7684	0.282903	0.510282		43.7684	0.203437	0.443889
	43.8739	0.28305	0.510429		43.8739	0.20285	0.443302
	43.9794	0.282462	0.509841		43.9794	0.202997	0.443449
	44.0848	0.282021	0.510135		44.0848	0.202556	0.443155
	44.1903	0.281727	0.509842		44.1903	0.201968	0.443743
	44.2957	0.28114	0.509107		44.2957	0.201675	0.443596
	44.4012	0.281875	0.510135		44.4012	0.201674	0.443743
	44.5067	0.28114	0.509988		44.5067	0.201527	0.444184
	44.6121	0.281581	0.510723		44.6121	0.201234	0.444037
	44.7176	0.280258	0.509401		44.7176	0.200206	0.443889
	44.8231	0.280405	0.510135		44.8231	0.200206	0.444331
	44.9285	0.280699	0.510576		44.9285	0.200206	0.444477
	45.034	0.280993	0.510576		45.034	0.199471	0.444184
	45.1394	0.279671	0.511016		45.1394	0.199178	0.444918
	45.2449	0.27923	0.510429		45.2449	0.19903	0.443302
	45.3504	0.278643	0.51087		45.3504	0.198443	0.442715
	45.4559	0.277761	0.510429		45.4559	0.197855	0.442861
	45.5613	0.277614	0.511751		45.5613	0.197709	0.443302
	45.6668	0.277174	0.512486		45.6668	0.197709	0.443008
	45.7722	0.276733	0.511751		45.7722	0.197268	0.442714
	45.8777	0.276146	0.51087		45.8777	0.196827	0.442273
	45.9832	0.276293	0.512485		45.9832	0.196827	0.44198
	46.0886	0.27644	0.513219		46.0886	0.196387	0.44198
	46.1941	0.276146	0.512632		46.1941	0.19624	0.44198
	46.2996	0.275852	0.512485		46.2996	0.196681	0.442126
	46.405	0.275558	0.512485		46.405	0.195505	0.441833
	46.5105	0.273649	0.510869		46.5105	0.194624	0.442715
	46.6159	0.273355	0.51131		46.6159	0.194477	0.441833
	46.7214	0.273355	0.51131		46.7214	0.194037	0.442274
	46.8269	0.273208	0.510282		46.8269	0.193889	0.441686
	46.9323	0.272327	0.510429		46.9323	0.193008	0.441246
	47.0378	0.27262	0.510282		47.0378	0.192861	0.441099
	47.1433	0.272473	0.511751		47.1433	0.192421	0.441392
	47.2487	0.272327	0.512779		47.2487	0.192274	0.441539
	47.3542	0.272033	0.514542		47.3542	0.192273	0.440805
	47.4596	0.27218	0.514247		47.4596	0.192126	0.441099
	47.5651	0.272474	0.513513		47.5651	0.19198	0.441392
	47.6706	0.271593	0.512779		47.6706	0.191246	0.441245
	47.776	0.271151	0.514101		47.776	0.190952	0.441393
	47.8815	0.271004	0.514101		47.8815	0.190658	0.441539
	47.9869	0.27071	0.514101		47.9869	0.190364	0.441539
	48.0924	0.270123	0.512925		48.0924	0.190658	0.440218
	48.1979	0.269682	0.513367		48.1979	0.18963	0.440071
	48.3033	0.269389	0.512779		48.3033	0.189483	0.440952
	48.4088	0.269682	0.514101		48.4088	0.189189	0.440217
	48.5142	0.268361	0.513367		48.5142	0.188895	0.439924
	48.6198	0.267773	0.510722		48.6198	0.188748	0.439189
	48.7252	0.266598	0.510575		48.7252	0.188161	0.439189
	48.8307	0.266304	0.510575		48.8307	0.18772	0.438895
	48.9361	0.267626	0.512045		48.9361	0.187868	0.439777
	49.0416	0.266598	0.512192		49.0416	0.187133	0.438895
	49.1471	0.267039	0.512779		49.1471	0.187721	0.43919
	49.2525	0.267039	0.512632		49.2525	0.186986	0.439336
	49.358	0.267186	0.512779		49.358	0.186839	0.43963
	49.4634	0.266892	0.513367		49.4634	0.186398	0.439336
	49.5689	0.266745	0.513073		49.5689	0.186105	0.438895
	49.6744	0.266157	0.51366		49.6744	0.18581	0.438308
	49.7798	0.264248	0.511457		49.7798	0.18537	0.437574
	49.8853	0.265129	0.511603		49.8853	0.185811	0.437574
	49.9907	0.264394	0.513073		49.9907	0.185664	0.437133
	50.0962	0.263367	0.512045		50.0962	0.184929	0.436692
	50.2017	0.263807	0.513513		50.2017	0.185076	0.43772
	50.3071	0.262779	0.513807		50.3071	0.184783	0.437133
	50.4126	0.261898	0.513219		50.4126	0.184489	0.43728
	50.518	0.262339	0.51366		50.518	0.184489	0.436986
	50.6236	0.261311	0.511898		50.6236	0.184195	0.437133
	50.7291	0.261311	0.511163		50.7291	0.184048	0.436839
	50.8345	0.259694	0.509254		50.8345	0.183167	0.435957
	50.94	0.260575	0.511016		50.94	0.183314	0.436692
	51.0454	0.259841	0.510282		51.0454	0.182726	0.435958
	51.1509	0.259548	0.510575		51.1509	0.182873	0.43581
	51.2564	0.259401	0.510869		51.2564	0.18302	0.435811
	51.3618	0.259547	0.510135		51.3618	0.183314	0.435664
	51.4673	0.258078	0.508813		51.4673	0.182432	0.434636
	51.5727	0.258225	0.509107		51.5727	0.183167	0.434783
	51.6782	0.258078	0.508814		51.6782	0.182285	0.43537
	51.7837	0.256904	0.507197		51.7837	0.181698	0.435517
	51.8891	0.257197	0.507932		51.8891	0.181845	0.435076
	51.9946	0.256316	0.507785		51.9946	0.181551	0.434783
	52.1001	0.255876	0.507638		52.1001	0.180963	0.434636
	52.2055	0.254848	0.505435		52.2055	0.181404	0.433901
	52.311	0.254406	0.506757		52.311	0.180816	0.433754
	52.4164	0.253672	0.506463		52.4164	0.180963	0.433608
	52.5219	0.251175	0.506316		52.5219	0.180816	0.432432
	52.6274	0.251763	0.506023		52.6274	0.180816	0.433461
	52.7328	0.252497	0.507932		52.7328	0.180816	0.433167
	52.8383	0.252644	0.507785		52.8383	0.180376	0.433461
	52.9438	0.253379	0.508666		52.9438	0.180376	0.432873
	53.0492	0.25191	0.508666		53.0492	0.180083	0.432727
	53.1547	0.25191	0.508373		53.1547	0.179789	0.432432
	53.2601	0.249706	0.507344		53.2601	0.179347	0.432138
	53.3656	0.249559	0.507344		53.3656	0.179495	0.431992
	53.4711	0.248384	0.50705		53.4711	0.178907	0.430963
	53.5765	0.247062	0.50661		53.5765	0.179201	0.430963
	53.682	0.246328	0.505582		53.682	0.178467	0.430229
	53.7875	0.247062	0.506903		53.7875	0.178467	0.430229
	53.8929	0.245447	0.504995		53.8929	0.178173	0.429642
	53.9984	0.245593	0.504994		53.9984	0.178319	0.429495
	54.1039	0.245152	0.5047		54.1039	0.178173	0.42876
	54.2094	0.245593	0.506316		54.2094	0.178467	0.42876
	54.3148	0.246034	0.505288		54.3148	0.178026	0.429201
	54.4203	0.245447	0.5047		54.4203	0.177732	0.42876
	54.5257	0.244125	0.504259		54.5257	0.178173	0.42876
	54.6312	0.244125	0.503966		54.6312	0.177291	0.428613
	54.7367	0.241627	0.501615		54.7367	0.177145	0.427585
	54.8421	0.241333	0.50191		54.8421	0.176851	0.426704
	54.9476	0.242362	0.503378		54.9476	0.177144	0.427879
	55.053	0.243096	0.504995		55.053	0.176851	0.427145
	55.1585	0.242509	0.503672		55.1585	0.176704	0.426998
	55.2639	0.241481	0.503084		55.2639	0.176557	0.426704
	55.3694	0.239865	0.502057		55.3694	0.176264	0.426557
	55.4749	0.2406	0.503819		55.4749	0.176263	0.426263
	55.5803	0.240011	0.503378		55.5803	0.17641	0.426263
	55.6858	0.239865	0.502791		55.6858	0.175822	0.425822
	55.7912	0.239131	0.503525		55.7912	0.17597	0.425822
	55.8967	0.238837	0.504407		55.8967	0.176117	0.425969
	56.0022	0.238543	0.503819		56.0022	0.175822	0.425382
	56.1077	0.237515	0.503819		56.1077	0.175676	0.425235
	56.2131	0.236927	0.504994		56.2131	0.175088	0.424941
	56.3186	0.236927	0.505435		56.3186	0.174648	0.424941
	56.4241	0.236192	0.504994		56.4241	0.174648	0.425235
	56.5295	0.234871	0.504847		56.5295	0.174207	0.424648
	56.635	0.233696	0.505141		56.635	0.17362	0.423766
	56.7404	0.233255	0.504994		56.7404	0.173913	0.423473
	56.8459	0.232374	0.503672		56.8459	0.174353	0.422738
	56.9514	0.231639	0.503378		56.9514	0.174501	0.422591
	57.0568	0.231052	0.502644		57.0568	0.174353	0.422003
	57.1623	0.230758	0.502644		57.1623	0.173619	0.421563
	57.2678	0.228702	0.500588		57.2678	0.172738	0.420681
	57.3732	0.229142	0.502203		57.3732	0.173472	0.420534
	57.4787	0.228114	0.500293		57.4787	0.172445	0.420388
	57.5841	0.226792	0.498972		57.5841	0.172297	0.420094
	57.6896	0.226938	0.500881		57.6896	0.172445	0.420241
	57.7951	0.225616	0.499706		57.7951	0.172004	0.419065
	57.9005	0.225324	0.500587		57.9005	0.172591	0.418478
	58.006	0.224589	0.50191		58.006	0.171856	0.418625
	58.1114	0.224442	0.501322		58.1114	0.171416	0.419359
	58.2169	0.223413	0.501763		58.2169	0.171269	0.417891
	58.3224	0.222826	0.5		58.3224	0.171269	0.418185
	58.4278	0.222679	0.500441		58.4278	0.171269	0.418331
	58.5333	0.22121	0.498384		58.5333	0.170828	0.41701
	58.6388	0.221211	0.498531		58.6388	0.170828	0.417744
	58.7443	0.219007	0.494859		58.7443	0.170535	0.416569
	58.8497	0.219595	0.496621		58.8497	0.171122	0.416716
	58.9551	0.218419	0.495594		58.9551	0.170094	0.416569
	59.0606	0.218126	0.494124		59.0606	0.170535	0.41554
	59.1661	0.216363	0.492362		59.1661	0.169654	0.414365
	59.2715	0.215922	0.49295		59.2715	0.169507	0.414072
	59.377	0.216069	0.492803		59.377	0.169947	0.413631
	59.4824	0.215041	0.491333		59.4824	0.169212	0.412749
	59.5879	0.215629	0.493537		59.5879	0.169066	0.412896
	59.6934	0.21372	0.492949		59.6934	0.169066	0.413338
	59.7989	0.213719	0.493684		59.7989	0.168919	0.412603
	59.9043	0.212251	0.491921		59.9043	0.168185	0.412015
	60.0098	0.211369	0.489571		60.0098	0.168919	0.411428
	60.1152	0.210635	0.488837		60.1152	0.168038	0.411428
	60.2207	0.210635	0.490012		60.2207	0.168185	0.410987
	60.3261	0.209313	0.489865		60.3261	0.16745	0.4104
	60.4316	0.208725	0.489277		60.4316	0.168185	0.409812
	60.5371	0.207697	0.487808		60.5371	0.16701	0.409665
	60.6426	0.20755	0.487661		60.6426	0.167596	0.409371
	60.748	0.206669	0.486927		60.748	0.167009	0.408784
	60.8535	0.207109	0.489131		60.8535	0.167009	0.40893
	60.9589	0.206081	0.488102		60.9589	0.166569	0.408049
	61.0644	0.205493	0.488543		61.0644	0.166569	0.408784
	61.1698	0.204906	0.489131		61.1698	0.166275	0.407462
	61.2753	0.204172	0.489424		61.2753	0.166129	0.407021
	61.3808	0.204759	0.489424		61.3808	0.165982	0.407168
	61.4862	0.204024	0.488689		61.4862	0.165687	0.407315
	61.5917	0.20285	0.489571		61.5917	0.165541	0.407755
	61.6972	0.202115	0.490158		61.6972	0.165834	0.406727
	61.8026	0.201674	0.489571		61.8026	0.1651	0.40614
	61.9081	0.200499	0.488837		61.9081	0.164953	0.405112
	62.0135	0.200647	0.489865		62.0135	0.164953	0.405993
	62.119	0.200205	0.489718		62.119	0.164806	0.405259
	62.2244	0.200352	0.490452		62.2244	0.164659	0.404084
	62.3299	0.198443	0.488249		62.3299	0.164365	0.404083
	62.4354	0.198002	0.488102		62.4354	0.164365	0.403349
	62.5408	0.196533	0.486046		62.5408	0.163925	0.402908
	62.6463	0.196827	0.487074		62.6463	0.164365	0.402614
	62.7518	0.197121	0.487808		62.7518	0.163631	0.403055
	62.8572	0.197268	0.48678		62.8572	0.163631	0.402467
	62.9627	0.196093	0.487221		62.9627	0.163337	0.401586
	63.0682	0.194477	0.484136		63.0682	0.162896	0.401587
	63.1736	0.194184	0.48634		63.1736	0.162896	0.401146
	63.2792	0.193742	0.485312		63.2792	0.16275	0.40188
	63.3847	0.193596	0.487074		63.3847	0.162896	0.400412
	63.4901	0.193008	0.483548		63.4901	0.162162	0.399676
	63.5956	0.193008	0.483401		63.5956	0.162015	0.400265
	63.7011	0.192273	0.483696		63.7011	0.162015	0.399236
	63.8065	0.190364	0.482374		63.8065	0.161722	0.39953
	63.912	0.190364	0.481492		63.912	0.161281	0.398502
	64.0174	0.189924	0.48017		64.0174	0.161575	0.398942
	64.1229	0.189777	0.481933		64.1229	0.161134	0.398208
	64.2284	0.188895	0.478407		64.2284	0.16084	0.397767
	64.3338	0.188455	0.479436		64.3338	0.160693	0.398208
	64.4393	0.188161	0.478114		64.4393	0.160253	0.39718
	64.5447	0.187574	0.48017		64.5447	0.160106	0.397767
	64.6502	0.186839	0.477526		64.6502	0.159959	0.396298
	64.7557	0.186105	0.476645		64.7557	0.160106	0.394977
	64.8611	0.184929	0.476351		64.8611	0.159371	0.395124
	64.9666	0.184929	0.477086		64.9666	0.159224	0.394976
	65.0721	0.184783	0.477527		65.0721	0.158784	0.393948

## Sheet: Supplementary Figure 6
	Supplementary Figure 6a					Supplementary Figure 6b					Supplementary Figure 6c					Supplementary Figure 6d					Supplementary Figure 6e					Supplementary Figure 6f
	Temperature	U/mg				pH	U/mg				pH	U/mg				Temperature	U/mg				pH	U/mg				EtgA	EtgB	EtgC
	20	3.87079	3.29704	3.28248		6	2.18775	2.23616	2.17853		6	69.2332	70.3654	69.9542		20	1.99879	2.16504	2.10851		6	0.335669	0.349675	0.348887		60.5	77.7	62.3
	25	5.02486	5.14517	5.39701		7	4.85126	4.80777	4.81212		7	57.7973	57.6016	57.9854		25	3.25459	2.90779	2.59726		7	3.22051	3.39956	3.05628		60.6	77.6	62.4
	30	10.0047	10.8872	10.235		8	6.47744	6.35992	6.50069		8	41.5624	40.8742	40.9082		30	4.55496	4.99314	4.78819		8	5.32893	6.08505	5.8015
	35	13.4916	13.5311	13.9891		9	7.62901	7.76731	8.22124		9	18.8249	18.8531	17.6008		35	5.5801	5.68744	6.0215		9	1.78938	1.81669	1.66756
	40	22.3189	21.3106	20.4695		10	10.0047	10.8872	10.235		10	5.36543	5.3467	5.44703		40	5.07167	5.6043	5.86358		10	1.04635	1.05381	0.998784
	45	22.727	22.8701	22.7249		3	0	0.015102	0		3	1.2409	0.376113	1.23599		45	3.8375	4.10469	4.03159		7.5	4.55496	4.99314	4.78819
	50	36.2961	38.079	34.9514		4	0.01581	0.01699	0.012675		4	31.3682	27.8001	28.7911		50	3.58445	4.07799	3.87473
	55	42.065	42.4474	39.9547		5	0.128174	0.121624	0.116923		5	45.4552	45.4232	45.5517		55	2.84088	3.19329	2.72462
						11	8.10436	8.75066	8.61268		11	0.862616	0.847342	0.919217

## Sheet: Supplementary Figure 11
	Supplementary Figure 11a
	50 mM EG			100 mM EG			200 mM EG			400 mM EG			600 mM EG			900 mM EG			1200 mM EG
	WT	ΔetgC 1	ΔetgC 2	WT	ΔetgC 1	ΔetgC 2	WT	ΔetgC 1	ΔetgC 2	WT	ΔetgC 1	ΔetgC 2	WT	ΔetgC 1	ΔetgC 2	WT	ΔetgC 1	ΔetgC 2	WT	ΔetgC 1	ΔetgC 2
	0.0790632	0.0858068	0.0903123	0.109866	0.11062	0.124689	0.131502	0.120067	0.140655	0.124421	0.113333	0.140855	0.123358	0.148045	0.133941	0.104531	0.116319	0.113948	0.080552	0.098166	0.100311
	0.079902	0.078508	0.079755	0.115563	0.117942	0.120088	0.131104	0.156185	0.142447	0.132558	0.121248	0.135486	0.103055	0.158361	0.141893	0.120067	0.11393	0.115659	0.103889	0.083845	0.101754
	0.080711	0.086084	0.095924	0.118975	0.133838	0.11539	0.106885	0.145742	0.148108	0.138436	0.118345	0.139579	0.092039	0.109571	0.138602	0.111979	0.117602	0.115795	0.109003	0.093618	0.100369
	Supplementary Figure 11b
	Time (h)	WT				ΔetgC
	0	0.058085	0.064364	0.059655	0.055992	0.060701	0.062794	0.060178	0.064364
	18.75	0.062271	0.068027	0.064887	0.060701	0.064364	0.065934	0.063318	0.060701
	21.25	0.066981	0.07326	0.066981	0.066457	0.066981	0.069597	0.065934	0.072213
	23.25	0.053898	0.050235	0.054945	0.051805	0.060701	0.053898	0.050759	0.058085
	43.75	0.082156	0.081633	0.083726	0.085296	0.074307	0.074307	0.07169	0.071167
	45.75	0.086866	0.086866	0.089482	0.089482	0.080063	0.077446	0.075877	0.075877
	46.75	0.091052	0.091575	0.084772	0.091052	0.082679	0.079016	0.080586	0.081109
	66.25	0.110937	0.106227	0.107797	0.106227	0.095238	0.086342	0.088959	0.090005
	70.25	0.141287	0.128205	0.122972	0.118786	0.100994	0.097855	0.097331	0.095761
	74	0.119833	0.120356	0.119309	0.1146	0.091052	0.087389	0.085819	0.092622
	89.5	0.180534	0.178964	0.18001	0.167452	0.126635	0.130822	0.126112	0.132391
	94.75	0.189953	0.190999	0.200419	0.178964	0.137101	0.127159	0.130298	0.129252
	96.75	0.211408	0.221873	0.223443	0.196756	0.14652	0.147567	0.143904	0.147043
	115.5	0.311355	0.339613	0.354788	0.279958	0.194662	0.207221	0.203035	0.204082
	122	0.345369	0.383569	0.399267	0.328624	0.211931	0.229723	0.227106	0.236002
	140.25	0.451596	0.465725	0.464678	0.406593	0.252747	0.276295	0.283098	0.290424
	168	0.467295	0.434328	0.431188	0.408163	0.251177	0.282575	0.30089	0.292517
	Supplementary Figure 11c
	WT	ΔetgC
	0.018169	0.01315
	0.018949	0.014971
	0.018918	0.015352
	0.017508	0.015403

[truncated: 4 more sheets: Supplementary Figure 12, Supplementary Figure 13, Supplementary Figure 14, Supplementary Figure 15]
